# Supplementary material for: Multi-omic and functional analysis for classification and treatment of sarcomas with FUS-TFCP2 or EWSR1-TFCP2 fusions
Source: Nat Commun. 2024 Jan 2;15:51. doi: 10.1038/s41467-023-44360-2 (PMC10761971; doi:10.1038/s41467-023-44360-2)
Supplement: Supplementary file 4 — Supplementary Data 1 [file 41467_2023_44360_MOESM4_ESM.xlsx]

## Sheet: Suppl. Data 1
Supplementary Data 1: Characteristics of patients with FUS/EWSR1-TFCP2 sarcoma
Abbreviations: AWD: alive with disease; BSC: best supportive care; DOD: dead of disease; mo, months; MR: mixed response; n.a.: not applicable; n.e.: not evaluable; PD: progressive disease; PR: partial response; RTX: radiotherapy; SD: stable disease; WT: wildtype
				Molecular characteristics						Pathologic and clinical information
ID	Sex	Age at diagnosis	Precision oncology program	Sample type analyzed	TFCP2 fusion partner	ALK intragenic deletions	ALK transcript variants	CDKN2A and CCND2 status		Histomorphology pattern as described in main text	Immunhistochemistry (phosphorylated protein: proportion of positive cells; signal intensity)	Localization of primary tumor	Metastases	Localization of metastases	Primary treatment	Type of and time to relapse/progression after start/end of primary treatment (excluding maintenance therapy)	Treatment at relapse/progression (time on treatment/to treatment failure, best response)	Status at last follow-up, time since first diagnosis		Additional comments
TFCP-HD-1	Male	38	MASTER	Tumor and metastasis (five months apart)	FUS	• del(ex3-16) • del(ex6-11) (only in tumor, not in metastasis)	• Full-length ALK (only in metastasis, not in tumor) • ST1 (1-2:18-29) • ST4 (1-5:12-17)	• CDKN2A frameshift indel • High CCND2 expression (only in tumor, not in metastasis)		C	Phospho-STAT3: 40%; 1+ Phospho-ERK: 80%; 3+ Phospho-PKC: 80%; 2+ Phospho-AKT: 10%; 2+	Maxillar bone/palate	None	n.a.	Neoadjuvant doxorubicin/ifosfamide, surgery, adjuvant RTX	Locoregional relapse, 28 mo/22 mo	Surgery (5 mo), gemcitabine/docetaxel (2 mo, PD), eribulin (3 mo, MR), crizotinib (3 mo, PD), surgery (3 mo), ifosfamide (2 mo, PD)	DOD, 48 mo
TFCP-HD-2	Male	60	MASTER	Metastasis	EWSR1	WT	• Full-length ALK • (-1,-2):2-29	Focal homozygous CDKN2A loss		B, predominant spindle cell pattern	Phospho-STAT3: 40%; 1+ Phospho-ERK: 90%; 2+ Phospho-PKC: 90%; 2+ Phospho-AKT: 5%; 1+	Mediastinum	Metachronous	Lung	Surgery, adjuvant RTX	Distant relapse, 7 mo/5 mo	Doxorubicin/olaratumab (2 mo, PD), trabectedin (2 mo, PD), crizotinib (5 mo, MR)	DOD, 20 mo
TFCP-HD-3	Male	48	MASTER	Metastasis	FUS	WT	• Full-length ALK • (-1,-2):2-29	Focal homozygous CDKN2A loss		B, predominant spindle cell pattern (tumor at diagnosis); C (recurrent tumor)	Phospho-STAT3: 70%; 3+ Phospho-ERK: 90%; 3+ Phospho-PKC: 80%; 3+ Phospho-AKT: 50%; 1+	Maxilla	Metachronous	Lung, lymph nodes, bone	Neoadjuvant vincristine/ifosfamide/actinomycin, surgery, adjuvant vincristine/ifosfamide/actinomycin	Distant relapse, 9 mo/0 mo	Topotecan/carboplatin/cyclophosphamide/etoposide (4 mo, PD), crizotinib (2 mo, n.e.)	DOD, 16 mo
TFCP-HD-4	Male	35	MASTER	Early benign tumor and advanced tumor (28 months apart)	FUS	del(ex2-16) (only in advanced tumor, not in early lesion)	• Full-length ALK • (-1,-2):2-29 • ST2 (1:18-29) • ST3 ((-1,-2):18-29)	Focal homozygous CDKN2A loss (only in advanced tumor, not in early lesion)		A (early lesion); C (advanced tumor)	Early lesion: Phospho-STAT3: 5%; 1+ Phospho-ERK: 40%; 3+ Phospho-PKC: 20%; 2+ Phospho-AKT: 10%; 1+ Advanced tumor: Phospho-STAT3: 20%; 2+ Phospho-ERK: 90%; 3+ Phospho-PKC: 90%; 3+ Phospho-AKT: 30%; 1+	Occipital/nuchal soft tissue	Metachronous	Lung, lymph nodes, malignant pleural effusion	Surgery	Locoregional relapse, 4 mo/4 mo	Surgery (9 mo), surgery, adjuvant RTX (12 mo, n.a.), surgery (4 mo, n.a.), surgery (1 mo), doxorubicin/ifosfamide (3 mo, SD), pazopanib (1 mo, PD), RTX (1 mo, PD), ceritinib (1 mo, n.e.)	DOD, 42 mo		First diagnosis and first locoregional relapse: Early lesions (benign histology). Second relapse (13 mo after initial surgery): RMS
TFCP-HD-5	Female	40	MASTER	Early benign tumor and advanced tumor (32 months apart)	FUS	WT	Full-length ALK	• Focal homozygous CDKN2A loss • High CCND2 expression (only in precursor lesion, not in advanced tumor)		A (early lesion); B (advanced tumor)	Early lesion: Phospho-STAT3: 20%; 3+ Phospho-ERK: 80%; 3+ Phospho-PKC: 20%; 1+ Phospho-AKT: 0% Advanced tumor: Phospho-STAT3: 10%; 1+ Phospho-ERK: 70%; 3+ Phospho-PKC: 30%; 1+ Phospho-AKT: 1%; 1+	Occipital/nuchal soft tissue	None	n.a.	Surgery	Locoregional relapse, 7 mo	Surgery, adjuvant RTX (16 mo), surgery, adjuvant doxorubicin/ifosfamide (5 mo, n.a.), surgery (6 mo), surgery (2 mo), trabectedin/olaparib (4 mo, SD)	DOD, 42 mo		First diagnosis: Early lesion (benign histology). Locoregional relapse (7 mo after initial surgery): RMS
TFCP-HD-6	Female	17	MASTER	Tumor	FUS	WT	• Full-length ALK • (-1,-2):2-29	CCND2 gain and high CCND2 expression		Not available	Not available	Iliac bone	Synchronous	Bone, pleura, lung	Neoadjuvant vincristine/ifosfamide/doxorubicin/actinomycin/etoposide, neoadjuvant RTX, surgery, maintenance chemotherapy with trofosfamide/idarubicin/etoposide (6 mo)	Distant relapse, 14 mo/7 mo	Topotecan/cyclophosphamide, Irinotecan/temozolomide (7 mo, SD), trofosfamide/idarubicin/etoposide/pazopanib (2 mo, PD), alectinib (3 mo, PD), RTX (palliative, n.e.), lorlatinib (2 mo, n.e.)	DOD, 34 mo
TFCP-HD-7	Female	14	INFORM	Tumor	FUS	del(ex2-16)	• Full-length ALK • ST2 (1:18-29)	No abnormality		Not available	Not available	Maxillar bone	None	n.a.	Vincristine/doxorubicin/cyclophosphamide/ifosfamide/etoposide (4 mo, SD)	Local progression, 6 mo/2 mo	Vincristine/ifosfamide/actinomycin (1.5 mo, PD), carboplatin/etoposide, maintenance chemotherapy with trofosfamide/idarubicin/etoposide, cyclophosphamide/vinblastine (3 mo, SD), RTX (palliative, n.e.)	DOD, 14 mo
TFCP-HD-8	Female	9	INFORM	Metastasis	EWSR1	WT	• Full-length ALK • (-1,-2):2-29	Focal homozygous CDKN2A loss		Not available	Not available	Mandibular bone	Metachronous	Lung, lymph nodes	Neoadjuvant ifosfamide/vincristine/actinomycin	Locoregional progression, 2 mo/0 mo	Surgery, maintenance therapy with crizotinib (9 mo, n.a.), vincristine/irinotecan/temozolomide/olaparib (7 mo, SD), RTX (palliative, n.a.)	DOD, 25 mo
TFCP-HD-9	Female	15	INFORM	Two tumors (two months apart)	FUS	WT	• Full-length ALK • (-1,-2):2-29 (Low expression in tumor 2)	• Focal heterozygous CDKN2A loss (only in tumor 2, not in tumor 1) • High CCND2 expression (only in tumor 2, not in tumor 1)		B, mixed pattern (tumor 2)	Not available	Temporal/sphenoid bone	None	n.a.	Neoadjuvant ifosfamide/vincristine/actinomycin/doxorubicin, neoadjuvant RTX	Local progression 5 mo/0 mo	Surgery, temozolomide/irinotecan (2 mo, PD), surgery, gemcitabine/docetaxel (1 mo, PD)	DOD, 9 mo
TFCP-HD-10	Female	49	MASTER	Tumor	FUS	WT	Full-length ALK	• Focal homozygous CDKN2A loss • CCND2 gain and high CCND2 expression		B, mixed pattern	Phospho-STAT3: 10%; 1+ Phospho-ERK: not available Phospho-PKC: 50%; 1+ Phospho-AKT: 10%; 1+	Mandibular head/temporal bone	Metachronous	Lymph nodes	Neoadjuvant docetaxel/cisplatin/5-fluorouracil, surgery, adjuvant RTX	Distant (nodal) relapse, 12 mo/7 mo	Surgery (2 mo), pembrolizumab (2 mo, PD), doxorubicin/ifosfamide and hyperthermia (8 mo, PR), surgery (4 mo), paclitaxel/gemcitabine (3 mo, n.e.)	DOD, 36 mo
TFCP-HD-11	Male	25	MASTER	Metastasis	EWSR1	del(ex2-16)	• Full-length ALK • (-1,-2):2-29 • ST2 (1:18-29) • ST3 ((-1,-2):18-29)	Focal homozygous CDKN2A loss		B, predominant epithelioid pattern	Phospho-STAT3: 30%; 2+ Phospho-ERK: 80%; 3+ Phospho-PKC: 60%; 2+ Phospho-AKT: 1%; 1+	Shoulder soft tissue	Metachronous	Lymph nodes, lung, bone	Surgery, adjuvant RTX	Distant relapse, 6 mo/1.5 mo	Surgery (6 mo), surgery (2 mo), doxorubicin/ifosfamide (3 mo, SD), RTX (palliative, n.a.)	AWD, 19 mo (lost to follow-up)
TFCP-HD-12	Male	58	MASTER	Tumor	EWSR1	del(ex1-16)	• Full-length ALK • (-1):18-29 • ST3 ((-1,-2):18-29) • (-1,-2):17-29	Focal homozygous CDKN2A loss		B, predominant spindle cell pattern	Phospho-STAT3: 5%; 1+ Phospho-ERK: 60%; 2+ Phospho-PKC: 70%; 2+ Phospho-AKT: 0%	Ethmoidal cells/frontal sinus	None	n.a.	Neoadjuvant doxorubicin/ifosfamide	Local progression, 2 mo/0 mo	Ifosfamide/vincristine/doxorubicin/actinomycin, RTX, maintenance therapy with cyclophosphamide/vinorelbine (17 mo, PR), RTX (definitive, 5 mo, PD), topotecan/cyclophosphamide (2 mo, PD), crizotinib (1 mo, n.e.), †	DOD, 33 mo
