# Supplementary material for: Multi-omic and functional analysis for classification and treatment of sarcomas with FUS-TFCP2 or EWSR1-TFCP2 fusions
Source: Nat Commun. 2024 Jan 2;15:51. doi: 10.1038/s41467-023-44360-2 (PMC10761971; doi:10.1038/s41467-023-44360-2)
Supplement: Supplementary file 5 — Supplementary Data 2 [file 41467_2023_44360_MOESM5_ESM.xlsx]

## Sheet: Suppl. Data 2
Supplementary Data 2: Differentially expressed genes in FUS/EWSR1-TFCP2 sarcoma versus other RMS subtypes
The statistical significance of differential gene expression was determined by two-sided Wald tests as computed by DESeq2. The Benjamini-Hochberg false discovery rate method was used to correct for multiple testing (as stated in the column "padj").
Green: log2(fold change) >2 or <-2; blue: log2(fold change) >1 or <-1
Ensembl gene ID	Gene name	BaseMean	Log2(fold change)	lfcSE	lfcConfInt95Pct	stat	p-value	padj	-log10(padj)
ENSG00000235942.2	LCE6A	18.8704	23.1439	3.0156	[17,2334444559215,29,0543797924713]	7.67473	1.65769e-14	2.7599e-12	11.5591
ENSG00000186844.4	LCE1A	8.64904	22.0608	3.01666	[16,1482800926246,27,9733749149974]	7.31299	2.61253e-13	3.48712e-11	10.4575
ENSG00000182447.4	OTOL1	3982.07	13.789	1.08495	[11,6624951695628,15,9154405710124]	12.7093	5.25336e-37	1.49255e-33	32.8261
ENSG00000163216.6	SPRR2D	4174.01	13.6103	0.992787	[11,6644999213046,15,5561518297612]	13.7092	8.94187e-43	4.4459e-39	38.352
ENSG00000186832.4	KRT16	62873.9	12.5337	0.799795	[10,9661508362383,14,1012912443497]	15.6712	2.38196e-55	4.73724e-51	50.3245
ENSG00000124159.11	MATN4	4490.91	9.77274	0.725863	[8,35007273985402,11,1954038164238]	13.4636	2.5609e-41	1.01862e-37	36.992
ENSG00000186847.5	KRT14	10006.4	9.59221	1.1484	[7,34137699247142,11,8430377017411]	8.35264	6.67525e-17	1.72412e-14	13.7634
ENSG00000187094.7	CCK	1517.9	9.2703	0.841683	[7,62062937386424,10,9199647317887]	11.014	3.2713e-28	5.42164e-25	24.2659
ENSG00000197084.4	LCE1C	49.4926	9.00279	1.6841	[5,70201901915935,12,3035546496807]	5.34577	9.00346e-08	3.6101e-06	5.44248
ENSG00000205420.6	KRT6A	6823.61	8.95759	1.32595	[6,35877517815815,11,5564120537635]	6.75559	1.42252e-11	1.41455e-09	8.84938
ENSG00000203785.4	SPRR2E	347.46	8.47958	1.35801	[5,81793741908299,11,1412192681166]	6.24414	4.26128e-10	3.25955e-08	7.48684
ENSG00000147614.3	ATP6V0D2	9651.07	8.44329	0.577592	[7,31123575651746,9,5753534262469]	14.6181	2.15315e-48	2.14109e-44	43.6694
ENSG00000137440.3	FGFBP1	850.456	8.41518	0.918304	[6,61534089610005,10,2150274703209]	9.16383	5.00873e-20	2.4296e-17	16.6145
ENSG00000134757.4	DSG3	753.564	8.31552	1.09447	[6,1704046381871,10,4606364729896]	7.59778	3.01252e-14	4.71755e-12	11.3263
ENSG00000204711.4	C9orf135	2133.17	8.06534	0.738609	[6,61769014874614,9,5129841922909]	10.9196	9.2873e-28	1.31933e-24	23.8796
ENSG00000203782.5	LOR	99.695	7.95722	1.39171	[5,22951723583179,10,684918329841]	5.71759	1.08049e-08	5.55263e-07	6.2555
ENSG00000183888.4	C1orf64	133.274	7.93877	1.01316	[5,9530159133712,9,9245325058956]	7.83565	4.66415e-15	8.43278e-13	12.074
ENSG00000196754.6	S100A2	55296.9	7.83383	0.566288	[6,72392985727405,8,94373661464511]	13.8337	1.59674e-43	1.05853e-39	38.9753
ENSG00000241794.1	SPRR2A	141.531	7.83297	1.10202	[5,67304128085996,9,99289658379836]	7.1078	1.17906e-12	1.42983e-10	9.84472
ENSG00000165383.6	LRRC18	2445.73	7.76199	0.808314	[6,17772355585716,9,34625698843336]	9.60269	7.78851e-22	5.53207e-19	18.2571
ENSG00000182591.4	KRTAP11-1	44.7528	7.63785	1.28766	[5,11408575506218,10,1616093070209]	5.93158	3.00025e-09	1.77586e-07	6.75059
ENSG00000105141.4	CASP14	34.0891	7.55612	1.64785	[4,32639194010513,10,7858414342861]	4.58544	4.53026e-06	0.000101007	3.99565
ENSG00000137441.7	FGFBP2	4961.89	7.54528	0.751988	[6,07141244360725,9,01915026046527]	10.0338	1.08287e-23	1.02553e-20	19.9891
ENSG00000172867.3	KRT2	409.246	7.48528	1.45184	[4,639717571155,10,3308385515607]	5.15571	2.52676e-07	8.72434e-06	5.05927
ENSG00000137261.9	KIAA0319	2273.35	7.31673	0.713149	[5,91897881058782,8,71447238501242]	10.2597	1.06994e-24	1.18217e-21	20.9273
ENSG00000134762.12	DSC3	1103.22	7.30276	1.00475	[5,33347834285003,9,27203511570009]	7.26822	3.64267e-13	4.73499e-11	10.3247
ENSG00000184148.3	SPRR4	27.8537	7.17397	2.54899	[2,17804171917375,12,1698955114011]	2.81444	0.00488628	0.0295507	1.52943
ENSG00000151704.11	KCNJ1	1134.34	7.1613	0.785857	[5,6210469716128,8,70155011660808]	9.11272	8.03391e-20	3.71578e-17	16.43
ENSG00000169469.7	SPRR1B	213.89	7.12555	1.87071	[3,45903746897514,10,7920720795326]	3.80902	0.00013952	0.0018018	2.74429
ENSG00000152936.6	IFLTD1	423.837	7.04072	0.929336	[5,21925850900901,8,86219032007121]	7.57608	3.5616e-14	5.53384e-12	11.257
ENSG00000118245.2	TNP1	81.4228	7.01072	0.783493	[5,47510514133639,8,54633971938253]	8.94804	3.61853e-19	1.42365e-16	15.8466
ENSG00000124134.4	KCNS1	1732.32	7.00904	0.759048	[5,52132936759019,8,49674397780835]	9.23398	2.60759e-20	1.36473e-17	16.865
ENSG00000128422.11	KRT17	16577.9	6.78541	1.02076	[4,78475399644129,8,78606312406249]	6.6474	2.9831e-11	2.82514e-09	8.54896
ENSG00000087128.5	TMPRSS11E	207.057	6.73289	0.969766	[4,832178812221,8,63359359925108]	6.94279	3.84428e-12	4.22403e-10	9.37427
ENSG00000105825.7	TFPI2	12315.1	6.71537	1.00988	[4,73604110148373,8,69469657169739]	6.64967	2.93746e-11	2.79523e-09	8.55358
ENSG00000142910.11	TINAGL1	105027	6.70427	0.511746	[5,70126690759762,7,70727396001212]	13.1008	3.25891e-39	1.08022e-35	34.9665
ENSG00000221946.3	FXYD7	426.317	6.70303	0.896282	[4,94634991982356,8,45971178666568]	7.47871	7.50584e-14	1.09762e-11	10.9595
ENSG00000014257.11	ACPP	2653	6.66186	0.710081	[5,27012470815427,8,05358985440881]	9.38183	6.48366e-21	3.6842e-18	17.4337
ENSG00000123496.3	IL13RA2	1917.87	6.63882	0.927991	[4,81999043287977,8,45764949105811]	7.15397	8.43048e-13	1.03633e-10	9.9845
ENSG00000173239.9	LIPM	925.03	6.61109	0.590271	[5,45417514657066,7,76799514702996]	11.2001	4.07349e-29	7.36486e-26	25.1328
ENSG00000163202.4	LCE3D	38.6218	6.57683	1.46188	[3,71159498286424,9,44207129451908]	4.49888	6.83131e-06	0.000143313	3.84371
ENSG00000145692.10	BHMT	3951.43	6.48388	1.07863	[4,36979638840308,8,59796412733666]	6.0112	1.8416e-09	1.17768e-07	6.92897
ENSG00000221880.2	KRTAP1-3	71.9703	6.46828	1.11432	[4,28424611413358,8,65231419638916]	5.80467	6.4493e-09	3.51407e-07	6.45419
ENSG00000161634.7	DCD	9.15149	6.44314	2.24543	[2,04217031169656,10,8441105557925]	2.86944	0.00411198	0.0259369	1.58608
ENSG00000188581.8	KRTAP1-1	54.4758	6.42811	1.093	[4,28587254285826,8,5703382132996]	5.88118	4.07354e-09	2.28855e-07	6.64044
ENSG00000162723.5	SLAMF9	603.094	6.41582	0.942431	[4,56868381515382,8,2629469086932]	6.80773	9.91529e-12	1.02706e-09	8.9884
ENSG00000164532.10	TBX20	227.232	6.3267	1.06303	[4,243191440543,8,41021117389744]	5.95155	2.6562e-09	1.6091e-07	6.79342
ENSG00000214688.4	C10orf105	482.971	6.30043	1.03175	[4,27822982192474,8,32262986391816]	6.10653	1.01824e-09	7.0906e-08	7.14932
ENSG00000134760.5	DSG1	222.898	6.29749	1.34769	[3,65606531261786,8,93890616200612]	4.67281	2.97112e-06	7.07661e-05	4.15017
ENSG00000183760.6	PAPL	106.691	6.28445	0.965692	[4,39173151453838,8,17717612467016]	6.50772	7.63009e-11	6.62652e-09	8.17871
ENSG00000204897.6	KRT25	40.9876	6.28377	1.67493	[3,00097707501676,9,56656754525504]	3.75167	0.00017566	0.00217878	2.66179
ENSG00000164129.7	NPY5R	578.395	6.2578	1.00787	[4,28241475865401,8,23317699537849]	6.20896	5.33377e-10	3.97296e-08	7.40089
ENSG00000152766.5	ANKRD22	7499.93	6.20336	0.57966	[5,06724444672972,7,33946854777642]	10.7017	9.99041e-27	1.3246e-23	22.8779
ENSG00000124429.13	POF1B	2233.53	6.19376	0.907468	[4,41515644582248,7,97236671828656]	6.82532	8.77294e-12	9.18296e-10	9.03702
ENSG00000188508.6	KRTDAP	71.1702	6.16732	1.62134	[2,98954613144784,9,34509826350206]	3.80383	0.000142474	0.0018336	2.7367
ENSG00000109182.7	CWH43	281.191	6.15968	1.14629	[3,91298647903884,8,40636634252308]	5.37357	7.71931e-08	3.1654e-06	5.49957
ENSG00000204880.6	KRTAP4-8	7.18599	6.12185	2.26433	[1,68384789006339,10,5598562667455]	2.7036	0.00685918	0.0379987	1.42023
ENSG00000170465.9	KRT6C	80.4394	6.1058	1.56366	[3,04108754126001,9,17051311755423]	3.90482	9.42959e-05	0.00129845	2.88658
ENSG00000212722.6	KRTAP4-9	8.86061	6.0893	1.64498	[2,86519297924696,9,31340090606114]	3.70174	0.000214124	0.00255	2.59346
ENSG00000167768.4	KRT1	581.861	6.08263	1.06597	[3,99336224358723,8,17189518310343]	5.70618	1.15539e-08	5.89189e-07	6.22975
ENSG00000104237.6	RP1	416.775	6.05531	0.818164	[4,45174217462342,7,65888754623438]	7.4011	1.35063e-13	1.93247e-11	10.7139
ENSG00000171345.9	KRT19	52314.5	6.05295	0.748988	[4,58495805907643,7,52093540966149]	8.0815	6.39724e-16	1.31163e-13	12.8822
ENSG00000240871.3	KRTAP4-7	13.8884	6.03864	1.5393	[3,02166886433217,9,05561037694639]	3.92298	8.74604e-05	0.00121808	2.91433
ENSG00000240386.2	LCE1F	8.44618	6.0141	1.77735	[2,53055226452476,9,49764272170284]	3.38374	0.000715054	0.00666163	2.17642
ENSG00000058085.10	LAMC2	23371.9	5.99346	0.679696	[4,66127758280691,7,32563623701381]	8.81785	1.16677e-18	4.07099e-16	15.3903
ENSG00000203786.5	KPRP	294.622	5.9519	1.00276	[3,98652002152563,7,91728125974803]	5.9355	2.92957e-09	1.74583e-07	6.758
ENSG00000185479.5	KRT6B	244.316	5.95104	1.20903	[3,58139007054571,8,32068367817265]	4.92218	8.55873e-07	2.50374e-05	4.60141
ENSG00000204873.3	KRTAP9-3	7.81628	5.92018	1.5027	[2,97493969908318,8,86542645827598]	3.93969	8.1587e-05	0.00114834	2.93993
ENSG00000185758.7	CLDN24	42.4738	5.91469	0.900253	[4,15022546856629,7,67915170970579]	6.57003	5.03049e-11	4.56833e-09	8.34024
ENSG00000168703.5	WFDC12	12.2758	5.90928	1.17827	[3,59991018236961,8,21864860913255]	5.01521	5.29752e-07	1.67228e-05	4.77669
ENSG00000196406.4	SPANXD	10.0032	5.87339	2.04771	[1,85995376614388,9,88681992068824]	2.86827	0.00412718	0.0260163	1.58476
ENSG00000183729.3	NPBWR1	87.7455	5.86829	0.724929	[4,44745116569848,7,2891222238467]	8.09498	5.72753e-16	1.19904e-13	12.9212
ENSG00000134548.5	C12orf39	11508.1	5.86815	0.646357	[4,60131416221195,7,13498617318601]	9.07881	1.09769e-19	4.91539e-17	16.3084
ENSG00000178372.6	CALML5	80.1185	5.84295	1.49669	[2,90950003029752,8,77640964992456]	3.90392	9.4646e-05	0.00130174	2.88547
ENSG00000154007.6	ASB17	11.0945	5.79112	1.08916	[3,65639419657,7,92584099810544]	5.31703	1.05476e-07	4.15389e-06	5.38154
ENSG00000101188.4	NTSR1	8464.2	5.74757	0.797219	[4,18505462220285,7,31009400627595]	7.20953	5.61437e-13	7.11202e-11	10.148
ENSG00000180613.6	GSX2	47.2202	5.74678	0.696653	[4,3813666745881,7,11219536332354]	8.24913	1.59548e-16	3.7775e-14	13.4228
ENSG00000178363.3	CALML3	173.319	5.71816	1.16201	[3,44065820871547,7,99567107213753]	4.92091	8.61442e-07	2.51208e-05	4.59997
ENSG00000166558.6	SLC38A8	1595.01	5.71308	0.91605	[3,91765433261066,7,50850602079336]	6.23664	4.47058e-10	3.40655e-08	7.46769
ENSG00000100593.13	ISM2	280.073	5.66637	0.721586	[4,25209216184629,7,08065780398129]	7.85267	4.07285e-15	7.50007e-13	12.1249
ENSG00000198083.7	KRTAP9-9	6.60481	5.65537	1.76063	[2,2046112543448,9,1061374839924]	3.21214	0.00131751	0.0108186	1.96583
ENSG00000204021.3	LIPK	18.5693	5.6441	1.17125	[3,3484920938587,7,93971590351116]	4.81886	1.44378e-06	3.88026e-05	4.41114
ENSG00000148680.11	HTR7	2887.48	5.62597	0.578536	[4,49206299624712,6,75988105736398]	9.7245	2.37059e-22	1.81332e-19	18.7415
ENSG00000171401.10	KRT13	129.598	5.60335	1.07077	[3,50468422235169,7,70201515108317]	5.23302	1.6676e-07	6.22239e-06	5.20604
ENSG00000185668.5	POU3F1	4830.7	5.48443	0.674542	[4,16235060430826,6,80650543727632]	8.1306	4.27174e-16	9.23439e-14	13.0346
ENSG00000074410.9	CA12	25025.7	5.46441	0.741073	[4,01193808877361,6,91688957568643]	7.37365	1.66013e-13	2.30886e-11	10.6366
ENSG00000178597.4	PSAPL1	169.207	5.40394	0.990687	[3,46223334542018,7,34565645101674]	5.45474	4.90437e-08	2.139e-06	5.66979
ENSG00000197079.4	KRT35	11.8031	5.36656	1.88238	[1,6771660961969,9,05595851614803]	2.85095	0.00435894	0.0271162	1.56677
ENSG00000203837.4	PNLIPRP3	18.3332	5.36328	0.964777	[3,47235039358269,7,25420492964391]	5.55909	2.71188e-08	1.27805e-06	5.89345
ENSG00000185640.5	KRT79	100.581	5.36303	1.01868	[3,36645377516875,7,35960991271569]	5.26468	1.40432e-07	5.36067e-06	5.27078
ENSG00000164128.2	NPY1R	1731.38	5.36122	0.789661	[3,81350886051923,6,90892495481645]	6.78926	1.1271e-11	1.15545e-09	8.93725
ENSG00000179256.2	SMCO3	1024.21	5.3412	0.63784	[4,09105492233416,6,59134008859784]	8.37389	5.57475e-17	1.47827e-14	13.8302
ENSG00000164362.14	TERT	3850.07	5.34026	0.635272	[4,09514844248071,6,58536753249495]	8.40626	4.23296e-17	1.13764e-14	13.944
ENSG00000101200.5	AVP	10.2048	5.32966	0.839525	[3,68422361689555,6,97510010466049]	6.34843	2.17527e-10	1.74443e-08	7.75835
ENSG00000163873.5	GRIK3	15708.2	5.30697	0.943601	[3,45754938736237,7,15639814492651]	5.62417	1.86402e-08	9.06396e-07	6.04268
ENSG00000177301.9	KCNA2	874.165	5.29743	0.681585	[3,96155122621708,6,63331613964634]	7.77223	7.71192e-15	1.3573e-12	11.8673
ENSG00000124479.8	NDP	930.583	5.28643	0.825845	[3,66780523198993,6,90505967736501]	6.40124	1.54123e-10	1.26661e-08	7.89736
ENSG00000221852.4	KRTAP1-5	181.482	5.26929	1.19991	[2,91751533002261,7,62106837343085]	4.39141	1.12616e-05	0.00021958	3.65841
ENSG00000188064.5	WNT7B	2545.55	5.25661	0.680913	[3,92204628431938,6,59117779449184]	7.71994	1.16383e-14	1.96154e-12	11.7074
ENSG00000171403.5	KRT9	21.0178	5.24336	0.829573	[3,61742942670929,6,86929412547767]	6.32056	2.6062e-10	2.05683e-08	7.6868
ENSG00000226372.1	DCAF8L1	38.8022	5.2188	1.35572	[2,56163382877425,7,87597452922095]	3.84946	0.000118379	0.00158085	2.80111
ENSG00000159516.8	SPRR2G	60.7107	5.21777	1.63522	[2,0127962357722,8,42275065998332]	3.19086	0.00141848	0.0114029	1.94299
ENSG00000181903.3	OR4C6	56.0088	5.16185	1.38084	[2,45544332949569,7,86825228348417]	3.73818	0.000185355	0.00226804	2.64435
ENSG00000172551.6	MUCL1	33.0248	5.15557	1.35385	[2,5020741654918,7,80907449249948]	3.80808	0.00014005	0.00180747	2.74293
ENSG00000156966.6	B3GNT7	11282.6	5.14253	0.51685	[4,12952076636324,6,15553614560794]	9.94975	2.52824e-23	2.2847e-20	19.6412
ENSG00000198797.6	BRINP2	877.029	5.13951	0.834067	[3,5047644745648,6,77424587978802]	6.16198	7.18394e-10	5.21439e-08	7.2828
ENSG00000065618.12	COL17A1	1411.59	5.1356	0.86831	[3,43374326853928,6,83745596005918]	5.91448	3.32932e-09	1.95036e-07	6.70989
ENSG00000255798.1	RP11-817J15.3	234.091	5.11816	0.970506	[3,21599944177899,7,02031381524005]	5.2737	1.33702e-07	5.14325e-06	5.28876
ENSG00000155052.14	CNTNAP5	244.579	5.08634	1.089	[2,9519369307379,7,22073816063188]	4.67065	3.00248e-06	7.1257e-05	4.14717
ENSG00000109205.12	ODAM	82.7454	5.08267	1.10317	[2,92050456598248,7,24484176605868]	4.60734	4.07843e-06	9.21726e-05	4.0354
ENSG00000169509.5	CRCT1	21.6678	5.07787	1.65663	[1,83093154398571,8,32480500297107]	3.06518	0.00217541	0.01602	1.79534
ENSG00000159527.3	PGLYRP3	21.6477	5.07588	1.67697	[1,78907207209059,8,36268671622353]	3.02681	0.00247149	0.0175987	1.75452
ENSG00000108932.7	SLC16A6	3066.22	5.07037	0.58198	[3,92971086588683,6,21103100205809]	8.71228	2.97836e-18	1.00396e-15	14.9983
ENSG00000143194.8	MAEL	241.878	5.07031	0.975963	[3,15745667950472,6,9831622244199]	5.19518	2.04516e-07	7.36852e-06	5.13262
ENSG00000163288.9	GABRB1	28.7495	5.05305	0.856081	[3,37515784223925,6,73093441868799]	5.90253	3.57966e-09	2.06354e-07	6.68539
ENSG00000203783.4	PRR9	18.7442	5.0424	1.15924	[2,77033824943972,7,31446699949702]	4.34976	1.36289e-05	0.000257898	3.58855
ENSG00000175121.7	WFDC5	22.0825	5.04123	1.1019	[2,88154921960799,7,20091267260933]	4.57504	4.76128e-06	0.000104968	3.97894
ENSG00000132975.6	GPR12	1022.86	5.02461	0.951029	[3,16062208168875,6,88858841463955]	5.28333	1.26854e-07	4.90831e-06	5.30907
ENSG00000263711.1	RP11-169F17.1	138.499	5.01928	1.48567	[2,10742140461842,7,93113539198664]	3.37846	0.000728919	0.00674267	2.17117
ENSG00000007516.9	BAIAP3	3354.38	5.00857	0.543622	[3,94308709475922,6,07404779504664]	9.21332	3.1619e-20	1.57209e-17	16.8035
ENSG00000187689.5	AMTN	300.965	4.99645	1.06161	[2,91573377329684,7,07716366048382]	4.70649	2.52021e-06	6.12738e-05	4.21273
ENSG00000113302.4	IL12B	102.578	4.99043	0.606856	[3,80101299036897,6,17984378845975]	8.22342	1.97784e-16	4.5213e-14	13.3447
ENSG00000196156.3	KRTAP4-3	4.10159	4.98285	1.55194	[1,94109780205335,8,02460022244463]	3.21072	0.00132404	0.0108588	1.96422
ENSG00000172073.3	TEX37	16.4847	4.96829	1.17865	[2,65818348025398,7,27839753625148]	4.21525	2.49506e-05	0.000423393	3.37326
ENSG00000069974.11	RAB27A	23038.3	4.9654	0.424295	[4,13379922667869,5,79700339491719]	11.7027	1.2343e-31	3.06847e-28	27.5131
ENSG00000115844.6	DLX2	896.492	4.96501	0.649486	[3,69204051874455,6,23797839629339]	7.64452	2.09722e-14	3.41881e-12	11.4661
ENSG00000169933.8	FRMPD4	2245.82	4.95732	0.883842	[3,22501694866456,6,689613529396]	5.60883	2.03704e-08	9.85709e-07	6.00625
ENSG00000171094.11	ALK	43347.5	4.94187	0.859938	[3,25641814521873,6,62731373742531]	5.74677	9.09648e-09	4.786e-07	6.32003
ENSG00000232774.3	RP11-47I22.3	927.571	4.93866	0.769258	[3,43094281210314,6,44637796019536]	6.42003	1.36245e-10	1.1385e-08	7.94367
ENSG00000116254.13	CHD5	4844.5	4.91056	0.834281	[3,27539729818439,6,54571715854243]	5.88598	3.95707e-09	2.24211e-07	6.64934
ENSG00000184226.10	PCDH9	3772.28	4.89898	0.577459	[3,76718297385551,6,03077999813615]	8.48369	2.18163e-17	6.38063e-15	14.1951
ENSG00000184012.7	TMPRSS2	6924.71	4.87935	0.88624	[3,14235448277668,6,61635170646224]	5.50568	3.67749e-08	1.6547e-06	5.78128
ENSG00000162595.4	DIRAS3	3798.65	4.87858	0.689696	[3,52680518578125,6,23036198422861]	7.07353	1.51039e-12	1.79872e-10	9.74504
ENSG00000067715.9	SYT1	6030.72	4.8758	0.747469	[3,41078833908389,6,34081277513337]	6.52308	6.88776e-11	6.06123e-09	8.21744
ENSG00000125869.5	LAMP5	21294.6	4.85872	0.809988	[3,27117594955221,6,44626880787257]	5.99851	1.9913e-09	1.25724e-07	6.90058
ENSG00000124232.6	RBPJL	38.0479	4.818	1.01005	[2,83834437983027,6,79766263770663]	4.77007	1.84162e-06	4.76282e-05	4.32214
ENSG00000178445.8	GLDC	2946.76	4.80687	0.802984	[3,23305005120611,6,38069004192115]	5.98626	2.14724e-09	1.3429e-07	6.87196
ENSG00000137975.7	CLCA2	449.848	4.80411	0.931449	[2,97850258218742,6,6297143305548]	5.15767	2.50037e-07	8.66329e-06	5.06232
ENSG00000156475.14	PPP2R2B	2013.42	4.80387	0.61706	[3,59445477426289,6,01328524969667]	7.78509	6.9661e-15	1.23698e-12	11.9076
ENSG00000134765.5	DSC1	83.9651	4.75984	1.2759	[2,25910968401655,7,26056121779521]	3.73056	0.000191055	0.00232114	2.6343
ENSG00000198090.3	KRTAP4-6	5.82871	4.75791	1.67739	[1,47027868054821,8,04554434351095]	2.83649	0.00456125	0.0280501	1.55206
ENSG00000141485.11	SLC13A5	230.791	4.75149	0.837055	[3,11088845654623,6,39208345139435]	5.67643	1.37533e-08	6.85526e-07	6.16398
ENSG00000183696.9	UPP1	17089.6	4.73804	0.416507	[3,92170281745368,5,55437862846352]	11.3757	5.52778e-30	1.09937e-26	25.9589
ENSG00000205755.6	CRLF2	39.091	4.73593	0.857519	[3,05522401069005,6,41663541470511]	5.52283	3.33583e-08	1.52864e-06	5.8157
ENSG00000128510.6	CPA4	12472.6	4.71808	0.776611	[3,1959504770667,6,2402088571403]	6.07522	1.2382e-09	8.31934e-08	7.07991
ENSG00000164171.6	ITGA2	12375.8	4.6987	0.532823	[3,65438201406199,5,74301169010185]	8.81849	1.16017e-18	4.07099e-16	15.3903
ENSG00000147246.5	HTR2C	62.9908	4.68895	1.32829	[2,08555711406167,7,29234069769915]	3.53008	0.00041544	0.00436695	2.35982
ENSG00000212899.1	KRTAP3-3	5.43461	4.68355	1.79068	[1,17388837955468,8,19321752539224]	2.61552	0.00890919	0.0464324	1.33318
ENSG00000172782.7	FADS6	9.54758	4.67337	1.28831	[2,14832197126721,7,19841590096899]	3.62751	0.000286167	0.00323737	2.48981
ENSG00000187773.7	FAM69C	162.032	4.61376	0.925581	[2,7996506618884,6,42786323387754]	4.98471	6.20542e-07	1.91636e-05	4.71752
ENSG00000156463.13	SH3RF2	2032.23	4.6109	0.507955	[3,61532670798824,5,60647332959776]	9.07738	1.11219e-19	4.91539e-17	16.3084
ENSG00000167656.4	LY6D	234.865	4.60581	1.13305	[2,38508432824238,6,82654327049189]	4.06498	4.80358e-05	0.00073544	3.13345
ENSG00000188015.5	S100A3	2252.21	4.60529	0.615611	[3,39871372238091,5,81186522441985]	7.48084	7.38484e-14	1.08792e-11	10.9634
ENSG00000259518.1	RP11-597K23.2	135.975	4.58629	0.797865	[3,02250047750951,6,15007282126061]	5.7482	9.01982e-09	4.75825e-07	6.32255
ENSG00000198443.5	KRTAP4-1	24.2258	4.58551	1.03538	[2,55621315693862,6,6148146983784]	4.42884	9.47426e-06	0.000188424	3.72486
ENSG00000177689.9	MAGEB10	11.1681	4.58179	1.64585	[1,35597541075599,7,80760045149121]	2.78384	0.00537199	0.0317027	1.4989
ENSG00000183671.8	GPR1	3279.97	4.57933	0.59793	[3,40741391191135,5,75125526025721]	7.65865	1.87897e-14	3.08834e-12	11.5103
ENSG00000188910.7	GJB3	182.598	4.57169	0.824479	[2,95573967709621,6,1876365742349]	5.54494	2.94048e-08	1.36956e-06	5.86342
ENSG00000214518.3	KRTAP2-2	5.14865	4.55326	1.62485	[1,3686207347111,7,73790651315002]	2.80227	0.00507442	0.0303519	1.51781
ENSG00000056736.5	IL17RB	6861.75	4.53474	0.476594	[3,60062937548146,5,46884199072572]	9.51489	1.81906e-21	1.13054e-18	17.9467
ENSG00000169035.7	KLK7	109.072	4.52637	1.46873	[1,64771817397089,7,40502643874605]	3.08183	0.00205731	0.0153128	1.81494
ENSG00000147036.7	LANCL3	672.289	4.52047	0.592247	[3,35969119665832,5,68125792347938]	7.63275	2.29801e-14	3.68571e-12	11.4335
ENSG00000146250.5	PRSS35	3269.52	4.50832	0.781496	[2,97661746644179,6,04002526727961]	5.76884	7.98213e-09	4.25599e-07	6.371
ENSG00000167941.2	SOST	36.6644	4.49625	0.928929	[2,67558214955825,6,31691716033357]	4.84025	1.29675e-06	3.54743e-05	4.45009
ENSG00000042304.6	C2orf83	3.00129	4.48368	1.41216	[1,71589086462735,7,25146445140235]	3.17504	0.00149813	0.0119371	1.9231
ENSG00000167080.4	B4GALNT2	43.8324	4.48206	0.882088	[2,75319549380051,6,21091730337253]	5.08119	3.7508e-07	1.21919e-05	4.91393
ENSG00000120211.4	INSL4	6.35145	4.47474	1.13846	[2,24339321670467,6,70609029986601]	3.93051	8.47667e-05	0.00118574	2.92601
ENSG00000241484.5	ARHGAP8	138.659	4.47361	0.864642	[2,7789443120262,6,16827983633644]	5.17395	2.29202e-07	8.09656e-06	5.0917
ENSG00000145087.8	STXBP5L	894.73	4.47037	0.865925	[2,77318516104538,6,16754828102722]	5.16253	2.43629e-07	8.47079e-06	5.07208
ENSG00000173908.8	KRT28	6.55427	4.46644	1.72847	[1,07870211104758,7,85418511500662]	2.58404	0.00976497	0.0499757	1.30124
ENSG00000146678.5	IGFBP1	222.496	4.45791	0.833211	[2,82484374080762,6,09096944283348]	5.35028	8.78204e-08	3.52843e-06	5.45242
ENSG00000153162.8	BMP6	3740.04	4.45562	0.681161	[3,12057000544433,5,79067169917875]	6.54122	6.10205e-11	5.44204e-09	8.26424
ENSG00000268537.1	AC109583.1	13.0461	4.44799	0.840296	[2,80103961503171,6,09493916781229]	5.29336	1.20089e-07	4.67383e-06	5.33033
ENSG00000196805.6	SPRR2B	6.04125	4.43745	1.15278	[2,17804030197989,6,69686774949133]	3.84934	0.000118437	0.00158085	2.80111
ENSG00000185518.7	SV2B	3613.21	4.43051	0.846471	[2,77145429254569,6,08955781700731]	5.23409	1.65796e-07	6.19804e-06	5.20775
ENSG00000196353.7	CPNE4	304.792	4.43036	0.773364	[2,91459839654229,5,9461299076701]	5.72869	1.01208e-08	5.22813e-07	6.28165
ENSG00000167644.7	C19orf33	65.4953	4.39892	0.848573	[2,73574215247988,6,06208832580456]	5.1839	2.17299e-07	7.75877e-06	5.11021
ENSG00000164251.4	F2RL1	4911.53	4.39562	0.466375	[3,4815366378978,5,30969429023624]	9.42506	4.29859e-21	2.51442e-18	17.5996
ENSG00000225362.4	CT62	85.6837	4.38855	0.735625	[2,94674790797466,5,83034503781766]	5.96574	2.4353e-09	1.49948e-07	6.82406
ENSG00000101282.4	RSPO4	227.097	4.38583	0.769004	[2,87860639875603,5,89304800704934]	5.70325	1.17541e-08	5.97868e-07	6.22339
ENSG00000105370.3	LIM2	4.39377	4.38426	1.12851	[2,17242420889908,6,59610361110142]	3.885	0.000102329	0.00138917	2.85725
ENSG00000162490.6	DRAXIN	13498.2	4.36432	0.708806	[2,9750876467253,5,75355495243702]	6.15729	7.40009e-10	5.35175e-08	7.2715
ENSG00000120885.15	CLU	163743	4.35607	0.621712	[3,13754102184419,5,57460792449943]	7.00658	2.44218e-12	2.82384e-10	9.54916
ENSG00000186207.4	LCE5A	26.3305	4.33958	1.19438	[1,99864626051979,6,68051051146917]	3.63335	0.000279769	0.00317764	2.4979
ENSG00000167889.8	MGAT5B	7988.91	4.33536	0.777959	[2,81058324923778,5,86012741896128]	5.57273	2.50781e-08	1.19605e-06	5.92225
ENSG00000164530.9	PI16	885.932	4.32942	1.04768	[2,2759985544058,6,3828376995223]	4.13238	3.59031e-05	0.000573988	3.2411
ENSG00000138653.5	NDST4	1908.64	4.32306	0.864717	[2,62824270580301,6,01787271804469]	4.99939	5.75126e-07	1.79845e-05	4.7451
ENSG00000143536.7	CRNN	21.3841	4.3089	0.905892	[2,53338274933391,6,08441243800853]	4.75653	1.96952e-06	5.01534e-05	4.2997
ENSG00000188373.4	C10orf99	5.98424	4.30259	1.33341	[1,68915696031293,6,91601977305587]	3.22676	0.001252	0.010414	1.98238
ENSG00000004700.11	RECQL	47147.1	4.30105	0.425809	[3,466476450973,5,13561765341833]	10.1009	5.47488e-24	5.44422e-21	20.2641
ENSG00000129455.11	KLK8	11.7601	4.29437	1.53404	[1,2877191316079,7,3010264369519]	2.7994	0.00511982	0.0305591	1.51486
ENSG00000116652.5	DLEU2L	152.824	4.29382	0.656304	[3,0074858622993,5,58015156120327]	6.54242	6.05311e-11	5.42272e-09	8.26578
ENSG00000164893.4	SLC7A13	14.0786	4.28199	0.964503	[2,39160232387553,6,17238340695561]	4.43959	9.0132e-06	0.000181432	3.74129
ENSG00000100060.13	MFNG	9716.84	4.27494	0.39071	[3,50916113563754,5,04071613765861]	10.9415	7.30125e-28	1.11698e-24	23.952
ENSG00000257008.2	GPR142	106.967	4.2604	0.841129	[2,61181602891651,5,90898282856735]	5.06509	4.08199e-07	1.31481e-05	4.88114
ENSG00000222004.3	C7orf71	8.59657	4.26015	1.39844	[1,51926014304247,7,00104616325411]	3.04636	0.0023163	0.0168434	1.77357
ENSG00000146215.9	CRIP3	169.491	4.24647	0.614705	[3,0416672620125,5,45126538004074]	6.90814	4.91048e-12	5.33659e-10	9.27274
ENSG00000087494.11	PTHLH	4190.73	4.23994	0.657972	[2,95033541905954,5,52953889242096]	6.44395	1.16406e-10	9.76832e-09	8.01018
ENSG00000268080.1	AC016885.1	32.2084	4.21609	1.02992	[2,19748642499377,6,23469696007847]	4.09361	4.24704e-05	0.000663512	3.17815
ENSG00000156504.12	FAM122B	21305.5	4.2097	0.439841	[3,34763099931706,5,07177768741432]	9.57096	1.05918e-21	7.02167e-19	18.1536
ENSG00000124102.4	PI3	172.535	4.20805	0.739387	[2,75888211125538,5,65722618916014]	5.69127	1.26095e-08	6.36493e-07	6.19621
ENSG00000160801.9	PTH1R	8627.44	4.20518	0.486082	[3,25247912169606,5,15788375589974]	8.65119	5.09673e-18	1.6894e-15	14.7723
ENSG00000101443.13	WFDC2	15882.9	4.19949	1.00817	[2,22351018474983,6,17547482895298]	4.16545	3.1074e-05	0.000510322	3.29216
ENSG00000125820.5	NKX2-2	33.1274	4.19577	0.926093	[2,38066077969124,6,01087975636584]	4.53061	5.88128e-06	0.000126178	3.89902
ENSG00000198445.3	CCT8L2	8.06961	4.18764	0.870241	[2,48199643829824,5,8932787789871]	4.81204	1.49395e-06	3.98815e-05	4.39923
ENSG00000172818.5	OVOL1	83.6706	4.17766	0.98739	[2,2424143279426,6,11291231682534]	4.23102	2.32638e-05	0.000400234	3.39769
ENSG00000181617.5	FDCSP	382.854	4.17664	1.22017	[1,78514739247496,6,56813765915176]	3.42299	0.000619359	0.00597662	2.22354
ENSG00000178690.2	DYNAP	7.31531	4.17414	1.09011	[2,03757301446905,6,31071614552681]	3.82911	0.000128606	0.00168986	2.77215
ENSG00000174225.10	ARL13A	71.1643	4.17293	0.650068	[2,89881468572001,5,44703551866215]	6.41921	1.36983e-10	1.13988e-08	7.94314
ENSG00000204887.4	KRTAP1-4	2.92463	4.15679	1.53724	[1,14384850401452,7,16972741858416]	2.70406	0.00684989	0.0379578	1.4207
ENSG00000117115.8	PADI2	34159.4	4.15372	0.507436	[3,15916586910094,5,14827766576026]	8.18571	2.70705e-16	6.0492e-14	13.2183
ENSG00000213030.4	CGB8	2.12804	4.11283	1.01282	[2,12774467862099,6,09791025066107]	4.06078	4.89081e-05	0.000747069	3.12664
ENSG00000153253.11	SCN3A	5436.26	4.11272	0.74542	[2,65172577306983,5,57371939634191]	5.51732	3.44207e-08	1.56292e-06	5.80606
ENSG00000154227.9	CERS3	95.5541	4.11155	0.845771	[2,45386405647825,5,76922727990151]	4.8613	1.1662e-06	3.24927e-05	4.48821
ENSG00000212658.1	KRTAP29-1	7.94385	4.10136	1.47983	[1,20094907898653,7,00177658180975]	2.77151	0.00557971	0.032715	1.48525
ENSG00000121742.11	GJB6	72.0673	4.09464	1.26227	[1,6206385073269,6,56864018452757]	3.24387	0.00117916	0.00994813	2.00226
ENSG00000166869.2	CHP2	19.7959	4.07632	1.25219	[1,62208208826126,6,53056437863004]	3.25536	0.00113247	0.00962506	2.0166
ENSG00000054356.9	PTPRN	1118.54	4.07096	0.830149	[2,44389266556239,5,69801781542503]	4.90388	9.39601e-07	2.69262e-05	4.56982
ENSG00000101311.11	FERMT1	3560.81	4.0658	0.83637	[2,42654172374232,5,70505287435816]	4.86124	1.16652e-06	3.24927e-05	4.48821
ENSG00000214978.6	RP11-477N12.3	3.43851	4.04143	1.15744	[1,77288746813857,6,30996314762659]	3.4917	0.000479961	0.00488635	2.31102
ENSG00000162670.8	BRINP3	2125.96	4.02574	1.19235	[1,68877199791829,6,36271065163417]	3.3763	0.000734679	0.00678649	2.16836
ENSG00000101349.12	PAK7	233.706	4.01642	0.854877	[2,34089611883774,5,69195253241028]	4.69825	2.62403e-06	6.35647e-05	4.19678
ENSG00000198574.4	SH2D1B	230.229	4.0101	0.685744	[2,66606550879353,5,35413378112137]	5.84781	4.98099e-09	2.75172e-07	6.5604
ENSG00000162676.7	GFI1	871.397	4.00237	0.446369	[3,12749950899566,4,87723217081932]	8.9665	3.06073e-19	1.29515e-16	15.8877
ENSG00000171346.9	KRT15	1049.12	4.00139	0.802492	[2,42853293230334,5,5742430738619]	4.9862	6.15771e-07	1.90755e-05	4.71952
ENSG00000175315.2	CST6	403.684	3.99178	0.830261	[2,36450163251857,5,61906544994319]	4.80787	1.52551e-06	4.04524e-05	4.39306
ENSG00000170289.8	CNGB3	63.8462	3.99049	0.724412	[2,57066324824192,5,41030789194816]	5.50858	3.61735e-08	1.63134e-06	5.78746
ENSG00000157335.15	CLEC18C	216.088	3.9667	0.818569	[2,36233250878903,5,57106308907373]	4.84589	1.26043e-06	3.46713e-05	4.46003
ENSG00000175820.2	CCDC168	159.66	3.96309	0.603178	[2,7808857387032,5,14530163545004]	6.57035	5.01969e-11	4.56833e-09	8.34024
ENSG00000184459.4	BPIFC	15.5116	3.96118	1.18616	[1,6363468064177,6,28601015711532]	3.3395	0.000839304	0.00759931	2.11923
ENSG00000204788.3	CR769776.1	3.10119	3.9361	1.09788	[1,78430480730221,6,08790014718913]	3.5852	0.000336824	0.00368089	2.43405
ENSG00000187272.4	KRTAP9-8	5.46829	3.93327	1.35554	[1,27646465810454,6,5900764284497]	2.90163	0.00371226	0.0240068	1.61967
ENSG00000186462.7	NAP1L2	624.152	3.91651	0.753319	[2,44003307474829,5,39299062079117]	5.19901	2.00357e-07	7.23176e-06	5.14076
ENSG00000198203.5	SULT1C2	673.618	3.91397	0.664931	[2,6107242156117,5,2172069897017]	5.88627	3.95007e-09	2.24211e-07	6.64934
ENSG00000182489.7	XKRX	143.226	3.91369	0.537442	[2,86031990673712,4,9670549284608]	7.28206	3.28759e-13	4.3589e-11	10.3606
ENSG00000010438.12	PRSS3	253.928	3.89137	0.790587	[2,34185045646033,5,44089314703573]	4.92213	8.56064e-07	2.50374e-05	4.60141
ENSG00000147408.10	CSGALNACT1	11417.9	3.88972	0.476177	[2,95643515418354,4,82301435496128]	8.16865	3.11847e-16	6.89114e-14	13.1617
ENSG00000187569.2	DPPA3	1.9399	3.88747	1.19566	[1,54401851521911,6,23092160344373]	3.25132	0.00114872	0.00974649	2.01115
ENSG00000166426.7	CRABP1	2351.71	3.88345	0.932627	[2,05553535853452,5,71136554134732]	4.16399	3.12732e-05	0.000511902	3.29081
ENSG00000198734.6	F5	626.397	3.8745	0.742394	[2,41943815790485,5,32956898789881]	5.21893	1.79958e-07	6.65242e-06	5.17702
ENSG00000157322.12	CLEC18A	300.977	3.87172	0.777331	[2,34817777214474,5,39525964685356]	4.98078	6.3327e-07	1.9466e-05	4.71072
ENSG00000259571.1	BLID	7.40094	3.87052	1.03326	[1,84536885883453,5,89566933308543]	3.74593	0.000179724	0.00221734	2.65417
ENSG00000064886.9	CHI3L2	5247.33	3.86367	0.735203	[2,42269534019316,5,30463794455508]	5.25524	1.47833e-07	5.6002e-06	5.2518
ENSG00000004939.9	SLC4A1	401.485	3.86262	0.891374	[2,11555665892884,5,60967770562568]	4.33333	1.4687e-05	0.000273447	3.56313
ENSG00000146049.1	KAAG1	3.24119	3.84027	1.28348	[1,3246912277061,6,35585159657488]	2.99207	0.00277092	0.0190884	1.71923
ENSG00000268111.1	AL031663.1	14.3842	3.83632	1.0688	[1,74150121738645,5,93113320443687]	3.58936	0.000331494	0.00363828	2.4391
ENSG00000163207.5	IVL	39.2193	3.83278	1.25802	[1,3671025513316,6,29845729314186]	3.04667	0.0023139	0.0168321	1.77386
ENSG00000154646.4	TMPRSS15	86.8851	3.82348	1.13226	[1,60429166147263,6,04267620473185]	3.37686	0.000733197	0.00677594	2.16903
ENSG00000107984.5	DKK1	589.918	3.81861	0.745376	[2,35769439860043,5,27951630447441]	5.12306	3.00623e-07	1.02201e-05	4.99054
ENSG00000214325.2	AC025287.1	9.69648	3.81621	0.883034	[2,08549144638479,5,54692275868247]	4.3217	1.54834e-05	0.000286716	3.54255
ENSG00000183032.6	SLC25A21	199.799	3.81553	0.676747	[2,48913073999841,5,14193096836543]	5.63804	1.71992e-08	8.40436e-07	6.0755
ENSG00000169239.8	CA5B	5934.53	3.81024	0.408243	[3,0100928556606,4,6103773791259]	9.33324	1.02678e-20	5.67241e-18	17.2462
ENSG00000164626.8	KCNK5	15144.3	3.80221	0.696058	[2,43796056997303,5,16645756046455]	5.46249	4.69504e-08	2.06341e-06	5.68542
ENSG00000175294.5	CATSPER1	458.335	3.80133	0.566378	[2,69125338870034,4,91141253448832]	6.71166	1.92424e-11	1.88518e-09	8.72465
ENSG00000047365.7	ARAP2	3025.2	3.7965	0.375023	[3,06146930528534,4,53153120523298]	10.1234	4.35087e-24	4.55422e-21	20.3416
ENSG00000163879.9	DNALI1	7850.91	3.79599	0.533783	[2,74979195913324,4,8421835801936]	7.11148	1.14806e-12	1.40078e-10	9.85363
ENSG00000203756.3	TMEM244	62.6009	3.79226	0.727672	[2,36604849874511,5,21847015144179]	5.2115	1.87324e-07	6.83129e-06	5.1655
ENSG00000115896.11	PLCL1	4965.37	3.7896	0.447426	[2,91266120039513,4,66653818978947]	8.46978	2.4585e-17	6.79093e-15	14.1681
ENSG00000136327.6	NKX2-8	20.0811	3.78643	0.945315	[1,93364853298987,5,63921435178193]	4.00547	6.18939e-05	0.000910463	3.04074
ENSG00000175793.10	SFN	2013.41	3.78509	1.01012	[1,80529639556037,5,76489044088537]	3.74718	0.000178837	0.00220914	2.65578
ENSG00000140563.10	MCTP2	3750.67	3.76408	0.581646	[2,62406990185927,4,90408141158919]	6.47142	9.7088e-11	8.25165e-09	8.08346
ENSG00000198178.6	CLEC4C	31.7188	3.76108	0.761828	[2,26792074534303,5,25423153006669]	4.93691	7.93701e-07	2.35599e-05	4.62783
ENSG00000149599.11	DUSP15	898.783	3.74956	0.614527	[2,54510836054175,4,95400888765193]	6.10154	1.05052e-09	7.25444e-08	7.1394
ENSG00000168077.9	SCARA3	8154.37	3.73844	0.453391	[2,84980991347,4,62707102781732]	8.24551	1.64463e-16	3.80329e-14	13.4198
ENSG00000065833.7	ME1	6574.64	3.7339	0.497382	[2,75904651126435,4,70874699962723]	7.50711	6.04492e-14	9.10768e-12	11.0406
ENSG00000244094.1	SPRR2F	25.3754	3.73351	1.10439	[1,56893451486135,5,89808157005677]	3.38059	0.000723297	0.00670939	2.17332
ENSG00000148965.4	SAA4	1.57163	3.7162	1.09923	[1,56175043275759,5,87065687210543]	3.38073	0.000722935	0.00670916	2.17333
ENSG00000124107.5	SLPI	11858.8	3.71459	0.903184	[1,94438536062612,5,48480007166764]	4.11278	3.90928e-05	0.000617046	3.20968
ENSG00000115297.9	TLX2	91.8474	3.70418	0.986245	[1,77117483206642,5,63718548773138]	3.75584	0.000172761	0.00215253	2.66705
ENSG00000179104.4	TMTC2	11619.3	3.69719	0.529298	[2,65978838176941,4,73459723611529]	6.98509	2.84671e-12	3.25375e-10	9.48762
ENSG00000125998.7	FAM83C	40.0754	3.68721	0.90725	[1,90903029393138,5,46538342609492]	4.06416	4.82059e-05	0.000737476	3.13225
ENSG00000158089.10	GALNT14	6579.86	3.6857	0.564585	[2,57913095282976,4,79226471387488]	6.52815	6.65868e-11	5.88568e-09	8.2302
ENSG00000153822.9	KCNJ16	109.036	3.67822	0.815769	[2,07934628219961,5,27710118663903]	4.5089	6.51632e-06	0.000138163	3.85961
ENSG00000166415.10	WDR72	2269.38	3.66324	0.999044	[1,7051519349803,5,62133320941298]	3.66675	0.000245655	0.00286177	2.54336
ENSG00000100292.12	HMOX1	49092.1	3.66132	0.672163	[2,34390801243049,4,97873843923407]	5.44708	5.12044e-08	2.21863e-06	5.65391
ENSG00000112378.11	PERP	11271	3.65457	0.537803	[2,60049462435812,4,7086453226077]	6.79536	1.0804e-11	1.11331e-09	8.95338
ENSG00000185823.2	NPAP1	44.1591	3.63959	0.906167	[1,86353367133152,5,41564161375278]	4.01647	5.90773e-05	0.000874855	3.05806
ENSG00000034971.10	MYOC	42.7904	3.63482	1.02748	[1,62099079907351,5,64865484333235]	3.53759	0.000403789	0.00426617	2.36996
ENSG00000138311.11	ZNF365	1634.29	3.63341	0.39771	[2,85391439007528,4,41290927866822]	9.13583	6.49068e-20	3.07349e-17	16.5124
ENSG00000141469.12	SLC14A1	1480.2	3.61574	0.774566	[2,09762318469138,5,13386513494654]	4.66809	3.0401e-06	7.18924e-05	4.14332
ENSG00000163751.3	CPA3	3121.33	3.60749	0.748769	[2,13993423251181,5,07505386024807]	4.8179	1.45076e-06	3.89376e-05	4.40963
ENSG00000100341.7	PNPLA5	7.71749	3.60555	1.03251	[1,58187160915734,5,62922547914546]	3.49203	0.00047936	0.00488545	2.3111
ENSG00000247270.2	AC132186.1	3.16888	3.59841	1.10546	[1,43173632970472,5,7650782321164]	3.25511	0.00113349	0.00962959	2.01639
ENSG00000268865.1	AC026310.1	76.5031	3.59215	0.548929	[2,51627221585423,4,66803389273613]	6.54393	5.99222e-11	5.39246e-09	8.26821
ENSG00000187026.2	KRTAP21-2	2.15222	3.57725	1.00099	[1,61534767649669,5,53915824226475]	3.57371	0.000351954	0.00380831	2.41927
ENSG00000102021.6	LUZP4	3.30802	3.56967	1.19381	[1,22985606848667,5,90949392041321]	2.99016	0.00278831	0.0191948	1.71682
ENSG00000138115.9	CYP2C8	39.0009	3.55802	0.689379	[2,20686221110903,4,90917650610673]	5.1612	2.45374e-07	8.51659e-06	5.06973
ENSG00000256812.1	CAPNS2	29.4142	3.55295	0.817352	[1,95096660852813,5,15492706389037]	4.3469	1.38075e-05	0.000260575	3.58407
ENSG00000182585.5	EPGN	33.2994	3.53527	0.966916	[1,64015150539272,5,43039115850204]	3.65624	0.000255946	0.0029543	2.52955
ENSG00000124466.8	LYPD3	1255.31	3.52709	0.75537	[2,04659127450512,5,00758591905002]	4.66935	3.02148e-06	7.16224e-05	4.14495
ENSG00000135046.9	ANXA1	117265	3.52385	0.489381	[2,56467905013577,4,48301593787886]	7.20063	5.99363e-13	7.49694e-11	10.1251
ENSG00000100336.13	APOL4	10381.1	3.51495	0.533746	[2,46883067130865,4,56107685305025]	6.58544	4.53535e-11	4.1953e-09	8.37724
ENSG00000166157.12	TPTE	32.3286	3.51096	1.21762	[1,12445789795261,5,89745941288867]	2.88345	0.00393347	0.0250733	1.60079
ENSG00000169435.9	RASSF6	506.292	3.50971	0.781325	[1,97834346009273,5,04108181337067]	4.492	7.05574e-06	0.0001474	3.8315
ENSG00000150556.12	LYPD6B	347.594	3.50741	1.03814	[1,47269489655531,5,54213069126371]	3.37855	0.000728683	0.00674267	2.17117
ENSG00000148426.8	PROSER2	3383.52	3.49936	0.442683	[2,63171474176341,4,36700182679603]	7.90488	2.68196e-15	5.17854e-13	12.2858
ENSG00000170537.8	TMC7	3146.62	3.4941	0.40891	[2,6926491727514,4,2955482889166]	8.5449	1.28646e-17	4.06112e-15	14.3914
ENSG00000204022.5	LIPJ	17.6827	3.49065	0.727193	[2,06538194446036,4,91592709889708]	4.80017	1.58527e-06	4.18142e-05	4.37868
ENSG00000180053.6	NKX2-6	7.33734	3.48983	1.20536	[1,12736591749786,5,85230283499858]	2.89526	0.0037885	0.0243758	1.61304
ENSG00000165186.9	PTCHD1	3738.48	3.48641	0.827997	[1,86356963879585,5,10925812168513]	4.21066	2.54626e-05	0.000429516	3.36702
ENSG00000171476.17	HOPX	15185.8	3.47344	0.71938	[2,06348082881,4,8834004683673]	4.82838	1.3765e-06	3.71954e-05	4.42951
ENSG00000182885.12	GPR97	533.03	3.46705	0.837473	[1,82563350767854,5,10846839236824]	4.13989	3.47466e-05	0.000559094	3.25252
ENSG00000258713.2	C20orf141	2.9614	3.4609	1.01718	[1,46726443455009,5,45454363485015]	3.40244	0.00066786	0.00632495	2.19894
ENSG00000163206.5	SMCP	1.83736	3.45012	1.33288	[0,837717266398694,6,06252461059688]	2.58846	0.0096405	0.0494278	1.30603
ENSG00000172260.9	NEGR1	5722.53	3.44334	0.609524	[2,24869929541425,4,63799029273095]	5.64923	1.61164e-08	7.93376e-07	6.10052
ENSG00000041353.5	RAB27B	1630.88	3.44026	0.588018	[2,28776544848827,4,59275293386627]	5.8506	4.89792e-09	2.71659e-07	6.56598
ENSG00000172967.7	XKR3	11.4649	3.43953	0.828834	[1,81504940174612,5,0640182486455]	4.14985	3.32697e-05	0.000539257	3.2682
ENSG00000189001.6	SBSN	187.651	3.42276	1.21772	[1,03607530146255,5,80944391025707]	2.8108	0.00494189	0.0297561	1.52642
ENSG00000156466.8	GDF6	1820.14	3.42263	0.785253	[1,88356544428423,4,96169907253439]	4.35864	1.30874e-05	0.000250031	3.60201
ENSG00000170006.7	TMEM154	1577.91	3.40643	0.576765	[2,27599536353521,4,53687085320307]	5.90611	3.50287e-09	2.03105e-07	6.69228
ENSG00000267893.1	AC007461.1	22.0501	3.40486	0.65922	[2,11281188142038,4,69690522992228]	5.16498	2.4046e-07	8.40468e-06	5.07548
ENSG00000183775.6	KCTD16	360.483	3.40007	0.686732	[2,05409954879288,4,74604076523088]	4.95109	7.38008e-07	2.23062e-05	4.65157
ENSG00000140287.6	HDC	347.546	3.39429	0.707529	[2,00756040341032,4,78102215119364]	4.79739	1.60747e-06	4.23434e-05	4.37321
ENSG00000267976.1	AP000695.1	15.0713	3.38462	0.780862	[1,85416138108937,4,91508457926341]	4.33447	1.46112e-05	0.000272596	3.56448
ENSG00000206579.7	XKR4	671.663	3.3826	0.932953	[1,55404497609295,5,21115271792539]	3.62569	0.000288189	0.00325654	2.48724
ENSG00000120057.4	SFRP5	3987.62	3.38202	1.00629	[1,40972838288036,5,35430314980044]	3.36088	0.000776934	0.00712387	2.14728
ENSG00000155282.7	RP11-195B21.3	2.4501	3.37423	0.987147	[1,43945707077033,5,30900052963901]	3.41816	0.000630451	0.006066	2.2171
ENSG00000157884.6	CIB4	18.2806	3.37104	1.10074	[1,21363176255556,5,52844987457052]	3.06252	0.00219478	0.016107	1.79299
ENSG00000244623.1	OR2AE1	4.23509	3.37093	0.883626	[1,63905886580113,5,10280969612735]	3.81489	0.000136245	0.0017687	2.75235
ENSG00000184156.11	KCNQ3	2988.67	3.3705	0.583151	[2,22754855138591,4,51345811100199]	5.77981	7.47836e-09	4.00889e-07	6.39698
ENSG00000100994.7	PYGB	63402.8	3.36782	0.361047	[2,66017925182704,4,07545683139796]	9.32793	1.07963e-20	5.80316e-18	17.2363
ENSG00000138134.7	STAMBPL1	2462.26	3.36011	0.413334	[2,54998559463502,4,17022683629356]	8.12927	4.31893e-16	9.236e-14	13.0345
ENSG00000187242.4	KRT12	26.6185	3.3577	0.782916	[1,82320959197125,4,89218225128293]	4.28871	1.79716e-05	0.000323456	3.49018
ENSG00000183783.6	KCTD8	19.4956	3.35045	1.08958	[1,21490464363852,5,4859862359408]	3.07498	0.00210514	0.0155871	1.80723
ENSG00000163568.9	AIM2	1457.4	3.34785	0.680593	[2,0139161041103,4,68179310508064]	4.91902	8.69772e-07	2.51791e-05	4.59896
ENSG00000131203.8	IDO1	1948.63	3.34736	0.786837	[1,80518419449375,4,88952806526075]	4.25419	2.09804e-05	0.000367953	3.43421
ENSG00000162951.6	LRRTM1	212.807	3.34236	1.0223	[1,338682153001,5,34602948651522]	3.26944	0.00107759	0.00926955	2.03294
ENSG00000212724.2	KRTAP2-3	60.271	3.33194	1.23933	[0,902886955813762,5,76098938391432]	2.68849	0.00717761	0.0393897	1.40462
ENSG00000176387.6	HSD11B2	5508.73	3.32606	0.585306	[2,17888148092904,4,47324018284626]	5.6826	1.32664e-08	6.64588e-07	6.17745
ENSG00000204118.1	NAP1L6	70.122	3.3154	1.01168	[1,33253460637417,5,29826281040635]	3.27711	0.00104876	0.00907398	2.0422
ENSG00000116183.6	PAPPA2	429.598	3.30663	0.720622	[1,89423397087226,4,71901840863602]	4.58858	4.46281e-06	9.98384e-05	4.0007
ENSG00000163421.4	PROK2	37.9099	3.29928	0.881799	[1,57098154842779,5,02757193353769]	3.74153	0.000182905	0.00224683	2.64843
ENSG00000188501.7	LCTL	217.534	3.29693	0.560953	[2,19748107996922,4,39637543989728]	5.87737	4.16829e-09	2.33518e-07	6.63168
ENSG00000095321.12	CRAT	17027.7	3.29674	0.282776	[2,74250638722739,3,85096611880497]	11.6585	2.07689e-31	4.58946e-28	27.3382
ENSG00000109101.3	FOXN1	16.6102	3.28689	1.13602	[1,06032586327518,5,51344906109738]	2.89333	0.00381179	0.024486	1.61108
ENSG00000149534.4	MS4A2	107.522	3.28679	0.686659	[1,94095841459996,4,632613000196]	4.78663	1.69602e-06	4.42658e-05	4.35393
ENSG00000168634.4	WFDC13	12.3363	3.27807	0.793358	[1,72311669660639,4,83302134535439]	4.13189	3.59787e-05	0.000574735	3.24053
ENSG00000009694.9	TENM1	627.038	3.27794	0.745266	[1,81724746846675,4,73863789128509]	4.39835	1.09077e-05	0.000213307	3.67099
ENSG00000171643.9	S100Z	70.4135	3.2778	0.629969	[2,04308486886416,4,51251668579286]	5.20312	1.95973e-07	7.11226e-06	5.14799
ENSG00000140519.8	RHCG	40.2666	3.27264	0.954247	[1,40234606425055,5,14292577391019]	3.42955	0.000604588	0.00587973	2.23064
ENSG00000198889.3	DCAF12L1	15.7907	3.24488	1.12117	[1,04742831626756,5,44232344938264]	2.89419	0.00380133	0.0244347	1.61199
ENSG00000100448.3	CTSG	474.892	3.24487	0.797012	[1,68275526965943,4,80698413966893]	4.07129	4.67526e-05	0.00071856	3.14354
ENSG00000171446.6	KRT27	25.9137	3.24077	1.23338	[0,823384595204689,5,65814988054525]	2.62755	0.00860029	0.0452895	1.344
ENSG00000182836.5	PLCXD3	1517.14	3.23442	0.932243	[1,40725720123918,5,0615839312156]	3.4695	0.000521423	0.00521896	2.28242
ENSG00000136928.4	GABBR2	917.346	3.23281	1.01854	[1,23650522264182,5,22911113160892]	3.17396	0.00150374	0.0119673	1.922
ENSG00000172236.12	TPSAB1	4881.24	3.22906	0.717222	[1,82333186744198,4,63479124089428]	4.50218	6.72608e-06	0.000141554	3.84908
ENSG00000143867.5	OSR1	3733.49	3.2265	0.686391	[1,88119457606277,4,57179880181117]	4.70067	2.59313e-06	6.28929e-05	4.2014
ENSG00000166535.15	A2ML1	79.9151	3.22432	0.888294	[1,4832937042722,4,96534103201658]	3.62979	0.000283655	0.00321626	2.49265
ENSG00000170099.5	SERPINA6	37.6928	3.2168	0.815458	[1,61853550490338,4,81507038055438]	3.94478	7.98723e-05	0.00112808	2.94766
ENSG00000121764.7	HCRTR1	41.2909	3.20717	0.579478	[2,07141531883159,4,34292610476325]	5.53459	3.11959e-08	1.44285e-06	5.84078
ENSG00000144230.12	GPR17	1493.13	3.20705	0.809003	[1,62142909662495,4,79266230731099]	3.9642	7.36439e-05	0.00105368	2.97729
ENSG00000163975.7	MFI2	9695.68	3.20547	0.492622	[2,23994316831492,4,17098783054594]	6.50694	7.66965e-11	6.63191e-09	8.17836
ENSG00000151287.12	TEX30	5012.54	3.19737	0.432791	[2,34911267746875,4,04562099063995]	7.38779	1.49289e-13	2.09089e-11	10.6797
ENSG00000057149.10	SERPINB3	64.265	3.19068	0.979345	[1,2712000769417,5,11016124212974]	3.25797	0.0011221	0.00955326	2.01985
ENSG00000125845.6	BMP2	8309.2	3.18856	0.684979	[1,8460234412813,4,5310906991689]	4.65497	3.24024e-06	7.59389e-05	4.11954
ENSG00000108849.3	PPY	2.7678	3.18512	1.00016	[1,22485639497306,5,14539219114768]	3.18463	0.00144939	0.0115905	1.9359
ENSG00000089327.10	FXYD5	19762.6	3.18387	0.554527	[2,09701380920246,4,2707191222735]	5.74159	9.3791e-09	4.89804e-07	6.30998
ENSG00000181234.8	TMEM132C	5155.1	3.17784	0.915914	[1,38267747880313,4,97299506893891]	3.46958	0.000521275	0.00521896	2.28242
ENSG00000148942.10	SLC5A12	289.708	3.1765	0.827011	[1,55558868496215,4,79741059514077]	3.84094	0.000122563	0.00162502	2.78914
ENSG00000169224.8	GCSAML	77.2827	3.17501	0.641636	[1,91742334837087,4,43259127986191]	4.9483	7.48653e-07	2.25253e-05	4.64733
ENSG00000266733.1	TBC1D29	17.3421	3.1685	0.847753	[1,50693536769986,4,83006461957346]	3.73753	0.000185838	0.00227023	2.64393
ENSG00000137675.4	MMP27	19.3519	3.16729	1.1054	[1,00074816900077,5,33382353297161]	2.86529	0.00416623	0.0262043	1.58163
ENSG00000198768.6	APCDD1L	1718.49	3.16275	0.722312	[1,74704517525657,4,57845619327867]	4.37865	1.19417e-05	0.000230664	3.63702
ENSG00000134668.8	SPOCD1	3219.46	3.1613	0.811759	[1,57028044916364,4,75231746068306]	3.89438	9.84498e-05	0.00134568	2.87106
ENSG00000124249.5	KCNK15	138.251	3.15817	0.797233	[1,59561750423557,4,72071344795945]	3.96141	7.4509e-05	0.00106301	2.97346
ENSG00000162706.8	CADM3	530.335	3.14093	0.726217	[1,71757468052691,4,56429310400941]	4.32506	1.52489e-05	0.000282901	3.54837
ENSG00000111704.6	NANOG	14.5631	3.13853	0.771348	[1,6267135653893,4,65034276140896]	4.06889	4.72383e-05	0.000724345	3.14005
ENSG00000124491.11	F13A1	52873.4	3.13795	0.709321	[1,74770301918323,4,52818879956103]	4.42388	9.69461e-06	0.000192421	3.71575
ENSG00000204538.3	PSORS1C2	20.1284	3.13558	1.01465	[1,14690235792889,5,12425584648553]	3.09031	0.0019995	0.0149891	1.82423
ENSG00000183695.2	MRGPRX2	6.66905	3.13433	1.20024	[0,78190075684711,5,48675484396095]	2.61142	0.00901677	0.0468213	1.32956
ENSG00000137877.8	SPTBN5	6170.96	3.13102	0.811914	[1,53970043618732,4,72234324216124]	3.85635	0.000115093	0.00154348	2.8115
ENSG00000111341.5	MGP	100368	3.12335	0.679313	[1,79192525100446,4,45478277094584]	4.59781	4.26948e-06	9.60535e-05	4.01749
ENSG00000165449.7	SLC16A9	7188.35	3.11747	0.682105	[1,78056502346986,4,45436634870292]	4.57036	4.86882e-06	0.00010676	3.97159
ENSG00000172137.14	CALB2	292.32	3.11054	0.747735	[1,64500237447045,4,57606860456975]	4.15995	3.18324e-05	0.000519346	3.28454
ENSG00000120659.10	TNFSF11	219.638	3.10541	0.730822	[1,67302892827543,4,53779879721193]	4.24921	2.14529e-05	0.000374259	3.42683
ENSG00000159450.8	TCHH	492.119	3.10488	0.575757	[1,97641542263447,4,23334264462361]	5.39269	6.94118e-08	2.86403e-06	5.54302
ENSG00000181649.5	PHLDA2	1278.17	3.10406	0.410226	[2,30003080845666,3,90808907581152]	7.5667	3.8283e-14	5.90212e-12	11.229
ENSG00000115461.4	IGFBP5	533171	3.09932	0.500826	[2,11771748537443,4,08092061610651]	6.18841	6.07738e-10	4.47655e-08	7.34906
ENSG00000125398.5	SOX9	8535.49	3.09903	0.456794	[2,20373547862763,3,99433319182547]	6.78432	1.16633e-11	1.18954e-09	8.92462
ENSG00000105668.3	UPK1A	9.25751	3.09767	0.599913	[1,92185960141472,4,27347486617586]	5.16353	2.42338e-07	8.44065e-06	5.07362
ENSG00000170423.8	KRT78	11.3337	3.09431	0.885383	[1,35898646697206,4,82962528936172]	3.49488	0.00047428	0.00484961	2.31429
ENSG00000177294.6	FBXO39	226.138	3.0937	0.604927	[1,90806886881775,4,27933990786447]	5.11418	3.15113e-07	1.05682e-05	4.976
ENSG00000173557.10	C2orf70	172.281	3.09199	0.797095	[1,52971699768041,4,65427053323873]	3.87908	0.000104852	0.00141954	2.84785
ENSG00000188487.7	INSC	89.8654	3.08512	0.722469	[1,66910228284395,4,50112925101041]	4.27024	1.95264e-05	0.000347353	3.45923
ENSG00000124145.5	SDC4	33009.7	3.08311	0.502082	[2,09905122684923,4,06717543813369]	6.14066	8.21792e-10	5.87906e-08	7.23069
ENSG00000137204.10	SLC22A7	34.9999	3.08199	0.816078	[1,48251185784361,4,68147787066063]	3.77659	0.000158987	0.00200758	2.69733
ENSG00000150722.6	PPP1R1C	180.114	3.08097	0.690446	[1,72772232056766,4,43422144526542]	4.46229	8.10878e-06	0.000166255	3.77922
ENSG00000092009.6	CMA1	157.769	3.07369	0.961167	[1,18984043841417,4,95754749587261]	3.19788	0.00138444	0.011212	1.95032
ENSG00000176194.13	CIDEA	19.8901	3.06622	1.07951	[0,95041286387575,5,18203300116381]	2.84037	0.0045061	0.0278186	1.55566
ENSG00000107165.8	TYRP1	135.336	3.0655	0.929956	[1,24281569915352,4,8881777490141]	3.29639	0.000979368	0.00860701	2.06515
ENSG00000107438.4	PDLIM1	17151.5	3.06369	0.342384	[2,39263060738954,3,73475296188642]	8.9481	3.61639e-19	1.42365e-16	15.8466
ENSG00000204687.3	MAS1L	11.3534	3.05945	0.969447	[1,15936977964707,4,95953199730345]	3.15587	0.00160019	0.0126038	1.8995
ENSG00000177494.5	ZBED2	115.22	3.05397	0.88507	[1,31925986870163,4,78867191897237]	3.45053	0.000559477	0.00553301	2.25704
ENSG00000206073.6	SERPINB4	70.9958	3.04589	0.976234	[1,13250251032487,4,95926996719259]	3.12004	0.00180829	0.013801	1.86009
ENSG00000176571.7	CNBD1	20.1697	3.04513	1.0833	[0,921886969510336,5,16836310472492]	2.81096	0.00493941	0.0297501	1.52651
ENSG00000204020.5	LIPN	11.8507	3.02857	0.840208	[1,38178995283499,4,67534478444735]	3.60454	0.000312701	0.00346515	2.46028
ENSG00000135346.4	CGA	7.13504	3.02738	1.15579	[0,762071818478519,5,29268206914994]	2.61932	0.00881063	0.0460996	1.3363
ENSG00000168843.9	FSTL5	2222.59	3.02081	0.993675	[1,07324024003414,4,968373386378]	3.04004	0.0023655	0.0171011	1.76698
ENSG00000147255.13	IGSF1	3798.95	3.01144	0.556035	[1,92163463956723,4,10125277604947]	5.41592	6.09736e-08	2.58009e-06	5.58837
ENSG00000215853.3	RPTN	37.1699	3.0102	0.856203	[1,33206830426338,4,68832254021408]	3.51575	0.000438514	0.00456606	2.34046
ENSG00000160588.5	MPZL3	821.276	3.00677	0.530329	[1,96734540190109,4,04619766114603]	5.66963	1.43104e-08	7.0974e-07	6.1489
ENSG00000016391.6	CHDH	2743.6	3.00388	0.543044	[1,93953576354444,4,06822907609076]	5.53156	3.17389e-08	1.46455e-06	5.83429
ENSG00000171596.6	NMUR1	170.54	3.00341	0.535136	[1,95456455712028,4,05225902657536]	5.61243	1.99508e-08	9.67759e-07	6.01423
ENSG00000189280.3	GJB5	77.2668	2.99171	0.832534	[1,35997756596501,4,62344920281403]	3.5935	0.00032626	0.00359084	2.4448
ENSG00000100078.3	PLA2G3	10.9845	2.99026	1.05317	[0,9260788214094,5,0544323287777]	2.83929	0.00452143	0.0278735	1.55481
ENSG00000164604.8	GPR85	572.479	2.98411	0.510069	[1,98439388857385,3,98382757002655]	5.85041	4.90374e-09	2.71659e-07	6.56598
ENSG00000019505.3	SYT13	354.786	2.97926	1.04291	[0,935190130178961,5,02332578658162]	2.85668	0.00428103	0.0267824	1.57215
ENSG00000196542.4	SPTSSB	98.333	2.9763	0.686416	[1,63094606349467,4,32164880046395]	4.33599	1.45103e-05	0.000270967	3.56708
ENSG00000187091.9	PLCD1	7303.17	2.97172	0.360338	[2,26546587705831,3,67796525515983]	8.24702	1.62393e-16	3.79961e-14	13.4203
ENSG00000158485.6	CD1B	19.4756	2.96037	0.749768	[1,4908529240285,4,42989074018]	3.94838	7.86811e-05	0.00111374	2.95321
ENSG00000139117.9	CPNE8	2000.21	2.95844	0.349276	[2,27386997037911,3,64300559629115]	8.47021	2.44956e-17	6.79093e-15	14.1681
ENSG00000188766.8	SPRED3	181.918	2.95513	0.491211	[1,99237922056769,3,91788986651899]	6.01602	1.78755e-09	1.1468e-07	6.94051
ENSG00000120949.10	TNFRSF8	995.714	2.94861	0.569204	[1,83298779015174,4,0642269223604]	5.18023	2.21614e-07	7.88455e-06	5.10322
ENSG00000184363.5	PKP3	718.924	2.94435	0.57096	[1,82529281087224,4,0634152010748]	5.15685	2.51142e-07	8.68647e-06	5.06116
ENSG00000145824.8	CXCL14	11681.2	2.94415	0.936306	[1,10902524364846,4,7792782950064]	3.14443	0.00166409	0.0129684	1.88711
ENSG00000205277.5	MUC12	180.561	2.94268	0.60831	[1,75041863635611,4,13495024576771]	4.83747	1.31499e-06	3.58746e-05	4.44521
ENSG00000082497.7	SERTAD4	3702.78	2.93844	0.61108	[1,74074857072264,4,13613663320958]	4.80861	1.51985e-06	4.03647e-05	4.394
ENSG00000166546.9	BEAN1	1047.73	2.93793	0.596183	[1,7694365552626,4,10642947670972]	4.92791	8.31148e-07	2.44164e-05	4.61232
ENSG00000231672.2	DIRC3	827.261	2.93336	0.47921	[1,99412524367765,3,87259572213237]	6.12124	9.2852e-10	6.54837e-08	7.18387
ENSG00000125864.7	BFSP1	653.223	2.92709	0.448334	[2,04837205606401,3,80581089190597]	6.52881	6.62934e-11	5.88568e-09	8.2302
ENSG00000100344.6	PNPLA3	301.28	2.92679	0.620973	[1,7097032023678,4,14387370607104]	4.71323	2.43823e-06	5.9572e-05	4.22496
ENSG00000130164.7	LDLR	9809.14	2.92436	0.532401	[1,88087121051129,3,96784460053509]	5.49277	3.9567e-08	1.76437e-06	5.75341
ENSG00000170370.10	EMX2	1540.89	2.92378	0.496076	[1,95149378889912,3,89607566613375]	5.89383	3.77357e-09	2.16904e-07	6.66373
ENSG00000001461.12	NIPAL3	5571.85	2.92099	0.483557	[1,97323353762545,3,86874351291219]	6.04062	1.53519e-09	1.00104e-07	6.99955
ENSG00000196533.6	C1orf186	163.455	2.9142	0.67863	[1,58410848706506,4,24428914406798]	4.29424	1.75294e-05	0.000317799	3.49785
ENSG00000168528.7	SERINC2	18648.8	2.91299	0.3381	[2,25032517784484,3,57565159402426]	8.61577	6.94744e-18	2.26509e-15	14.6449
ENSG00000253633.1	KB-1980E6.3	122.452	2.91224	0.617965	[1,70104728403705,4,12342645972465]	4.71262	2.44549e-06	5.96759e-05	4.2242
ENSG00000131746.8	TNS4	329.694	2.91135	0.877302	[1,19187392733882,4,63083376127994]	3.31853	0.00090492	0.00807767	2.09271
ENSG00000158786.4	PLA2G2F	7.50957	2.91016	1.03001	[0,89137629373584,4,92893422088082]	2.82537	0.00472259	0.0287726	1.54102
ENSG00000187720.10	THSD4	20563.1	2.90456	0.671903	[1,58765031854777,4,22145992209599]	4.32288	1.54004e-05	0.000285446	3.54448
ENSG00000182931.5	WFDC10B	15.5477	2.9029	0.809648	[1,31602289183417,4,48978497217737]	3.58539	0.000336575	0.00368089	2.43405
ENSG00000092068.14	SLC7A8	9557.85	2.89979	0.543225	[1,835088883746,3,96449353136388]	5.3381	9.39262e-08	3.73601e-06	5.42759
ENSG00000119801.8	YPEL5	23439.2	2.89974	0.348442	[2,21681013015941,3,58267862056905]	8.32202	8.64745e-17	2.12322e-14	13.673
ENSG00000167767.9	KRT80	11524.2	2.89941	0.620105	[1,68402541660506,4,11479127306326]	4.67568	2.92988e-06	6.99513e-05	4.1552
ENSG00000145681.6	HAPLN1	3915.34	2.89577	1.017	[0,90248111454548,4,88904892530452]	2.84736	0.00440836	0.0273894	1.56242
ENSG00000104055.10	TGM5	27.2966	2.89118	0.825625	[1,27298768742606,4,50937844249774]	3.50181	0.000462107	0.00473975	2.32424
ENSG00000232013.1	AC107021.1	18.9557	2.89099	0.674007	[1,56996349479908,4,21202149201874]	4.28926	1.79267e-05	0.000323233	3.49048
ENSG00000143786.3	CNIH3	1969.61	2.88765	0.497797	[1,91198445408698,3,86331239844646]	5.80086	6.5977e-09	3.57534e-07	6.44668
ENSG00000072657.4	TRHDE	564.781	2.88495	1.11225	[0,704977457514842,5,06491598886484]	2.59379	0.00949233	0.0488317	1.3113
ENSG00000269676.1	MUC8	22.6412	2.88263	0.981235	[0,95944095057402,4,80581136820858]	2.93775	0.003306	0.022012	1.65734
ENSG00000231852.2	CYP21A2	452.126	2.86945	0.896519	[1,11230798061195,4,62659835181585]	3.20066	0.00137113	0.0111264	1.95364
ENSG00000132623.11	ANKEF1	498.961	2.8692	0.5313	[1,82787118563903,3,91053046882589]	5.40034	6.65161e-08	2.77332e-06	5.557
ENSG00000150165.13	ANXA8L1	26.3642	2.86618	1.04895	[0,810284412263265,4,92207836182627]	2.73244	0.00628674	0.0357844	1.44631
ENSG00000105427.5	CNFN	78.4159	2.86179	0.617709	[1,65109797496307,4,07247324733863]	4.6329	3.60576e-06	8.29033e-05	4.08143
ENSG00000196503.2	ARL9	273.636	2.86166	0.588158	[1,70888825613532,4,01442582916782]	4.86546	1.14194e-06	3.19871e-05	4.49502
ENSG00000087510.5	TFAP2C	286.651	2.85136	0.804799	[1,27397780042321,4,42873296841413]	3.54294	0.000395693	0.0041988	2.37687
ENSG00000131686.10	CA6	11.324	2.84013	0.978318	[0,922661619387933,4,75759727434809]	2.90307	0.00369519	0.0239434	1.62081
ENSG00000146197.7	SCUBE3	1075.12	2.83825	0.475209	[1,90685420924964,3,76963976946632]	5.97263	2.33463e-09	1.44196e-07	6.84105
ENSG00000180871.3	CXCR2	171.537	2.83355	0.74842	[1,36667016156795,4,30042438540083]	3.78604	0.000153069	0.00194467	2.71115
ENSG00000077063.6	CTTNBP2	688.487	2.82852	0.694385	[1,46755068120923,4,18948848486125]	4.07342	4.6328e-05	0.000713688	3.14649
ENSG00000173597.4	SULT1B1	294.817	2.8249	0.818168	[1,2213237292513,4,42848195683692]	3.45272	0.000554967	0.00549442	2.26008
ENSG00000060140.4	STYK1	135.97	2.8246	0.541136	[1,76398993222922,3,88520407214298]	5.21975	1.79161e-07	6.63528e-06	5.17814
ENSG00000101333.12	PLCB4	2185.22	2.82302	0.643049	[1,56267105433102,4,0833748602692]	4.39006	1.13318e-05	0.000220732	3.65613
ENSG00000157388.9	CACNA1D	1000.18	2.8221	0.552954	[1,73832663501797,3,90586471643589]	5.10368	3.33119e-07	1.10973e-05	4.95478
ENSG00000101230.5	ISM1	3964.45	2.81523	0.615667	[1,60854682741967,4,02191622011929]	4.57265	4.81584e-06	0.000105831	3.97539
ENSG00000204866.4	IGFL2	153.947	2.81375	0.808272	[1,22956895404969,4,39793789225335]	3.4812	0.000499182	0.00504714	2.29695
ENSG00000197415.7	VEPH1	1144.32	2.80681	0.873869	[1,09406023520331,4,51956551611483]	3.21194	0.00131844	0.0108217	1.9657
ENSG00000107485.11	GATA3	376.659	2.80138	0.449991	[1,91941009447943,3,68334101692325]	6.22541	4.80303e-10	3.61828e-08	7.4415
ENSG00000184497.8	TMEM255B	1496.05	2.80104	0.354948	[2,10535871470007,3,49673013294013]	7.89142	2.98774e-15	5.59901e-13	12.2519
ENSG00000104826.7	LHB	27.6593	2.79558	0.758527	[1,30889221271046,4,28226292497718]	3.68554	0.000228222	0.00269051	2.57017
ENSG00000095917.9	TPSD1	107.967	2.79444	0.851	[1,12650808678137,4,46236648632913]	3.28371	0.0010245	0.00892479	2.0494
ENSG00000215009.5	ACSM4	138.785	2.79128	0.704396	[1,41068540825564,4,17186580122188]	3.96265	7.41215e-05	0.001059	2.9751
ENSG00000145428.10	RNF175	291.412	2.78812	0.65468	[1,50496770598358,4,07126769061406]	4.25875	2.05577e-05	0.000362135	3.44113
ENSG00000134245.13	WNT2B	1302.7	2.78385	0.498203	[1,80738731577082,3,76030534470384]	5.58778	2.2999e-08	1.10752e-06	5.95565
ENSG00000145879.6	SPINK7	5.67698	2.77798	0.99217	[0,833364535114305,4,72260036682273]	2.79991	0.00511176	0.0305202	1.51541
ENSG00000116039.7	ATP6V1B1	5075.94	2.77407	0.788996	[1,22766875030721,4,32047794810859]	3.51595	0.000438181	0.00456498	2.34056
ENSG00000166592.7	RRAD	8148.26	2.76978	0.55585	[1,68033381637175,3,85922443827665]	4.98296	6.26174e-07	1.92776e-05	4.71495
ENSG00000132840.5	BHMT2	3350.71	2.76365	0.67697	[1,43681535077916,4,09048742580926]	4.08239	4.45756e-05	0.000690436	3.16088
ENSG00000135917.9	SLC19A3	586.276	2.7618	0.736469	[1,31835226625846,4,20525762604018]	3.75006	0.00017679	0.00218719	2.66011
ENSG00000188778.3	ADRB3	11.418	2.75944	0.788082	[1,21482565726073,4,30405212858177]	3.50146	0.000462717	0.00474357	2.3239
ENSG00000156113.16	KCNMA1	9573.77	2.75021	0.354012	[2,05635641937047,3,44405750276113]	7.76869	7.93048e-15	1.38352e-12	11.859
ENSG00000164746.9	C7orf57	157.965	2.7492	0.619799	[1,5344207791456,3,96398643343006]	4.43564	9.17989e-06	0.000183583	3.73617
ENSG00000267885.1	FKSG48	7.69943	2.74893	0.760077	[1,25920443352139,4,23865174907795]	3.61664	0.000298447	0.00334396	2.47574
ENSG00000174607.6	UGT8	516.518	2.74809	0.70379	[1,36868701168488,4,1274916816715]	3.9047	9.43413e-05	0.00129845	2.88658
ENSG00000179292.4	TMEM151A	82.8256	2.74791	0.727522	[1,32199591561216,4,17383157806808]	3.77708	0.000158675	0.00200491	2.69791
ENSG00000147509.9	RGS20	153.51	2.7421	0.617401	[1,53201991065957,3,95218576199471]	4.44137	8.9389e-06	0.000180118	3.74444
ENSG00000136244.7	IL6	299.436	2.73859	0.757938	[1,25306217619938,4,22412424540214]	3.61322	0.000302423	0.00337898	2.47121
ENSG00000187957.7	DNER	5319.79	2.73787	0.839151	[1,09316813817766,4,38258058175052]	3.26267	0.00110368	0.00944488	2.0248
ENSG00000183395.4	PMCH	27.7654	2.73561	0.6477	[1,46614570841331,4,00508247127713]	4.22358	2.40449e-05	0.000411536	3.38559
ENSG00000129353.10	SLC44A2	103251	2.73559	0.364506	[2,02116836732584,3,45000616502482]	7.50491	6.14689e-14	9.19167e-12	11.0366
ENSG00000138741.6	TRPC3	190.741	2.73336	0.614199	[1,52954900095227,3,93716426614295]	4.45028	8.57586e-06	0.000174751	3.75758
ENSG00000122359.13	ANXA11	50962.4	2.73264	0.346325	[2,05385530984549,3,41142380554859]	7.89039	3.01234e-15	5.59901e-13	12.2519
ENSG00000156510.11	HKDC1	331.265	2.73155	0.844101	[1,07713895253246,4,38595302340396]	3.23604	0.00121199	0.0101534	1.99339
ENSG00000112837.12	TBX18	4708.72	2.73084	0.62766	[1,50064551499546,3,96102689768132]	4.35082	1.35628e-05	0.000256893	3.59025
ENSG00000095596.7	CYP26A1	72.3892	2.71654	0.872652	[1,00616948601047,4,42690237686269]	3.11297	0.00185217	0.0140757	1.85153
ENSG00000167759.8	KLK13	21.1183	2.71318	0.79492	[1,15516809839563,4,27119688478915]	3.41315	0.000642161	0.00615188	2.21099
ENSG00000204323.5	SMIM5	855.682	2.71008	0.643348	[1,44914460627938,3,97102163312406]	4.21247	2.52594e-05	0.000427175	3.36939
ENSG00000135226.12	UGT2B28	6.06193	2.70799	1.01938	[0,710047024297134,4,70593761890263]	2.65651	0.00789534	0.0422992	1.37367
ENSG00000143631.10	FLG	1233.19	2.70632	0.840775	[1,05843100667577,4,35420806907239]	3.21884	0.0012871	0.0106304	1.97345
ENSG00000108244.12	KRT23	79.3583	2.69954	0.953563	[0,830591333433989,4,56849105336687]	2.831	0.00464022	0.0284215	1.54635
ENSG00000172752.10	COL6A5	1059.24	2.69824	0.9728	[0,791586491777134,4,60489314160617]	2.77368	0.00554256	0.0325451	1.48751
ENSG00000160886.9	LY6K	474.622	2.69743	0.908589	[0,916628781452098,4,4782304641809]	2.96881	0.00298952	0.0202713	1.69312
ENSG00000112499.8	SLC22A2	89.6566	2.69624	0.781339	[1,16484595119431,4,22763855625893]	3.4508	0.000558934	0.00553039	2.25724
ENSG00000270999.1	CH17-132F21.1	16.3928	2.68858	0.712399	[1,29230838578479,4,08486109025671]	3.77399	0.000160659	0.00202227	2.69416
ENSG00000168621.10	GDNF	3686.61	2.68026	0.589201	[1,52545077463127,3,83507662184337]	4.54898	5.39067e-06	0.000116279	3.9345
ENSG00000102174.7	PHEX	536.059	2.67923	0.459178	[1,7792578148927,3,57920289282944]	5.83484	5.38425e-09	2.94181e-07	6.53139
ENSG00000239887.3	C1orf226	1918.2	2.67886	0.519997	[1,65969001377851,3,69803962711435]	5.1517	2.58142e-07	8.88221e-06	5.05148
ENSG00000137699.12	TRIM29	678.947	2.67845	0.952987	[0,810633742546808,4,54627508112507]	2.81059	0.00494511	0.0297664	1.52627
ENSG00000112782.11	CLIC5	2042.77	2.67696	0.682267	[1,33974358443935,4,01417954591527]	3.92363	8.72248e-05	0.00121565	2.91519
ENSG00000021645.13	NRXN3	1662.75	2.67476	0.712528	[1,27823196522095,4,07128926511149]	3.7539	0.000174102	0.00216679	2.66418
ENSG00000151012.9	SLC7A11	1283.05	2.66735	0.633095	[1,42650698495014,3,9081942493493]	4.21319	2.51788e-05	0.000426538	3.37004
ENSG00000189320.4	FAM180A	2626.26	2.65915	0.721791	[1,24446121811236,4,07383081713786]	3.68409	0.000229518	0.00270418	2.56796
ENSG00000123364.3	HOXC13	289.599	2.65761	0.80001	[1,08961761162246,4,2255981408664]	3.32197	0.000893845	0.00798265	2.09785
ENSG00000180914.6	OXTR	4198.04	2.65483	0.563585	[1,55021986813071,3,75943388246471]	4.7106	2.46985e-06	6.01965e-05	4.22043
ENSG00000182752.8	PAPPA	1941.59	2.65036	0.625405	[1,42459355439748,3,87613625634826]	4.23784	2.25683e-05	0.000390442	3.40844
ENSG00000167332.7	OR51E2	100.727	2.64266	0.880666	[0,916582746151706,4,36872975743917]	3.00075	0.00269318	0.0186692	1.72887
ENSG00000186807.9	ANXA8L2	34.5976	2.64254	0.976139	[0,729345470933731,4,55573857422831]	2.70714	0.0067866	0.0376491	1.42425
ENSG00000268950.1	AC114494.1	14.9773	2.63952	0.843111	[0,987053677668447,4,29198658418971]	3.13069	0.00174395	0.0133965	1.87301
ENSG00000143105.5	KCNA10	18.3603	2.63478	0.764479	[1,13642827691124,4,13313278709176]	3.4465	0.000567893	0.00559399	2.25228
ENSG00000105605.3	CACNG7	3.53562	2.63401	0.823838	[1,01931571165758,4,24870279035002]	3.19724	0.00138749	0.0112218	1.94994
ENSG00000065923.5	SLC9A7	2410.7	2.63195	0.471598	[1,70762983184444,3,55626025344216]	5.58091	2.39267e-08	1.14388e-06	5.94162
ENSG00000016402.8	IL20RA	389.084	2.62943	0.616877	[1,42037655490162,3,8384918371712]	4.26249	2.02161e-05	0.000357703	3.44648
ENSG00000111846.11	GCNT2	1542.11	2.62918	0.551113	[1,54901891453483,3,70934395227623]	4.77067	1.83612e-06	4.7548e-05	4.32287
ENSG00000180316.7	PNPLA1	21.3457	2.62732	0.68356	[1,2875680975856,3,96707447954962]	3.84358	0.00012125	0.00160976	2.79324
ENSG00000166743.5	ACSM1	40.4062	2.62307	0.627413	[1,39336282122993,3,85277569975381]	4.18077	2.90522e-05	0.000482016	3.31694
ENSG00000198088.6	NUP62CL	147.837	2.6228	0.647572	[1,35357725258165,3,89201422397071]	4.0502	5.11745e-05	0.000778698	3.10863
ENSG00000271321.1	CTAGE6	2.89193	2.62024	0.858482	[0,937648125432861,4,30283586128724]	3.05218	0.00227186	0.0165565	1.78103
ENSG00000105492.11	SIGLEC6	61.2732	2.60843	0.604797	[1,42305399149403,3,79381560450163]	4.31291	1.61121e-05	0.000296977	3.52728
ENSG00000164796.13	CSMD3	206.551	2.60543	0.749096	[1,13722565311316,4,07362840631368]	3.47809	0.000504992	0.00509294	2.29303
ENSG00000134193.10	REG4	28.9629	2.60081	0.78172	[1,06866311481073,4,13294937369305]	3.32703	0.000877768	0.00787418	2.10379
ENSG00000173077.10	2001-12-01	63.9308	2.60029	0.720375	[1,18837793148521,4,01219427983885]	3.60963	0.000306633	0.00341451	2.46667
ENSG00000203876.5	RP11-451M19.3	83.8474	2.59619	0.56933	[1,48032403348089,3,71205729178284]	4.56008	5.11343e-06	0.000111204	3.95388
ENSG00000181374.3	CCL13	524.644	2.59448	0.792942	[1,04034420094055,4,14861989904557]	3.27197	0.00106801	0.00920304	2.03607
ENSG00000102970.6	CCL17	50.3643	2.59409	0.623894	[1,37127725250232,3,816895596719]	4.1579	3.21189e-05	0.000523162	3.28136
ENSG00000135898.5	GPR55	55.2464	2.59153	0.561545	[1,49092396830949,3,69214178942681]	4.615	3.93094e-06	8.91431e-05	4.04991
ENSG00000186103.3	ARGFX	3.62369	2.59013	0.984441	[0,660663355138182,4,51960158402118]	2.63107	0.00851168	0.0449615	1.34716
ENSG00000254827.1	SLC22A18AS	232.275	2.58262	0.619464	[1,36848718848105,3,79674321028651]	4.16911	3.05792e-05	0.000503283	3.29819
ENSG00000130822.11	PNCK	503.894	2.58224	0.615818	[1,37526073184846,3,78922307241698]	4.19319	2.75059e-05	0.000460082	3.33716
ENSG00000125726.6	CD70	227.422	2.58204	0.728625	[1,15396012241012,4,01011571589856]	3.54372	0.000394531	0.00419147	2.37763
ENSG00000185306.8	C12orf56	104.451	2.57728	0.800874	[1,00759706030748,4,14696491006946]	3.21809	0.00129049	0.0106407	1.97303
ENSG00000116711.8	PLA2G4A	1557.73	2.57284	0.607292	[1,38257349497553,3,76311502610009]	4.23658	2.26946e-05	0.000392138	3.40656
ENSG00000145244.7	CORIN	543.095	2.57195	0.664069	[1,27040258902301,3,87350392522255]	3.87302	0.000107494	0.00145036	2.83852
ENSG00000102109.7	PCSK1N	557.673	2.57001	0.850201	[0,903643316377515,4,23637150655746]	3.02282	0.0025043	0.0177623	1.7505
ENSG00000152689.13	RASGRP3	3792.02	2.5688	0.354673	[1,87365759672991,3,26395201540707]	7.24273	4.39735e-13	5.64223e-11	10.2485
ENSG00000136867.6	SLC31A2	324.114	2.56875	0.508433	[1,57224001257823,3,56526153649647]	5.05229	4.3655e-07	1.39584e-05	4.85517
ENSG00000106089.7	STX1A	3306.58	2.55855	0.420654	[1,73408644026572,3,38302115950326]	6.08232	1.18457e-09	8.01286e-08	7.09621
ENSG00000091409.10	ITGA6	22090.6	2.55647	0.392783	[1,7866342805835,3,32631448541622]	6.50862	7.58436e-11	6.61569e-09	8.17942
ENSG00000164509.9	IL31RA	315.464	2.55594	0.793521	[1,00066764253877,4,11121395207995]	3.22101	0.00127739	0.0105633	1.9762
ENSG00000147256.6	ARHGAP36	309.222	2.54468	0.934685	[0,712734491375976,4,37663323437494]	2.7225	0.00647893	0.0365126	1.43756
ENSG00000196979.1	AL360004.1	55.7332	2.53936	0.769105	[1,03193895932637,4,04677662286047]	3.3017	0.000960996	0.00847176	2.07203
ENSG00000075223.9	SEMA3C	21962.3	2.53859	0.579777	[1,40225057800238,3,67493302798066]	4.37857	1.19461e-05	0.000230664	3.63702
ENSG00000177414.9	UBE2U	7.96308	2.53548	0.884876	[0,80115285246146,4,26980393519034]	2.86535	0.00416551	0.0262043	1.58163
ENSG00000115705.16	TPO	1032.41	2.53544	0.776229	[1,01405592809443,4,05681714037073]	3.26635	0.00108943	0.00935444	2.02898
ENSG00000205809.5	KLRC2	21.4819	2.53383	0.73939	[1,0846492669028,3,98300312074138]	3.42692	0.000610477	0.00590811	2.22855
ENSG00000142698.10	C1orf94	21.6837	2.53339	0.782572	[0,999578395175785,4,06720375190091]	3.23726	0.00120682	0.0101186	1.99488
ENSG00000170209.4	ANKK1	74.0756	2.53126	0.638971	[1,27890166584742,3,78362071072794]	3.96147	7.44907e-05	0.00106301	2.97346
ENSG00000134121.5	CHL1	1165.85	2.53067	0.768773	[1,02390113372452,4,03743539352668]	3.29183	0.000995384	0.00872362	2.0593
ENSG00000179148.5	ALOXE3	26.4891	2.52895	0.804184	[0,952773646689829,4,10511861023753]	3.14473	0.00166238	0.0129673	1.88715
ENSG00000154760.9	SLFN13	1753.14	2.52822	0.482176	[1,58316763506978,3,4732636951912]	5.24334	1.57692e-07	5.91733e-06	5.22787
ENSG00000108582.7	CPD	22315	2.52719	0.296528	[1,94600026609216,3,10836994072438]	8.52258	1.56044e-17	4.75722e-15	14.3226
ENSG00000212657.1	KRTAP16-1	15.734	2.52072	0.846482	[0,861645940501796,4,17979297870478]	2.97788	0.00290251	0.01983	1.70268
ENSG00000130653.11	PNPLA7	4295.52	2.51979	0.644097	[1,25737937761978,3,78219498771154]	3.91212	9.1489e-05	0.00126708	2.89719
ENSG00000144063.3	MALL	581.869	2.5182	0.771402	[1,00628054490794,4,0301212055658]	3.26445	0.00109678	0.00939802	2.02696
ENSG00000135480.10	KRT7	4131.32	2.51694	0.75115	[1,04470783120005,3,98916227701663]	3.35077	0.000805858	0.00734505	2.13401
ENSG00000187583.6	PLEKHN1	249.06	2.5166	0.491679	[1,55292538520606,3,48027082197428]	5.11838	3.08174e-07	1.04234e-05	4.98199
ENSG00000113319.7	RASGRF2	6090.98	2.51498	0.407944	[1,71542296893117,3,31453214169791]	6.16501	7.04768e-10	5.13422e-08	7.28953
ENSG00000122121.6	XPNPEP2	1345.59	2.51266	0.77943	[0,985000085483129,4,04031091202447]	3.22371	0.00126543	0.0104779	1.97973
ENSG00000148848.10	ADAM12	29767.4	2.50806	0.52201	[1,48494071432195,3,53118209488405]	4.80462	1.55043e-06	4.10092e-05	4.38712
ENSG00000135378.3	PRRG4	932.973	2.50106	0.635374	[1,25574801796651,3,74636649426955]	3.93636	8.27278e-05	0.00116275	2.93451
ENSG00000152910.14	CNTNAP4	65.5163	2.49841	0.785115	[0,959616022893891,4,03721002384493]	3.18223	0.00146148	0.0116684	1.93299
ENSG00000163629.8	PTPN13	6384.76	2.49414	0.57926	[1,3588143813071,3,62947224314038]	4.30574	1.66429e-05	0.000305626	3.51481
ENSG00000180332.5	KCTD4	9.07472	2.49254	0.756424	[1,00997550453718,3,97510255771316]	3.29516	0.00098365	0.0086332	2.06383
ENSG00000197870.8	PRB3	5.51652	2.48792	0.774128	[0,970659624608007,4,00518408721577]	3.21384	0.00130973	0.0107737	1.96763
ENSG00000101187.11	SLCO4A1	1113.43	2.48628	0.491465	[1,52302678235478,3,44953337422208]	5.05892	4.21642e-07	1.3547e-05	4.86816
ENSG00000145390.7	USP53	6581.37	2.48206	0.407847	[1,68269425393334,3,2814260394062]	6.08576	1.1594e-09	7.8697e-08	7.10404
ENSG00000163746.7	PLSCR2	42.5597	2.48113	0.699832	[1,10948244435783,3,85277497898067]	3.54532	0.000392139	0.00417051	2.37981
ENSG00000198488.6	B3GNT6	4.64464	2.47941	0.836195	[0,840500258983073,4,11832495821953]	2.96511	0.00302572	0.0204609	1.68907
ENSG00000127530.2	OR7C1	11.1356	2.47623	0.830441	[0,848590435477534,4,10386107383117]	2.98182	0.00286542	0.0196373	1.70692
ENSG00000135454.9	B4GALNT1	2493.46	2.47211	0.534912	[1,42370671219543,3,52052244421303]	4.62154	3.80908e-06	8.68157e-05	4.0614
ENSG00000152056.12	AP1S3	255.133	2.46191	0.518626	[1,44541932771826,3,47839716051468]	4.74698	2.06477e-06	5.2112e-05	4.28306
ENSG00000182393.2	IFNL1	4.8528	2.46186	0.801784	[0,890388787745713,4,03332339922863]	3.07047	0.00213719	0.0157833	1.8018
ENSG00000148735.10	PLEKHS1	403.933	2.45736	0.707454	[1,07077759325462,3,84394652034728]	3.47353	0.000513662	0.00515424	2.28783
ENSG00000186407.4	CD300E	303.749	2.45167	0.638908	[1,19943433624847,3,70390915536473]	3.83728	0.000124403	0.00164394	2.78411
ENSG00000089169.10	RPH3A	45.5235	2.43125	0.751784	[0,957780620171997,3,90472139493154]	3.23397	0.00122081	0.0102057	1.99116
ENSG00000167858.8	TEKT1	239.123	2.42902	0.923176	[0,619623332314827,4,23840835707357]	2.63115	0.00850964	0.0449615	1.34716
ENSG00000170421.7	KRT8	9937.22	2.42839	0.703926	[1,0487169955568,3,80805672433946]	3.44978	0.000561054	0.00554309	2.25625
ENSG00000225556.1	C2CD4D	60.8362	2.42439	0.59872	[1,25091978784308,3,59785822103004]	4.04929	5.13736e-05	0.000781131	3.10728
ENSG00000143595.8	AQP10	10.2813	2.41876	0.786032	[0,878167269857835,3,95935546762577]	3.07718	0.00208969	0.0154967	1.80976
ENSG00000166396.8	SERPINB7	71.3186	2.4132	0.825525	[0,795201643816567,4,03120144992281]	2.92323	0.00346419	0.0228056	1.64196
ENSG00000162878.8	PKDCC	21521.9	2.40999	0.537449	[1,35660854858737,3,46337114714343]	4.48412	7.32138e-06	0.000151833	3.81863
ENSG00000064195.7	DLX3	240.694	2.40723	0.665073	[1,10370972395305,3,71074618128719]	3.6195	0.000295176	0.00332019	2.47884
ENSG00000102962.4	CCL22	103.407	2.40495	0.635007	[1,16035580922968,3,64953642792266]	3.78728	0.000152308	0.00193676	2.71292
ENSG00000140835.8	CHST4	7.27172	2.3945	0.582949	[1,25194462340558,3,53706161920744]	4.10757	3.99842e-05	0.000629119	3.20127
ENSG00000185272.9	RBM11	51.1309	2.39385	0.778208	[0,868585755070203,3,91910529020544]	3.0761	0.00209728	0.0155463	1.80837
ENSG00000128040.6	SPINK2	27.8651	2.38316	0.709953	[0,991673462979394,3,77463953826741]	3.35678	0.000788561	0.00721053	2.14203
ENSG00000164418.15	GRIK2	516.413	2.38286	0.742838	[0,926925146238287,3,83879564018997]	3.20778	0.00133764	0.0109207	1.96175
ENSG00000109684.10	CLNK	50.1347	2.38272	0.604522	[1,19788387371447,3,56756594822217]	3.9415	8.09725e-05	0.0011413	2.9426
ENSG00000185737.8	NRG3	252.427	2.3816	0.860474	[0,695101844489558,4,06809924802254]	2.76778	0.00564402	0.0330433	1.48092
ENSG00000251258.1	RFPL4B	10.7331	2.38107	0.843563	[0,727712106066907,4,03441837928021]	2.82263	0.00476317	0.0289428	1.53846
ENSG00000185033.10	SEMA4B	6496.39	2.3805	0.492683	[1,41485603038196,3,34613915070864]	4.8317	1.35373e-06	3.66953e-05	4.43539
ENSG00000174343.5	CHRNA9	100.566	2.36193	0.707864	[0,974539780102619,3,7493140368391]	3.3367	0.000847801	0.00765716	2.11593
ENSG00000101405.3	OXT	49.4771	2.35993	0.730899	[0,927398553932225,3,79247092816442]	3.22881	0.00124306	0.010357	1.98477
ENSG00000258659.2	TRIM34	7.14616	2.35835	0.753473	[0,881568423293542,3,83512694577482]	3.12997	0.00174823	0.0134189	1.87228
ENSG00000088002.7	SULT2B1	124.795	2.35819	0.737459	[0,912799608814685,3,8035873075533]	3.19773	0.00138516	0.011212	1.95032
ENSG00000167880.3	EVPL	645.089	2.35687	0.84681	[0,697154361626857,4,01659026590598]	2.78323	0.00538198	0.0317403	1.49839
ENSG00000214193.5	SH3D21	1702.31	2.35364	0.411623	[1,54686973779661,3,16040378779647]	5.71794	1.07825e-08	5.55263e-07	6.2555
ENSG00000251537.4	RP11-385D13.1	18.577	2.35174	0.692864	[0,993749749123614,3,70972795010573]	3.39423	0.000688226	0.0064716	2.18899
ENSG00000119408.12	NEK6	17216.3	2.35062	0.308188	[1,74658219517607,2,95465557725571]	7.62723	2.39847e-14	3.81605e-12	11.4184
ENSG00000007384.11	RHBDF1	9595.93	2.35013	0.458057	[1,45235483121933,3,24790428695145]	5.13065	2.88741e-07	9.84988e-06	5.00657
ENSG00000169026.8	MFSD7	1355.99	2.34807	0.425645	[1,51381901811459,3,18231843581573]	5.51649	3.45837e-08	1.56675e-06	5.805
ENSG00000253953.1	PCDHGB4	204.944	2.34746	0.659096	[1,05565981621013,3,63926703627293]	3.56164	0.000368541	0.0039521	2.40317
ENSG00000128342.4	LIF	1995.01	2.34643	0.545133	[1,27799383320579,3,41487579641907]	4.30433	1.67488e-05	0.000307041	3.5128
ENSG00000149573.4	MPZL2	2427	2.34593	0.615658	[1,13926210425348,3,5525989617509]	3.81044	0.000138719	0.00179378	2.74623
ENSG00000040731.6	CDH10	50.9713	2.34418	0.789762	[0,796280513023619,3,8920891886326]	2.96822	0.00299532	0.0202967	1.69257
ENSG00000101438.3	SLC32A1	9.66491	2.34341	0.791089	[0,792898538901202,3,89391198826848]	2.96225	0.00305399	0.020638	1.68533
ENSG00000046604.8	DSG2	3717.49	2.34299	0.802608	[0,769901615752949,3,91606874341229]	2.91921	0.00350916	0.0230407	1.63751
ENSG00000168685.10	IL7R	2464.7	2.34109	0.708291	[0,952862039658811,3,72931121692315]	3.30526	0.000948878	0.0083947	2.07599
ENSG00000102048.11	ASB9	382.387	2.34034	0.561151	[1,24050082979677,3,44017222065189]	4.1706	3.03798e-05	0.00050099	3.30017
ENSG00000174130.8	TLR6	700.124	2.33607	0.399817	[1,55244146469117,3,11969385880041]	5.84285	5.13159e-09	2.82707e-07	6.54866
ENSG00000182687.3	GALR2	27.8983	2.33549	0.748461	[0,8685346104219,3,80244589878472]	3.12039	0.0018061	0.0137941	1.86031
ENSG00000149295.9	DRD2	1108.95	2.3349	0.7409	[0,882765187271012,3,78703909117027]	3.15144	0.00162467	0.0127562	1.89428
ENSG00000075643.5	MOCOS	1490.46	2.33487	0.548243	[1,26033155916521,3,40940591051521]	4.25882	2.0551e-05	0.000362135	3.44113
ENSG00000249319.1	AC068533.7	1.77472	2.33474	0.891893	[0,58666321698733,4,08281947461053]	2.61774	0.0088515	0.0462248	1.33512
ENSG00000137449.11	CPEB2	2954.15	2.33075	0.315116	[1,7131355654433,2,94836802206198]	7.39649	1.39836e-13	1.97238e-11	10.705
ENSG00000121895.7	TMEM156	150.224	2.32879	0.581726	[1,18862770922358,3,46895176348412]	4.00324	6.24804e-05	0.00091638	3.03792
ENSG00000156453.9	PCDH1	4519.64	2.32846	0.469526	[1,40820883097198,3,24871726992818]	4.95918	7.07924e-07	2.15938e-05	4.66567
ENSG00000269242.1	CTD-2192J16.22	2.57353	2.32427	0.852946	[0,652528929015746,3,99601568747019]	2.72499	0.00643027	0.0363191	1.43986
ENSG00000159871.10	LYPD5	381.064	2.31401	0.500761	[1,33253922546012,3,29548731808896]	4.62099	3.81911e-06	8.69045e-05	4.06096
ENSG00000187527.6	ATP13A5	196.637	2.31135	0.678195	[0,982108603103158,3,64058421572868]	3.40809	0.000654205	0.00623124	2.20543
ENSG00000173578.6	XCR1	178.258	2.31116	0.88349	[0,579556159542719,4,04277321638458]	2.61595	0.00889799	0.0464105	1.33338
ENSG00000253537.1	PCDHGA7	502.78	2.30109	0.784649	[0,763201311188909,3,83896877139971]	2.93263	0.00336104	0.0223038	1.65162
ENSG00000217075.1	AC007401.2	4.02378	2.29816	0.873681	[0,585775680086017,4,0105405998156]	2.63043	0.00852762	0.0450338	1.34646
ENSG00000239704.6	CDRT4	22.8214	2.29343	0.702523	[0,916514317171603,3,6703523829659]	3.26457	0.00109631	0.00939801	2.02696
ENSG00000073756.7	PTGS2	903.265	2.28999	0.69101	[0,93563531000908,3,64434493098468]	3.31398	0.000919797	0.00818109	2.08719
ENSG00000162631.14	NTNG1	199.026	2.2873	0.840982	[0,639000629762961,3,93558946634354]	2.71979	0.00653232	0.036675	1.43563
ENSG00000087842.6	PIR	1241.1	2.28123	0.413171	[1,47143009330302,3,0910293080173]	5.52128	3.36544e-08	1.53867e-06	5.81286
ENSG00000184374.2	COLEC10	17.0113	2.27956	0.69641	[0,914623271033306,3,64450087223605]	3.2733	0.00106298	0.00917161	2.03755
ENSG00000111252.6	SH2B3	12556.7	2.27366	0.340804	[1,60570102521649,2,94162774026687]	6.67147	2.53246e-11	2.44494e-09	8.61173
ENSG00000179630.6	LACC1	1546.72	2.27131	0.322992	[1,63825374254952,2,90436099337442]	7.03208	2.03484e-12	2.3666e-10	9.62587
ENSG00000067057.12	PFKP	11783.7	2.26927	0.378261	[1,52788790971343,3,01064462406941]	5.9992	1.98287e-09	1.2559e-07	6.90104
ENSG00000135111.10	TBX3	5330.4	2.26789	0.476274	[1,33441151655131,3,20137178487571]	4.76174	1.91935e-06	4.91907e-05	4.30812
ENSG00000146376.6	ARHGAP18	9128.23	2.26547	0.312588	[1,65281300473937,2,87813442888141]	7.24748	4.24594e-13	5.48333e-11	10.261
ENSG00000132470.9	ITGB4	4647.05	2.26166	0.629955	[1,02697119690483,3,49634858635111]	3.59019	0.000330432	0.00363074	2.44001
ENSG00000003137.4	CYP26B1	3577.45	2.26155	0.45626	[1,3672985444905,3,15580450924752]	4.95672	7.1694e-07	2.1802e-05	4.6615
ENSG00000188674.6	C2orf80	24.5321	2.26116	0.814389	[0,664983209130272,3,85733073283885]	2.77651	0.00549466	0.0323116	1.49064
ENSG00000110628.9	SLC22A18	1717.46	2.26099	0.458554	[1,36223845656435,3,15973615549269]	4.93069	8.19389e-07	2.41718e-05	4.61669
ENSG00000138413.9	IDH1	15289.2	2.25869	0.468159	[1,34111522264215,3,17626606039541]	4.82462	1.40271e-06	3.77497e-05	4.42309
ENSG00000096696.9	DSP	5151.63	2.25335	0.83114	[0,624343262532966,3,88235028150991]	2.71115	0.00670496	0.0372933	1.42837
ENSG00000130487.4	KLHDC7B	542.363	2.24991	0.560862	[1,15063800683657,3,34917660634213]	4.01152	6.03299e-05	0.000890089	3.05057
ENSG00000140839.7	CLEC18B	175.738	2.24758	0.588551	[1,09403912241355,3,40111623046235]	3.81883	0.000134084	0.00175093	2.75673
ENSG00000130513.6	GDF15	9068.38	2.24595	0.618876	[1,03297052451574,3,45892129522242]	3.62907	0.000284444	0.00322153	2.49194
ENSG00000154556.13	SORBS2	4397	2.24547	0.620407	[1,02949261291918,3,4614421823949]	3.61935	0.000295347	0.00332019	2.47884
ENSG00000123700.4	KCNJ2	2016.65	2.24351	0.447625	[1,36618446018055,3,12084342412803]	5.01204	5.38573e-07	1.6926e-05	4.77145
ENSG00000102145.9	GATA1	15.7545	2.23836	0.588951	[1,08404169311057,3,39268677097373]	3.8006	0.000144349	0.00185133	2.73252
ENSG00000105519.8	CAPS	2477.76	2.23616	0.524261	[1,20863269993067,3,26369674690459]	4.26537	1.99573e-05	0.000354068	3.45091
ENSG00000182782.7	HCAR2	102.416	2.23463	0.618928	[1,02155270488163,3,44770738794043]	3.61048	0.000305628	0.00340826	2.46747
ENSG00000205810.4	KLRC3	4.87737	2.22876	0.690181	[0,876033645019111,3,58149253266867]	3.22925	0.00124117	0.0103455	1.98525
ENSG00000167157.9	PRRX2	1179.12	2.22612	0.607542	[1,03535809636805,3,41687863760509]	3.66414	0.000248171	0.00288465	2.53991
ENSG00000108684.10	ASIC2	1002.24	2.22015	0.687789	[0,872112436372867,3,56819640330257]	3.22796	0.00124677	0.0103792	1.98384
ENSG00000137462.6	TLR2	3633.82	2.2194	0.605149	[1,03332747698928,3,40546735238842]	3.66752	0.000244911	0.00285729	2.54405
ENSG00000106772.13	PRUNE2	19516.1	2.2189	0.518811	[1,20204776268086,3,23574875934252]	4.27689	1.8952e-05	0.000338899	3.46993
ENSG00000111863.8	ADTRP	241.083	2.21819	0.477117	[1,28305270614307,3,15331800325049]	4.64914	3.33321e-06	7.78975e-05	4.10848
ENSG00000144837.4	PLA1A	854.592	2.21419	0.578642	[1,08007160200941,3,34830529722981]	3.82653	0.000129963	0.00170608	2.768
ENSG00000103522.11	IL21R	2571.05	2.21236	0.582071	[1,07152241743505,3,35319986979009]	3.80084	0.000144205	0.00185133	2.73252
ENSG00000148926.5	ADM	6758.13	2.21057	0.590003	[1,05418613344925,3,36695454326459]	3.74671	0.000179168	0.00221185	2.65524
ENSG00000130475.10	FCHO1	572.989	2.21034	0.460272	[1,30822362440138,3,1124555352335]	4.80225	1.56893e-06	4.14381e-05	4.3826
ENSG00000182463.11	TSHZ2	1983.62	2.20493	0.491513	[1,24158727257805,3,16828201045151]	4.48602	7.2567e-06	0.000150649	3.82204
ENSG00000177675.4	CD163L1	2558.58	2.20077	0.499544	[1,22167931284054,3,17985420082872]	4.40555	1.05513e-05	0.000207357	3.68328
ENSG00000188389.6	PDCD1	477.766	2.19899	0.675719	[0,874606762712158,3,5233778975773]	3.2543	0.00113673	0.00964885	2.01552
ENSG00000112273.5	HDGFL1	5.07835	2.19798	0.71184	[0,8027984508556,3,59315860736172]	3.08774	0.00201682	0.0150678	1.82195
ENSG00000162722.8	TRIM58	648.534	2.19638	0.774481	[0,678425720075516,3,7143342907488]	2.83594	0.00456912	0.0280812	1.55159
ENSG00000151623.10	NR3C2	2569.39	2.1901	0.37092	[1,46311185758829,2,91709094598189]	5.90451	3.53688e-09	2.04481e-07	6.68935
ENSG00000182168.10	UNC5C	2709.26	2.18828	0.579763	[1,05196347505216,3,32459285505232]	3.77444	0.00016037	0.00202056	2.69453
ENSG00000163739.4	CXCL1	270.466	2.1874	0.753422	[0,710723046130985,3,66408184873625]	2.90329	0.00369263	0.0239371	1.62093
ENSG00000129226.9	CD68	16.0434	2.18539	0.60408	[1,00141269911441,3,36936339374739]	3.61771	0.000297219	0.00333207	2.47729
ENSG00000133101.5	CCNA1	500.914	2.18369	0.71737	[0,77766922669405,3,58970685511305]	3.04402	0.00233439	0.0169378	1.77114
ENSG00000161243.4	FBXO27	304.516	2.18357	0.505974	[1,19187658721687,3,17525777490765]	4.31557	1.5919e-05	0.000293838	3.53189
ENSG00000268941.1	MGC4294	260.104	2.18031	0.559338	[1,0840314111433,3,27659529726026]	3.89803	9.698e-05	0.00133029	2.87605
ENSG00000205413.3	SAMD9	6493.14	2.17852	0.50047	[1,19762022636237,3,15942794596787]	4.35295	1.34316e-05	0.000254892	3.59364
ENSG00000175895.3	PLEKHF2	3905.6	2.1771	0.340852	[1,50904043322689,2,84515486568873]	6.38723	1.68921e-10	1.37684e-08	7.86112
ENSG00000197992.2	CLEC9A	47.7082	2.17649	0.710252	[0,784426133806313,3,56856164778651]	3.0644	0.00218109	0.0160479	1.79458
ENSG00000136826.10	KLF4	7195.03	2.17181	0.41056	[1,36713075448441,2,97649730436877]	5.28988	1.22397e-07	4.7451e-06	5.32375
ENSG00000049247.9	UTS2	12.0823	2.17032	0.774609	[0,652117616568902,3,68853094232862]	2.80183	0.00508136	0.0303843	1.51735
ENSG00000111057.6	KRT18	3771.51	2.16022	0.569098	[1,04480473445819,3,27562634645523]	3.79586	0.000147132	0.00188298	2.72515
ENSG00000198805.7	PNP	3616.66	2.15029	0.412825	[1,34116542683231,2,95940880331341]	5.20872	1.90152e-07	6.91359e-06	5.1603
ENSG00000113578.13	FGF1	1847.78	2.14888	0.631932	[0,910313390646544,3,38744156347686]	3.40049	0.000672657	0.00635525	2.19687
ENSG00000124243.13	BCAS4	1314.46	2.14193	0.443192	[1,27328538663792,3,01056803484564]	4.83295	1.34525e-06	3.65997e-05	4.43652
ENSG00000198846.5	TOX	1493.86	2.14142	0.582135	[1,00045788206911,3,28238584753565]	3.67856	0.00023455	0.00274719	2.56111
ENSG00000166220.8	TBATA	31.2921	2.14122	0.670991	[0,826106250298329,3,45634336121645]	3.19114	0.00141714	0.0113967	1.94322
ENSG00000148488.11	ST8SIA6	112.96	2.1381	0.579859	[1,00159374992303,3,27459860834347]	3.68727	0.000226673	0.00267541	2.57261
ENSG00000248905.4	FMN1	4162.16	2.13786	0.456501	[1,24313865738627,3,03259001897695]	4.68315	2.82496e-06	6.76086e-05	4.17
ENSG00000196431.3	CRYBA4	15.3182	2.13683	0.73865	[0,689099479848221,3,58455432817486]	2.89288	0.00381725	0.0245053	1.61074
ENSG00000146072.6	TNFRSF21	20678.8	2.13592	0.438968	[1,27555547628758,2,99627845878506]	4.86577	1.14013e-06	3.19814e-05	4.4951
ENSG00000144366.11	GULP1	2457.94	2.13537	0.526809	[1,10284182219723,3,16789508151453]	4.0534	5.04782e-05	0.00076928	3.11392
ENSG00000177453.3	NIM1	298.407	2.13271	0.44834	[1,25397692678401,3,01143598098597]	4.7569	1.96589e-06	5.01252e-05	4.29994
ENSG00000171954.8	CYP4F22	61.9311	2.13172	0.793458	[0,576571793395516,3,68687082510752]	2.68662	0.00721788	0.0395742	1.40259
ENSG00000074370.13	ATP2A3	6286.81	2.13134	0.445424	[1,25832005211063,3,00435050962471]	4.78496	1.71024e-06	4.45199e-05	4.35145
ENSG00000203740.3	METTL11B	21.021	2.13083	0.669212	[0,819195164832679,3,44245686963242]	3.18408	0.00145213	0.0116077	1.93525
ENSG00000119383.15	PPP2R4	29189.1	2.12972	0.225904	[1,68695220378311,2,57247810829101]	9.42754	4.19823e-21	2.51442e-18	17.5996
ENSG00000188050.2	RNF133	5.95604	2.12807	0.752295	[0,653602705755348,3,60254618485563]	2.82878	0.00467265	0.0285513	1.54437
ENSG00000170571.7	EMB	4690.84	2.12732	0.488069	[1,17072520613784,3,0839196311521]	4.35865	1.30865e-05	0.000250031	3.60201
ENSG00000269048.1	Z98049.1	10.6058	2.12613	0.675138	[0,802888228950713,3,44937900596183]	3.14919	0.00163726	0.0128297	1.89178
ENSG00000111713.2	GYS2	62.4166	2.12427	0.580029	[0,987438738630712,3,26110958115507]	3.66236	0.000249902	0.00289968	2.53765
ENSG00000105855.5	ITGB8	2344.81	2.1242	0.478905	[1,18556580877658,3,06284079764542]	4.43554	9.18428e-06	0.000183583	3.73617
ENSG00000145040.3	UCN2	73.5855	2.11796	0.587893	[0,96570976895367,3,27020698701791]	3.60263	0.000315017	0.0034864	2.45762
ENSG00000165646.7	SLC18A2	1275.37	2.11383	0.387872	[1,35361482494603,2,87404695969355]	5.44981	5.04239e-08	2.19438e-06	5.65869
ENSG00000189058.4	APOD	6765.72	2.11322	0.806826	[0,531866709310863,3,69456701314586]	2.61917	0.00881433	0.0460996	1.3363
ENSG00000226104.1	AC011475.1	26.5467	2.11294	0.553542	[1,02802242295231,3,19786661036527]	3.81714	0.00013501	0.0017584	2.75488
ENSG00000174332.3	GLIS1	160.562	2.11265	0.5577	[1,01958015564827,3,20572580070257]	3.78815	0.000151773	0.0019312	2.71417
ENSG00000255833.1	TIFAB	59.3227	2.11035	0.723253	[0,692802172419106,3,52790251185299]	2.91786	0.00352441	0.0231103	1.63619
ENSG00000184378.2	ACTRT3	206.482	2.10844	0.391198	[1,34170774594695,2,87517592271871]	5.3897	7.05737e-08	2.90594e-06	5.53671
ENSG00000143851.11	PTPN7	1310.97	2.1075	0.561734	[1,00652402580168,3,20848036334894]	3.75178	0.000175583	0.00217878	2.66179
ENSG00000163814.3	CDCP1	1794.5	2.10723	0.645895	[0,841303172210219,3,37316551497688]	3.2625	0.00110433	0.00944644	2.02473
ENSG00000258512.1	RP11-796G6.2	16.2051	2.0977	0.539372	[1,04055342734143,3,15485198869469]	3.88916	0.000100592	0.00136838	2.86379
ENSG00000129151.4	BBOX1	85.8655	2.0881	0.776763	[0,565675643594398,3,61053109033404]	2.68821	0.00718359	0.0394117	1.40438
ENSG00000109705.7	NKX3-2	439.917	2.08432	0.521227	[1,06273689720006,3,10590852139186]	3.99888	6.36434e-05	0.000930007	3.03151
ENSG00000131773.9	KHDRBS3	3877.34	2.07912	0.462661	[1,17231839651973,2,98591558742891]	4.49383	6.9955e-06	0.000146295	3.83477
ENSG00000204169.6	AGAP7	13.2408	2.07338	0.683066	[0,734594805211322,3,41216245623096]	3.0354	0.00240215	0.0172906	1.76219
ENSG00000124678.13	TCP11	41.9286	2.07044	0.705302	[0,688069656623272,3,45280404476017]	2.93553	0.00332977	0.0221332	1.65496
ENSG00000130821.11	SLC6A8	10798.9	2.07019	0.331235	[1,4209797809061,2,71939607338372]	6.24991	4.10684e-10	3.15355e-08	7.5012
ENSG00000179348.7	GATA2	4930.33	2.06954	0.607105	[0,879635351836405,3,25944433578199]	3.40886	0.000652338	0.00622099	2.20614
ENSG00000185565.7	LSAMP	2492.44	2.0694	0.646255	[0,802762591866123,3,33603486346244]	3.20214	0.0013641	0.0111004	1.95466
ENSG00000163734.4	CXCL3	206.081	2.06901	0.64154	[0,811612517584355,3,32640221897775]	3.22506	0.00125944	0.0104565	1.98061
ENSG00000034053.10	APBA2	10229.8	2.0687	0.47937	[1,12915490588325,3,00825189768194]	4.31546	1.59271e-05	0.000293838	3.53189
ENSG00000118402.5	ELOVL4	544.305	2.06546	0.518244	[1,04971591267094,3,08119435954584]	3.98549	6.73412e-05	0.000974442	3.01124
ENSG00000153930.6	ANKFN1	157.503	2.06013	0.643512	[0,798871251120075,3,32139026451409]	3.20139	0.00136767	0.0111166	1.95403
ENSG00000124194.11	GDAP1L1	42.2989	2.06006	0.699347	[0,689363835380755,3,43075500880636]	2.94569	0.00322237	0.0215779	1.66599
ENSG00000183230.12	CTNNA3	535.173	2.05723	0.723577	[0,639043662154423,3,47541444960668]	2.84314	0.00446719	0.0276513	1.55829
ENSG00000198324.10	FAM109A	3629.6	2.05279	0.320411	[1,42479432357291,2,68078204446913]	6.40674	1.48668e-10	1.23196e-08	7.9094
ENSG00000188676.9	IDO2	12.0537	2.05037	0.691492	[0,695074985582419,3,40567229300272]	2.96515	0.00302539	0.0204609	1.68907
ENSG00000003249.9	DBNDD1	9693.56	2.04625	0.632575	[0,806423900323863,3,28607090217766]	3.23479	0.00121731	0.0101851	1.99204
ENSG00000106013.8	ANKRD7	35.9258	2.04419	0.590519	[0,886796271327644,3,20158777513548]	3.46169	0.000536799	0.00534146	2.27234
ENSG00000158488.11	CD1E	62.538	2.04405	0.599514	[0,869027181041426,3,21907898700613]	3.40952	0.000650781	0.00621649	2.20645
ENSG00000176692.4	FOXC2	942.224	2.04383	0.635511	[0,798252834925775,3,2894108784037]	3.21604	0.00129971	0.0107009	1.97058
ENSG00000175518.6	UBQLNL	53.1735	2.03894	0.69744	[0,671978893330912,3,40589151622213]	2.92346	0.00346167	0.0227966	1.64213
ENSG00000057019.11	DCBLD2	10992.3	2.03559	0.37718	[1,29632546108843,2,77484508824567]	5.39685	6.78213e-08	2.81322e-06	5.5508
ENSG00000055732.8	MCOLN3	312.642	2.03493	0.74591	[0,572970578493992,3,49688357431515]	2.72811	0.00636976	0.0361123	1.44235
ENSG00000144355.10	DLX1	1300.85	2.03421	0.608684	[0,841213870840392,3,22721011513799]	3.34199	0.000831815	0.00754361	2.12242
ENSG00000169548.3	ZNF280A	99.1402	2.03404	0.734931	[0,593600501692886,3,47447875202381]	2.76766	0.00564605	0.0330455	1.48089
ENSG00000249992.1	TMEM158	1251.89	2.03289	0.639702	[0,779097623217527,3,28668265230157]	3.17787	0.00148361	0.0118308	1.92699
ENSG00000169155.5	ZBTB43	4670.68	2.03282	0.297575	[1,44958692879581,2,61605840386191]	6.8313	8.41476e-12	8.85465e-10	9.05283
ENSG00000253159.1	PCDHGA12	621.891	2.02955	0.750032	[0,559515234286989,3,49958498343567]	2.70595	0.00681087	0.0377521	1.42306
ENSG00000185988.7	PLK5	9.18821	2.02323	0.67914	[0,692137836650339,3,35431923412364]	2.9791	0.00289094	0.0197646	1.70411
ENSG00000144152.8	FBLN7	4698.22	2.02019	0.623145	[0,798843911495236,3,2415290001649]	3.24192	0.00118728	0.00998843	2.0005
ENSG00000178636.4	RP11-455G16.1	9.70544	2.01688	0.579826	[0,880445886686218,3,15332252095202]	3.47843	0.000504361	0.00508916	2.29335
ENSG00000204540.6	PSORS1C1	105.585	2.01489	0.571293	[0,895172915350138,3,13460067345514]	3.52689	0.000420474	0.00441484	2.35508
ENSG00000260916.1	CCPG1	2627.78	2.01196	0.260104	[1,50216284535534,2,52175223243448]	7.7352	1.0324e-14	1.77003e-12	11.752
ENSG00000128815.13	WDFY4	1965.18	2.01144	0.477613	[1,07533979148564,2,94754978634412]	4.21145	2.53737e-05	0.00042838	3.36817
ENSG00000092295.7	TGM1	346.553	2.01045	0.549048	[0,934334887500457,3,0865617486824]	3.6617	0.000250546	0.00290545	2.53679
ENSG00000205517.8	RGL3	391.673	2.00903	0.671082	[0,693731446890298,3,32432561938668]	2.99371	0.00275604	0.0190056	1.72112
ENSG00000105643.5	ARRDC2	7590.6	2.00854	0.475654	[1,07627562566742,2,94080468134452]	4.22269	2.41401e-05	0.000412102	3.385
ENSG00000101890.4	GUCY2F	7.18675	2.00465	0.738082	[0,558032326042812,3,45126140064481]	2.71602	0.00660717	0.0369838	1.43199
ENSG00000170293.4	CMTM8	1047.01	2.00304	0.530918	[0,962459908403099,3,0436197454863]	3.77279	0.000161434	0.00202946	2.69262
ENSG00000151150.16	ANK3	5432.02	2.00199	0.565933	[0,892784740863559,3,11120275450514]	3.53751	0.000403922	0.00426617	2.36996
ENSG00000115008.5	IL1A	25.2464	2.00156	0.756957	[0,517951405131957,3,48516951798512]	2.64422	0.00818798	0.0435874	1.36064
ENSG00000029153.10	ARNTL2	1756.38	2.00011	0.521598	[0,977792762034775,3,02241803478826]	3.83458	0.000125782	0.00165995	2.77991
ENSG00000188322.4	SBK1	446.36	-2.00135	0.637236	[-3,2503106443015,-0,752391075652123]	-3.14067	0.0016856	0.0130745	1.88357
ENSG00000128596.12	CCDC136	1426.11	-2.00242	0.491965	[-2,9666539291089,-1,03818645143888]	-4.07025	4.69629e-05	0.000720797	3.14219
ENSG00000175697.6	GPR156	295.982	-2.00379	0.401986	[-2,79166660086623,-1,21591000035543]	-4.98472	6.20515e-07	1.91636e-05	4.71752
ENSG00000186648.10	LRRC16B	133.819	-2.00385	0.424165	[-2,83520273105757,-1,17250552170935]	-4.72423	2.30989e-06	5.69929e-05	4.24418
ENSG00000077782.15	FGFR1	24174.8	-2.00551	0.481054	[-2,94836064362523,-1,06266280281883]	-4.16899	3.05948e-05	0.000503283	3.29819
ENSG00000168453.10	HR	4624.83	-2.00622	0.739192	[-3,45501147709202,-0,557433891958902]	-2.71408	0.00664607	0.0370971	1.43066
ENSG00000225968.4	ELFN1	2815.89	-2.00627	0.527863	[-3,04086661834115,-0,971682311031032]	-3.80075	0.000144259	0.00185133	2.73252
ENSG00000143801.12	PSEN2	3822.67	-2.00973	0.388864	[-2,77189081520675,-1,24757185262185]	-5.16821	2.36345e-07	8.29001e-06	5.08144
ENSG00000165752.12	STK32C	2199.19	-2.01349	0.356352	[-2,71192953168485,-1,31505616314011]	-5.6503	1.60173e-08	7.90449e-07	6.10213
ENSG00000108309.8	RUNDC3A	196.137	-2.02109	0.674404	[-3,34290085966978,-0,699286154964436]	-2.99686	0.00272777	0.0188498	1.72469
ENSG00000174827.9	PDZK1	126.899	-2.02333	0.563688	[-3,12813678823228,-0,918519737739638]	-3.58945	0.000331381	0.00363828	2.4391
ENSG00000179456.9	ZBTB18	3802.22	-2.0247	0.425162	[-2,85800386023614,-1,1914007505634]	-4.76219	1.915e-06	4.91425e-05	4.30854
ENSG00000224997.1	AL049840.1	85.2975	-2.02666	0.447589	[-2,90391788010748,-1,14940211628272]	-4.52795	5.95584e-06	0.000127502	3.89448
ENSG00000221866.5	PLXNA4	922.688	-2.02671	0.661764	[-3,32374722468295,-0,72968055249777]	-3.06259	0.00219428	0.016107	1.79299
ENSG00000111664.6	GNB3	518.698	-2.03003	0.578005	[-3,16290109687139,-0,897163036064166]	-3.51214	0.000444521	0.0046069	2.33659
ENSG00000084710.9	EFR3B	260.362	-2.0314	0.515725	[-3,04220570847217,-1,02060078067009]	-3.93893	8.18468e-05	0.00115118	2.93886
ENSG00000196218.7	RYR1	17325.5	-2.03152	0.686726	[-3,37748148421743,-0,685566818679233]	-2.95828	0.00309364	0.0208493	1.68091
ENSG00000137942.12	FNBP1L	2804.34	-2.03497	0.340629	[-2,7025862418982,-1,3673462561841]	-5.97415	2.31296e-09	1.43303e-07	6.84375
ENSG00000160097.11	FNDC5	8298.34	-2.0362	0.75551	[-3,51697573233985,-0,555430786880371]	-2.69514	0.00703596	0.0387944	1.41123
ENSG00000176244.6	ACBD7	51.4327	-2.03651	0.607205	[-3,22661388929271,-0,846415691050813]	-3.35392	0.000796758	0.00727879	2.13794
ENSG00000175175.4	PPM1E	90.9291	-2.03993	0.656735	[-3,32710293700814,-0,752750129926459]	-3.10617	0.00189531	0.0143432	1.84335
ENSG00000162039.10	MEIOB	15.9254	-2.0406	0.619939	[-3,25565765651553,-0,825541329315152]	-3.29161	0.000996145	0.00872362	2.0593
ENSG00000250486.2	FAM218A	87.8364	-2.04321	0.650138	[-3,31745351682621,-0,768958417642293]	-3.14273	0.00167383	0.0129999	1.88606
ENSG00000197852.8	FAM212B	3059.83	-2.04506	0.344584	[-2,7204335625429,-1,36968955658868]	-5.93487	2.94073e-09	1.74583e-07	6.758
ENSG00000234949.2	AC104667.3	14.9717	-2.04538	0.690799	[-3,39931769334578,-0,691437021225021]	-2.96089	0.00306753	0.0207225	1.68356
ENSG00000141150.3	RASL10B	208.956	-2.05156	0.360302	[-2,75774313455898,-1,34538343777978]	-5.694	1.24095e-08	6.2799e-07	6.20205
ENSG00000149294.12	NCAM1	9789.78	-2.05351	0.597908	[-3,22538936448545,-0,881632744522495]	-3.43449	0.000593664	0.00579901	2.23665
ENSG00000183454.9	GRIN2A	86.185	-2.05425	0.646568	[-3,32150168492889,-0,787002139774545]	-3.17716	0.00148723	0.0118549	1.9261
ENSG00000157510.9	AFAP1L1	2499.67	-2.05501	0.376724	[-2,7933770315804,-1,31664788261342]	-5.45496	4.89834e-08	2.139e-06	5.66979
ENSG00000178187.3	ZNF454	128.657	-2.05657	0.533328	[-3,10187258929356,-1,01126444918506]	-3.8561	0.000115209	0.00154365	2.81145
ENSG00000186868.11	MAPT	1078.87	-2.05865	0.696589	[-3,42394323705024,-0,693364125062582]	-2.95533	0.0031233	0.0210038	1.6777
ENSG00000181350.7	FAM211A	308.164	-2.05868	0.436662	[-2,91452085616124,-1,20283707516116]	-4.71458	2.42208e-06	5.93961e-05	4.22624
ENSG00000172116.17	CD8B	529.037	-2.05877	0.696049	[-3,42299714945906,-0,694537024096984]	-2.95779	0.00309851	0.020868	1.68052
ENSG00000158458.15	NRG2	126.708	-2.06116	0.65226	[-3,33956566134842,-0,782751770706178]	-3.16002	0.00157756	0.0124552	1.90465
ENSG00000115155.12	OTOF	276.673	-2.06154	0.603403	[-3,24418626090323,-0,878891282584088]	-3.41652	0.000634264	0.0060909	2.21532
ENSG00000135127.7	CCDC64	920.057	-2.06192	0.607352	[-3,25231119170562,-0,871533274010263]	-3.39494	0.000686449	0.00646406	2.18949
ENSG00000172995.12	ARPP21	1866.69	-2.06222	0.772593	[-3,5764716283084,-0,547963779000236]	-2.66922	0.00760283	0.0411305	1.38584
ENSG00000163909.6	HEYL	6144.11	-2.0623	0.521008	[-3,0834608900346,-1,04114814272221]	-3.9583	7.54853e-05	0.00107463	2.96874
ENSG00000134508.8	CABLES1	2339.73	-2.06305	0.392363	[-2,83206630915028,-1,2940297039182]	-5.258	1.45629e-07	5.5378e-06	5.25666
ENSG00000155974.7	GRIP1	528.423	-2.06553	0.69585	[-3,42937219564231,-0,701691295974889]	-2.96836	0.00299395	0.0202943	1.69263
ENSG00000138759.13	FRAS1	1231.87	-2.06704	0.557149	[-3,15903430345162,-0,97505175283094]	-3.71004	0.000207228	0.00247677	2.60611
ENSG00000072954.2	TMEM38A	2291.37	-2.06711	0.659051	[-3,35882648996811,-0,775393116485972]	-3.13649	0.00170981	0.0132109	1.87907
ENSG00000196730.8	DAPK1	6250.65	-2.0672	0.416876	[-2,88426080254136,-1,25013629083408]	-4.95878	7.0936e-07	2.16045e-05	4.66546
ENSG00000164270.13	HTR4	13.4068	-2.0682	0.675048	[-3,39127152312898,-0,745130804120865]	-3.06378	0.00218558	0.016069	1.79401
ENSG00000069011.11	PITX1	1248.2	-2.0709	0.682739	[-3,40904618715043,-0,732759050195006]	-3.03323	0.00241953	0.0173654	1.76031
ENSG00000113303.7	BTNL8	37.4059	-2.08077	0.732571	[-3,51657998330216,-0,64495620521636]	-2.84037	0.00450619	0.0278186	1.55566
ENSG00000180287.12	PLD5	26.9396	-2.08395	0.777081	[-3,60700407066693,-0,560902430118026]	-2.68177	0.00732336	0.039969	1.39828
ENSG00000171811.8	TTC40	60.0727	-2.08563	0.704527	[-3,46647743614262,-0,704783102823377]	-2.96033	0.00307312	0.0207462	1.68306
ENSG00000119630.9	PGF	3658.39	-2.08837	0.427115	[-2,92550109118628,-1,2512397561482]	-4.88948	1.01104e-06	2.87252e-05	4.54174
ENSG00000105707.9	HPN	113.594	-2.09112	0.632719	[-3,33122785867324,-0,851016135525001]	-3.30498	0.000949835	0.00839943	2.07575
ENSG00000127955.11	GNAI1	1966.6	-2.09214	0.578568	[-3,22610976516915,-0,958164215397906]	-3.61606	0.000299122	0.00334962	2.475
ENSG00000104921.10	FCER2	40.0931	-2.09294	0.773033	[-3,60805771088282,-0,577822257325622]	-2.70744	0.00678048	0.0376256	1.42452
ENSG00000154545.12	MAGED4	18.1507	-2.09302	0.757902	[-3,57848406725942,-0,607561687467377]	-2.7616	0.00575189	0.0334876	1.47512
ENSG00000147570.5	DNAJC5B	58.875	-2.09362	0.649186	[-3,36600086436006,-0,821240212605619]	-3.225	0.00125975	0.0104565	1.98061
ENSG00000185437.9	SH3BGR	2080.01	-2.09792	0.488826	[-3,05599617530223,-1,13983521067259]	-4.29175	1.77273e-05	0.000320972	3.49353
ENSG00000165113.8	GKAP1	421.766	-2.09953	0.463175	[-3,00733249164362,-1,1917187421279]	-4.5329	5.81803e-06	0.000125091	3.90277
ENSG00000112559.9	MDFI	2564.42	-2.10154	0.548265	[-3,17612075613316,-1,02696281734492]	-3.83308	0.000126549	0.00166787	2.77784
ENSG00000183307.3	CECR6	207.147	-2.10782	0.417493	[-2,92608867723317,-1,28954474055299]	-5.04874	4.44727e-07	1.4197e-05	4.8478
ENSG00000204904.3	CXorf31	5.73763	-2.11021	0.589098	[-3,26481763315678,-0,955594935933442]	-3.5821	0.000340849	0.00370758	2.43091
ENSG00000086967.9	MYBPC2	880.771	-2.11148	0.789242	[-3,65836523668443,-0,564595259418412]	-2.67533	0.00746561	0.0405672	1.39182
ENSG00000131730.11	CKMT2	1557.22	-2.11178	0.655018	[-3,39558955820985,-0,827964600324529]	-3.224	0.00126415	0.0104779	1.97973
ENSG00000130787.9	HIP1R	4722.42	-2.11287	0.559797	[-3,21005560641374,-1,01569126192302]	-3.77436	0.000160422	0.00202056	2.69453
ENSG00000173402.7	DAG1	26814.1	-2.1156	0.375963	[-2,85247689484608,-1,37872844043462]	-5.62715	1.83207e-08	8.93043e-07	6.04913
ENSG00000124003.9	MOGAT1	2.50154	-2.11601	0.771523	[-3,62816896482671,-0,603853809265847]	-2.74264	0.00609472	0.0349313	1.45678
ENSG00000132693.8	CRP	5.29982	-2.11957	0.779675	[-3,64770129338067,-0,591431455872812]	-2.71853	0.00655736	0.0367782	1.43441
ENSG00000233198.2	RNF224	107.528	-2.1217	0.781861	[-3,65411767118076,-0,589280196955]	-2.71365	0.00665457	0.0371133	1.43047
ENSG00000174576.4	NPAS4	12.4061	-2.12296	0.76682	[-3,62590285422027,-0,620022416518753]	-2.76853	0.00563104	0.0329868	1.48166
ENSG00000197604.4	AC022532.1	12.3579	-2.12456	0.559014	[-3,22020689382933,-1,02891054477129]	-3.80054	0.000144379	0.00185133	2.73252
ENSG00000183150.3	GPR19	150.245	-2.12509	0.515241	[-3,13493821496915,-1,11523203557615]	-4.12445	3.71619e-05	0.000590316	3.22892
ENSG00000185818.7	NAT8L	537.262	-2.12541	0.610631	[-3,32222048495189,-0,928589598069232]	-3.48067	0.000500165	0.00505451	2.29632
ENSG00000104953.14	TLE6	231.379	-2.126	0.663617	[-3,42666149294606,-0,825331430544421]	-3.20365	0.00135697	0.0110514	1.95658
ENSG00000176153.10	GPX2	48.8858	-2.12786	0.682002	[-3,46455756157816,-0,791159505832219]	-3.12002	0.0018084	0.013801	1.86009
ENSG00000179284.4	DAND5	19.803	-2.13318	0.544507	[-3,20039015694384,-1,06596389225752]	-3.91763	8.94224e-05	0.00124192	2.90591
ENSG00000155026.12	RSPH10B	12.0156	-2.13337	0.696023	[-3,49754575832991,-0,769186829762012]	-3.06508	0.00217611	0.01602	1.79534
ENSG00000125878.4	TCF15	272.761	-2.13578	0.785643	[-3,67561523066147,-0,595952809227913]	-2.71852	0.0065575	0.0367782	1.43441
ENSG00000158457.4	TSPAN33	3179.2	-2.13648	0.529129	[-3,17355862927562,-1,09940975065522]	-4.03774	5.39697e-05	0.0008113	3.09082
ENSG00000122735.11	DNAI1	23.125	-2.13818	0.727068	[-3,56320543266518,-0,713150759015758]	-2.94082	0.00327342	0.0218463	1.66062
ENSG00000179240.4	RP11-111M22.2	277.839	-2.13924	0.390739	[-2,90507021779014,-1,37340111993384]	-5.47484	4.37897e-08	1.93102e-06	5.71421
ENSG00000165495.11	PKNOX2	2508.36	-2.14214	0.507079	[-3,13599677698023,-1,14828413774325]	-4.22447	2.39502e-05	0.000410968	3.38619
ENSG00000182264.4	IZUMO1	18.3017	-2.1437	0.574273	[-3,26925091050111,-1,01814188205893]	-3.73289	0.000189298	0.0023026	2.63778
ENSG00000197928.6	ZNF677	749.467	-2.14442	0.496823	[-3,11817722337941,-1,17066515961645]	-4.31626	1.58692e-05	0.000293315	3.53267
ENSG00000164683.12	HEY1	2845.91	-2.14486	0.540907	[-3,2050208721239,-1,0847027268091]	-3.9653	7.33028e-05	0.00104957	2.97899
ENSG00000040608.9	RTN4R	362.494	-2.14675	0.567899	[-3,25981694421148,-1,03369203708328]	-3.78017	0.000156723	0.00198277	2.70273
ENSG00000143434.11	SEMA6C	7732.83	-2.14907	0.518817	[-3,16593071968027,-1,13220598751065]	-4.14225	3.43917e-05	0.000553832	3.25662
ENSG00000127588.4	GNG13	14.4719	-2.15072	0.735379	[-3,59203665523567,-0,709403042043033]	-2.92464	0.00344854	0.0227259	1.64348
ENSG00000166596.10	WDR16	15.2924	-2.15739	0.80671	[-3,73851065315279,-0,576264864459551]	-2.6743	0.00748847	0.0406401	1.39105
ENSG00000150275.13	PCDH15	26.1308	-2.1604	0.765611	[-3,66096836653761,-0,659827916773311]	-2.8218	0.00477556	0.0289916	1.53773
ENSG00000182853.7	VMO1	611.85	-2.1604	0.627593	[-3,39046128310154,-0,93034090220418]	-3.44236	0.000576665	0.00566077	2.24712
ENSG00000121454.4	LHX4	213.652	-2.1648	0.471682	[-3,08928052296648,-1,24032029542186]	-4.58953	4.44241e-06	9.94941e-05	4.0022
ENSG00000224689.3	ZNF812	165.963	-2.16815	0.694168	[-3,52869841694727,-0,80761045339945]	-3.12339	0.00178783	0.0136703	1.86422
ENSG00000146233.3	CYP39A1	187.714	-2.16883	0.722279	[-3,58447237058329,-0,75318930123649]	-3.00276	0.00267544	0.0185916	1.73068
ENSG00000181418.7	DDN	556.391	-2.17495	0.792597	[-3,72840995557107,-0,62148778100277]	-2.74408	0.00606808	0.0348087	1.45831
ENSG00000152977.5	ZIC1	1400.59	-2.17807	0.783894	[-3,71447422101163,-0,641666482784845]	-2.77853	0.0054606	0.0321303	1.49309
ENSG00000242715.3	CCDC169	46.5487	-2.18012	0.556116	[-3,27009005723834,-1,09015581001478]	-3.92027	8.84508e-05	0.00123015	2.91004
ENSG00000106714.13	CNTNAP3	572.642	-2.18032	0.756322	[-3,66268782040725,-0,697958394780167]	-2.8828	0.00394163	0.025109	1.60017
ENSG00000147402.7	GABRQ	175.628	-2.18122	0.781788	[-3,71349884640778,-0,648944801158939]	-2.79004	0.00527013	0.0311956	1.50591
ENSG00000092850.7	TEKT2	34.7088	-2.18179	0.517163	[-3,19540757330981,-1,16816498233357]	-4.21876	2.45652e-05	0.000418256	3.37856
ENSG00000145819.11	ARHGAP26	2409.23	-2.1819	0.402928	[-2,9716242605214,-1,39217653872084]	-5.41512	6.1249e-08	2.58624e-06	5.58733
ENSG00000088305.14	DNMT3B	731.164	-2.18211	0.448571	[-3,06129763200216,-1,30293169453844]	-4.86459	1.14693e-06	3.20819e-05	4.49374
ENSG00000158008.5	EXTL1	313.733	-2.18474	0.696946	[-3,5507331108728,-0,8187567917378]	-3.13474	0.00172005	0.013259	1.87749
ENSG00000179673.3	RPRML	20.5686	-2.1852	0.845091	[-3,84154394348617,-0,528848959438431]	-2.58575	0.00971664	0.049754	1.30317
ENSG00000143061.13	IGSF3	2830.51	-2.18568	0.510256	[-3,18576141815277,-1,18559345825061]	-4.28349	1.83985e-05	0.000329945	3.48156
ENSG00000134253.5	TRIM45	1637.9	-2.19083	0.410143	[-2,99469902487173,-1,38696782626939]	-5.34163	9.21133e-08	3.67861e-06	5.43432
ENSG00000099954.14	CECR2	1192.11	-2.19152	0.748454	[-3,6584586502923,-0,724573122956383]	-2.92806	0.00341087	0.0225367	1.64711
ENSG00000006788.8	MYH13	216.079	-2.19476	0.824519	[-3,8107885053601,-0,578731660575418]	-2.66187	0.00777089	0.0417696	1.37914
ENSG00000133958.9	UNC79	123.912	-2.19493	0.605923	[-3,38251401650609,-1,00733952157035]	-3.62245	0.000291824	0.00328827	2.48303
ENSG00000084676.11	NCOA1	14714.9	-2.20044	0.361808	[-2,90956550731442,-1,49130514407366]	-6.08178	1.18855e-09	8.01286e-08	7.09621
ENSG00000132563.11	REEP2	758.399	-2.20258	0.603716	[-3,38584461815632,-1,01931968724596]	-3.64837	0.000263907	0.00302861	2.51876
ENSG00000066468.16	FGFR2	2137.07	-2.20332	0.742994	[-3,65955808738497,-0,747076639190308]	-2.96546	0.00302231	0.0204518	1.68927
ENSG00000188859.5	FAM78B	251.952	-2.2041	0.46279	[-3,11114819533568,-1,29704522827466]	-4.76263	1.91086e-06	4.90998e-05	4.30892
ENSG00000221995.4	TIAF1	314.035	-2.20781	0.451416	[-3,09256411043549,-1,32304647032889]	-4.89085	1.00404e-06	2.86489e-05	4.54289
ENSG00000118777.6	ABCG2	578.187	-2.20904	0.522963	[-3,23403207268999,-1,1840537483829]	-4.22409	2.3991e-05	0.000410968	3.38619
ENSG00000269403.1	CTD-2616J11.11	6.43587	-2.21128	0.682129	[-3,54822784731185,-0,874330917105868]	-3.24173	0.00118806	0.00999075	2.0004
ENSG00000176956.8	LY6H	73.6063	-2.21199	0.631303	[-3,44931838648545,-0,974655119428927]	-3.50384	0.000458598	0.00471105	2.32688
ENSG00000168314.13	MOBP	28.4418	-2.21384	0.695336	[-3,57667754373496,-0,851011606390982]	-3.18385	0.0014533	0.0116124	1.93508
ENSG00000172346.10	CSDC2	838.896	-2.21515	0.663176	[-3,51495330386026,-0,915349777857999]	-3.34021	0.000837136	0.00758495	2.12005
ENSG00000149927.13	DOC2A	45.3086	-2.21723	0.634315	[-3,46046661883733,-0,973998439956265]	-3.49548	0.000473216	0.00484121	2.31505
ENSG00000166582.5	CENPV	1093.04	-2.21863	0.447783	[-3,09627416638869,-1,34099510264251]	-4.9547	7.24405e-07	2.19618e-05	4.65833
ENSG00000135643.4	KCNMB4	1079.74	-2.22142	0.523647	[-3,24775335955967,-1,19509574084591]	-4.24222	2.2132e-05	0.00038442	3.41519
ENSG00000164619.4	BMPER	561.871	-2.22391	0.674389	[-3,54568846953052,-0,902131499583145]	-3.29767	0.000974922	0.00858311	2.06636
ENSG00000116191.13	RALGPS2	2413.9	-2.22467	0.447756	[-3,10225568431501,-1,34708259640783]	-4.96848	6.74797e-07	2.06785e-05	4.68448
ENSG00000047617.10	ANO2	171.124	-2.22936	0.544311	[-3,29618480874556,-1,16252573044796]	-4.09574	4.20823e-05	0.000658483	3.18146
ENSG00000133069.10	TMCC2	1288.75	-2.2305	0.321631	[-2,86088278163515,-1,60011319944761]	-6.93496	4.06325e-12	4.44011e-10	9.35261
ENSG00000061337.11	LZTS1	4922.91	-2.23196	0.438021	[-3,09046438989918,-1,37345298006244]	-5.09555	3.4773e-07	1.15069e-05	4.93904
ENSG00000158748.3	HTR6	13.7969	-2.23578	0.688395	[-3,58500805843438,-0,886549498853745]	-3.24781	0.00116295	0.00983785	2.0071
ENSG00000091490.6	SEL1L3	5087.15	-2.23849	0.507411	[-3,23299572111766,-1,24398241407802]	-4.41159	1.02613e-05	0.000202257	3.6941
ENSG00000104490.13	NCALD	2318.48	-2.24043	0.570191	[-3,35798704812988,-1,1228790508361]	-3.92927	8.52052e-05	0.00119	2.92445
ENSG00000123612.11	ACVR1C	217.126	-2.24107	0.620726	[-3,45766638273987,-1,02446624321051]	-3.6104	0.000305729	0.00340826	2.46747
ENSG00000124507.6	PACSIN1	221.789	-2.24263	0.858287	[-3,92484185309476,-0,560418626939857]	-2.61291	0.00897739	0.0466777	1.33089
ENSG00000147889.12	CDKN2A	2815.13	-2.24366	0.792014	[-3,79598293360677,-0,691346517704587]	-2.83286	0.00461334	0.0282973	1.54825
ENSG00000178860.8	MSC	4234.26	-2.24387	0.605052	[-3,4297525093542,-1,05799124363168]	-3.70856	0.000208442	0.00248979	2.60384
ENSG00000179057.9	IGSF22	280.34	-2.24735	0.534651	[-3,29524864171948,-1,19945581360482]	-4.2034	2.62934e-05	0.000442405	3.35418
ENSG00000135502.12	SLC26A10	186.586	-2.24761	0.689307	[-3,5986313224851,-0,896598451327935]	-3.26069	0.00111142	0.00949481	2.02251
ENSG00000160188.5	RSPH1	52.3099	-2.25211	0.665202	[-3,55588138353733,-0,948336146286506]	-3.3856	0.000710229	0.00663147	2.17839
ENSG00000136881.7	BAAT	38.0794	-2.25217	0.639969	[-3,50648897846861,-0,997855754882053]	-3.51919	0.000432869	0.00452148	2.34472
ENSG00000214402.6	LCNL1	69.1566	-2.25258	0.690883	[-3,60668513756046,-0,898473595290624]	-3.26044	0.00111241	0.00949629	2.02245
ENSG00000165716.5	FAM69B	676.092	-2.25637	0.508832	[-3,25366169576445,-1,25907745236459]	-4.43441	9.23244e-06	0.000184352	3.73435
ENSG00000087250.4	MT3	36.2732	-2.26258	0.729472	[-3,69231990723482,-0,832842429330878]	-3.10167	0.00192432	0.0145186	1.83808
ENSG00000122477.8	LRRC39	482.789	-2.26341	0.738462	[-3,71076828258752,-0,81604906730268]	-3.06503	0.00217649	0.01602	1.79534
ENSG00000072195.10	SPEG	6148.8	-2.26414	0.526206	[-3,29548591835741,-1,23279697965873]	-4.30277	1.68678e-05	0.000308616	3.51058
ENSG00000172938.3	MRGPRD	3.70163	-2.26416	0.874047	[-3,97725759747709,-0,551055931232826]	-2.59043	0.00958565	0.0491845	1.30817
ENSG00000164061.4	BSN	449.576	-2.26481	0.409051	[-3,06653448833996,-1,46308273026042]	-5.53673	3.08163e-08	1.42861e-06	5.84509
ENSG00000077264.10	PAK3	348.158	-2.2658	0.810312	[-3,85398071494563,-0,677614670007854]	-2.7962	0.00517069	0.0307888	1.51161
ENSG00000204967.6	PCDHA4	40.7339	-2.26772	0.693026	[-3,62602938857804,-0,909419136934937]	-3.27221	0.00106711	0.00919924	2.03625
ENSG00000160999.8	SH2B2	721.882	-2.27194	0.468731	[-3,19063841154044,-1,35324591941146]	-4.847	1.2534e-06	3.45353e-05	4.46174
ENSG00000140538.12	NTRK3	1279.41	-2.2725	0.77406	[-3,78963171371825,-0,755373885044106]	-2.93582	0.00332663	0.0221271	1.65508
ENSG00000140795.8	MYLK3	91.1945	-2.28181	0.729823	[-3,71223588398152,-0,851381813088816]	-3.12652	0.00176887	0.0135461	1.86819
ENSG00000162174.8	ASRGL1	362.999	-2.28465	0.467218	[-3,20038318759186,-1,36892312973802]	-4.88991	1.00882e-06	2.8703e-05	4.54207
ENSG00000110786.13	PTPN5	58.319	-2.28508	0.710057	[-3,67676987592581,-0,893399370064751]	-3.21817	0.0012901	0.0106407	1.97303
ENSG00000163884.3	KLF15	291.265	-2.2878	0.621694	[-3,50630145346854,-1,06930764462058]	-3.67996	0.000233275	0.0027387	2.56245
ENSG00000214872.4	SMTNL1	203.183	-2.28782	0.729673	[-3,71795386994414,-0,857687349144565]	-3.1354	0.00171617	0.0132549	1.87762
ENSG00000138622.3	HCN4	11.9118	-2.2905	0.807741	[-3,87364454304129,-0,707358413981435]	-2.83569	0.0045727	0.0280945	1.55138
ENSG00000019186.5	CYP24A1	35.3511	-2.29531	0.55676	[-3,38654026523488,-1,2040814097038]	-4.12262	3.74584e-05	0.000593722	3.22642
ENSG00000110076.14	NRXN2	1378.29	-2.29602	0.728891	[-3,72462292618591,-0,867420934050914]	-3.15002	0.0016326	0.0128033	1.89268
ENSG00000178531.4	CTXN1	372.327	-2.29654	0.501963	[-3,28036581043106,-1,31270605778778]	-4.57511	4.75975e-06	0.000104968	3.97894
ENSG00000166448.10	TMEM130	170.132	-2.29844	0.8163	[-3,89835575298222,-0,698517259173644]	-2.81568	0.00486749	0.0294597	1.53077
ENSG00000168481.4	LGI3	44.7858	-2.30387	0.663722	[-3,60474444013207,-1,00300208536845]	-3.47114	0.00051825	0.00519504	2.28441
ENSG00000167230.6	C17orf78	6.23693	-2.30445	0.693299	[-3,6632894544081,-0,945607500771735]	-3.32389	0.000887717	0.0079442	2.09995
ENSG00000114656.6	KIAA1257	41.8265	-2.30564	0.766969	[-3,80886585182522,-0,8024042444491]	-3.00617	0.00264564	0.0184296	1.73448
ENSG00000182272.7	B4GALNT4	791.035	-2.31462	0.721098	[-3,72794889007259,-0,90129745139707]	-3.20986	0.001328	0.0108734	1.96363
ENSG00000119866.16	BCL11A	756.498	-2.31623	0.727933	[-3,74295211411351,-0,889508807199287]	-3.18193	0.00146297	0.0116756	1.93272
ENSG00000214140.6	PRCD	286.907	-2.32214	0.655716	[-3,60731823561086,-1,03695997643532]	-3.54138	0.000398038	0.00421522	2.37518
ENSG00000183644.9	C11orf88	15.159	-2.32292	0.798616	[-3,88818127916849,-0,757663423292971]	-2.90868	0.00362953	0.0236282	1.62657
ENSG00000205436.3	EXOC3L4	239.628	-2.32388	0.674137	[-3,64516503985687,-1,00259603703435]	-3.44719	0.000566445	0.00558525	2.25296
ENSG00000170893.3	TRH	9.68261	-2.32536	0.848687	[-3,98875491712902,-0,661962637116222]	-2.73995	0.00614488	0.035148	1.4541
ENSG00000130558.14	OLFM1	2473.95	-2.32558	0.726405	[-3,7493071216305,-0,901853341319296]	-3.20149	0.00136717	0.0111166	1.95403
ENSG00000163536.8	SERPINI1	1349.96	-2.32799	0.603046	[-3,50993627554049,-1,14604018548241]	-3.86038	0.000113209	0.00152026	2.81808
ENSG00000169903.6	TM4SF4	6.06816	-2.3317	0.745071	[-3,7920174851024,-0,871391475318358]	-3.1295	0.00175101	0.0134224	1.87217
ENSG00000250305.4	KIAA1456	846.676	-2.33487	0.690081	[-3,68740151231465,-0,982335603908514]	-3.38347	0.000715753	0.00666163	2.17642
ENSG00000196565.8	HBG2	107.327	-2.33587	0.833484	[-3,96946910220295,-0,702270708559886]	-2.80254	0.00507025	0.030348	1.51787
ENSG00000147223.5	RIPPLY1	10.4758	-2.34167	0.698753	[-3,71120223546665,-0,972139938722174]	-3.35121	0.000804583	0.00733679	2.13449
ENSG00000135519.6	KCNH3	444.3	-2.34168	0.614704	[-3,54648185242996,-1,1368851113891]	-3.80945	0.000139278	0.00179985	2.74476
ENSG00000130203.5	APOE	38951.7	-2.3456	0.495075	[-3,31592646077246,-1,37526740469459]	-4.73786	2.15987e-06	5.38965e-05	4.26844
ENSG00000166106.2	ADAMTS15	1030.63	-2.34906	0.590092	[-3,50562116687151,-1,19250333541545]	-3.98084	6.86718e-05	0.000990388	3.00419
ENSG00000164684.9	ZNF704	6705.98	-2.34918	0.496718	[-3,32272652721877,-1,37562755807449]	-4.7294	2.25187e-06	5.59117e-05	4.2525
ENSG00000172687.9	ZNF738	731.055	-2.35044	0.336062	[-3,00910563890781,-1,69176530157649]	-6.99405	2.67072e-12	3.07024e-10	9.51283
ENSG00000110881.7	ASIC1	1126.18	-2.3506	0.575767	[-3,47908744006478,-1,22212122959264]	-4.08256	4.45423e-05	0.000690436	3.16088
ENSG00000188039.9	NWD1	76.1053	-2.35071	0.705357	[-3,73318278652791,-0,968234167200494]	-3.33265	0.000860229	0.0077518	2.1106
ENSG00000162882.10	HAAO	1194.07	-2.35097	0.529799	[-3,38935798485219,-1,31258539367749]	-4.43748	9.10176e-06	0.00018266	3.73836
ENSG00000123901.4	GPR83	80.455	-2.35148	0.821198	[-3,96100273862639,-0,741964002787308]	-2.86348	0.00419018	0.0263133	1.57982
ENSG00000140107.10	SLC25A47	8.5113	-2.35394	0.727738	[-3,78028224437993,-0,927603043876332]	-3.2346	0.00121812	0.0101875	1.99193
ENSG00000183971.5	NPW	243.803	-2.35408	0.745078	[-3,81440486869771,-0,893751401110549]	-3.1595	0.00158038	0.0124724	1.90405
ENSG00000196172.8	ZNF681	270.724	-2.35586	0.62769	[-3,58610570684263,-1,12560628881859]	-3.75322	0.00017458	0.00217139	2.66326
ENSG00000187068.2	C3orf70	890.604	-2.35874	0.573514	[-3,48280813424158,-1,2346743679391]	-4.11279	3.90911e-05	0.000617046	3.20968
ENSG00000087589.12	CASS4	523.51	-2.35969	0.541077	[-3,42018499970247,-1,29920128404139]	-4.3611	1.29409e-05	0.000248	3.60555
ENSG00000042781.8	USH2A	49.0071	-2.36181	0.760434	[-3,85223000250613,-0,871384960466827]	-3.10587	0.00189721	0.0143521	1.84309
ENSG00000155886.7	SLC24A2	191.194	-2.36697	0.804681	[-3,94411620298293,-0,78982621885155]	-2.9415	0.00326623	0.0218129	1.66129
ENSG00000265096.1	C1QTNF1-AS1	11.1757	-2.36908	0.873749	[-4,08160159548283,-0,656566962568287]	-2.7114	0.00669997	0.0372829	1.42849
ENSG00000196368.4	NUDT11	815.69	-2.37412	0.643609	[-3,63557101909548,-1,11266911292244]	-3.68876	0.00022535	0.00266296	2.57464
ENSG00000143494.11	VASH2	3361.69	-2.37436	0.786091	[-3,91507477777385,-0,833653419694887]	-3.02047	0.00252384	0.01785	1.74836
ENSG00000119547.5	ONECUT2	282.805	-2.37676	0.754242	[-3,85504632667731,-0,898473189842328]	-3.15119	0.00162606	0.0127621	1.89408
ENSG00000129204.12	USP6	449.381	-2.38249	0.718163	[-3,79006734297703,-0,974920048623674]	-3.31748	0.000908324	0.00810078	2.09147
ENSG00000188227.8	ZNF793	314.401	-2.38285	0.589913	[-3,5390532969166,-1,2266380561584]	-4.03932	5.36066e-05	0.000807061	3.09309
ENSG00000269846.1	RBL1	3.35593	-2.38602	0.689169	[-3,73677068224827,-1,03527914674423]	-3.46218	0.000535822	0.00533622	2.27277
ENSG00000005102.8	MEOX1	1122.62	-2.38631	0.699294	[-3,75690356148236,-1,01572228357286]	-3.41246	0.000643791	0.00616023	2.2104
ENSG00000203867.7	RBM20	727.036	-2.3868	0.68318	[-3,72580653722018,-1,0477883600726]	-3.49366	0.000476455	0.00486704	2.31274
ENSG00000184635.9	ZNF93	618.012	-2.38694	0.353061	[-3,07892914244869,-1,69495576170043]	-6.76071	1.37317e-11	1.37234e-09	8.86254
ENSG00000151640.8	DPYSL4	1218.87	-2.38972	0.678199	[-3,71896988393415,-1,06047763516725]	-3.52363	0.000425677	0.00445806	2.35085
ENSG00000198216.6	CACNA1E	149.824	-2.39003	0.732356	[-3,82542491713382,-0,954641009425055]	-3.26348	0.00110051	0.00942188	2.02586
ENSG00000166960.12	CCDC178	33.0155	-2.3911	0.68812	[-3,73978728993245,-1,04240636848675]	-3.47483	0.000511186	0.00513961	2.28907
ENSG00000107295.8	SH3GL2	35.8762	-2.39187	0.87534	[-4,10750300387004,-0,676231443766463]	-2.7325	0.00628558	0.0357844	1.44631
ENSG00000206538.3	VGLL3	7773.48	-2.39604	0.738249	[-3,84297611611998,-0,949094043260741]	-3.24557	0.00117217	0.00990323	2.00422
ENSG00000162068.1	NTN3	51.4469	-2.39996	0.704561	[-3,78087049411649,-1,01904333496559]	-3.40632	0.000658457	0.00626274	2.20324
ENSG00000165379.9	LRFN5	373.728	-2.40127	0.80849	[-3,98587993970497,-0,816658023054707]	-2.97007	0.00297735	0.0202025	1.6946
ENSG00000214456.4	PLIN5	120.34	-2.4014	0.732139	[-3,83636426082231,-0,966433673117946]	-3.27998	0.00103815	0.00901603	2.04498
ENSG00000196263.3	ZNF471	543.029	-2.40223	0.514573	[-3,41077817542853,-1,39368944025333]	-4.6684	3.0355e-06	7.1869e-05	4.14346
ENSG00000180638.13	SLC47A2	73.9134	-2.40359	0.701304	[-3,77811535324668,-1,02905536183876]	-3.42731	0.000609592	0.00590602	2.22871
ENSG00000256713.3	PGA5	2.18131	-2.40482	0.841174	[-4,05349466843235,-0,756154487375408]	-2.85889	0.00425124	0.0266463	1.57436
ENSG00000079101.12	CLUL1	28.7437	-2.41027	0.70358	[-3,78926016549405,-1,03127715987329]	-3.42572	0.00061317	0.00593129	2.22685
ENSG00000135773.8	CAPN9	39.8349	-2.42269	0.529717	[-3,4609157651759,-1,384463500143]	-4.57356	4.79517e-06	0.000105494	3.97677
ENSG00000114248.5	LRRC31	8.16289	-2.42547	0.892797	[-4,17532315105326,-0,675622522534477]	-2.71671	0.00659339	0.0369171	1.43277
ENSG00000271043.1	MTRNR2L2	42.2253	-2.43243	0.796277	[-3,99310542947914,-0,871756947969875]	-3.05476	0.00225244	0.0164271	1.78444
ENSG00000246223.4	C14orf64	131.73	-2.43328	0.631482	[-3,67095859070055,-1,19559430246317]	-3.85328	0.000116547	0.00155981	2.80693
ENSG00000115361.3	ACADL	231.438	-2.43634	0.863498	[-4,1287661258981,-0,743917576409496]	-2.82148	0.00478025	0.0290112	1.53743
ENSG00000171595.9	DNAI2	16.3692	-2.43937	0.705983	[-3,82307023444915,-1,05566721487141]	-3.45528	0.000549724	0.0054501	2.2636
ENSG00000080618.9	CPB2	13.1136	-2.44763	0.845569	[-4,104919688231,-0,790350054577683]	-2.89466	0.00379569	0.0244063	1.6125
ENSG00000163362.6	C1orf106	329.645	-2.45026	0.800881	[-4,01995417953002,-0,88055950085756]	-3.05945	0.00221742	0.0162311	1.78965
ENSG00000198046.7	ZNF667	501.898	-2.45196	0.620656	[-3,66842707471555,-1,23549993988929]	-3.9506	7.79557e-05	0.00110505	2.95662
ENSG00000130829.13	DUSP9	96.3361	-2.45554	0.891524	[-4,20290023088326,-0,708188780662143]	-2.75432	0.0058814	0.0340513	1.46787
ENSG00000167554.10	ZNF610	268.064	-2.45804	0.480351	[-3,39950688878275,-1,51656513189493]	-5.11717	3.10162e-07	1.04569e-05	4.9806
ENSG00000271092.1	RP11-57H12.6	5.53456	-2.46143	0.798462	[-4,02638491320721,-0,896469533731133]	-3.08271	0.00205126	0.0152849	1.81574
ENSG00000136931.5	NR5A1	14.5788	-2.46247	0.827349	[-4,08404305081548,-0,840892929794277]	-2.97633	0.00291717	0.0198824	1.70153
ENSG00000133135.9	RNF128	266.641	-2.46251	0.675411	[-3,78629187295705,-1,13872986900965]	-3.64594	0.000266411	0.00304855	2.51591
ENSG00000135298.9	BAI3	185.967	-2.46423	0.747945	[-3,93017446141615,-0,998284994261748]	-3.29467	0.000985379	0.00864456	2.06326
ENSG00000109991.4	P2RX3	5.6503	-2.46541	0.722365	[-3,88122101952561,-1,04960202958583]	-3.41297	0.000642586	0.00615299	2.21091
ENSG00000181143.11	MUC16	77.4262	-2.46776	0.907027	[-4,24550057427223,-0,690018544421086]	-2.72071	0.00651416	0.0365971	1.43655
ENSG00000005513.9	SOX8	14272.6	-2.4704	0.645045	[-3,73466597282814,-1,20613594219218]	-3.82981	0.000128241	0.00168682	2.77293
ENSG00000144354.9	CDCA7	1376.43	-2.4751	0.489303	[-3,43411795731425,-1,51608473115733]	-5.05842	4.22743e-07	1.35605e-05	4.86772
ENSG00000113262.10	GRM6	47.3605	-2.4778	0.710136	[-3,86963915438459,-1,08595559487281]	-3.48919	0.000484496	0.00492368	2.30771
ENSG00000147724.7	FAM135B	38.9604	-2.47876	0.77578	[-3,99926307537076,-0,958263226171896]	-3.19519	0.00139739	0.0112743	1.94791
ENSG00000181409.7	AATK	801.456	-2.47991	0.468202	[-3,39757447576,-1,56225521249188]	-5.29667	1.17931e-07	4.60788e-06	5.3365
ENSG00000197472.10	ZNF695	120.925	-2.48123	0.473595	[-3,40946213730937,-1,55300304271695]	-5.23914	1.61325e-07	6.04224e-06	5.2188
ENSG00000136918.3	WDR38	25.0568	-2.48138	0.728538	[-3,90929358265409,-1,05347640676365]	-3.40598	0.000659275	0.00626413	2.20314
ENSG00000073067.9	CYP2W1	64.2071	-2.48174	0.765794	[-3,98266538233632,-0,980809078834521]	-3.24074	0.00119221	0.0100214	1.99907
ENSG00000244414.2	CFHR1	43.18	-2.48327	0.883223	[-4,21435061730991,-0,752179888336833]	-2.81159	0.00492966	0.0297094	1.52711
ENSG00000172508.6	CARNS1	927.649	-2.4874	0.579774	[-3,62374008696875,-1,35106771851739]	-4.2903	1.78433e-05	0.000322313	3.49172
ENSG00000168334.8	XIRP1	1539.86	-2.49123	0.842363	[-4,14223354038836,-0,840232422920222]	-2.95744	0.0031021	0.0208851	1.68016
ENSG00000170835.10	CEL	162.139	-2.49411	0.472171	[-3,41954538956975,-1,56866966644121]	-5.28221	1.27632e-07	4.92882e-06	5.30726
ENSG00000167971.14	CASKIN1	231.975	-2.4964	0.637854	[-3,74657248237089,-1,24623261223895]	-3.91376	9.08718e-05	0.00126029	2.89953
ENSG00000158528.7	PPP1R9A	737.323	-2.49794	0.697358	[-3,86473487140211,-1,13114275431271]	-3.582	0.000340967	0.00370758	2.43091
ENSG00000103528.12	SYT17	745.136	-2.50177	0.516091	[-3,51329192215683,-1,49025256953221]	-4.84754	1.25001e-06	3.4528e-05	4.46183
ENSG00000174358.11	SLC6A19	40.3275	-2.50178	0.963499	[-4,39019856802963,-0,613351657407391]	-2.59655	0.00941647	0.0485419	1.31388
ENSG00000171385.5	KCND3	1535.35	-2.50288	0.668326	[-3,81277249869697,-1,19298404581417]	-3.745	0.000180395	0.00222424	2.65282
ENSG00000113722.12	CDX1	66.6603	-2.50328	0.70091	[-3,87703581828007,-1,12952044350057]	-3.57147	0.000354983	0.00383065	2.41673
ENSG00000268040.1	PRED62	21.4502	-2.50421	0.694561	[-3,86552203368244,-1,1428914292764]	-3.60545	0.000311612	0.00345641	2.46138
ENSG00000130234.6	ACE2	25.859	-2.50615	0.761776	[-3,99920779394918,-1,01310177653092]	-3.28989	0.00100228	0.00876193	2.0574
ENSG00000109832.8	DDX25	36.3745	-2.50922	0.807395	[-4,0916832841715,-0,926751764366563]	-3.10779	0.0018849	0.0142753	1.84542
ENSG00000100604.8	CHGA	26.0568	-2.50945	0.730996	[-3,94217978420271,-1,07672980073901]	-3.43293	0.000597102	0.00582401	2.23478
ENSG00000237412.2	PRSS56	229.545	-2.51302	0.961676	[-4,39786605245765,-0,62816676454433]	-2.61316	0.00897082	0.0466777	1.33089
ENSG00000239389.3	PCDHA13	6.02394	-2.51601	0.859858	[-4,201303074855,-0,830721044372261]	-2.92608	0.00343265	0.0226655	1.64463
ENSG00000060709.9	RIMBP2	324.568	-2.5177	0.79358	[-4,0730894846724,-0,962314238150042]	-3.17259	0.00151086	0.0120192	1.92012
ENSG00000187922.9	LCN10	6.85748	-2.51812	0.887519	[-4,25762821996091,-0,778617036909929]	-2.83726	0.00455025	0.0279998	1.55284
ENSG00000163083.5	INHBB	1638.8	-2.51822	0.591699	[-3,67793307232915,-1,35851401713939]	-4.25592	2.08194e-05	0.000365451	3.43717
ENSG00000111305.14	GSG1	18.4134	-2.52525	0.816389	[-4,12534873231116,-0,92516119683526]	-3.0932	0.00198011	0.0148886	1.82714
ENSG00000188394.6	GPR21	25.7014	-2.52715	0.74665	[-3,99055659924464,-1,06374121148406]	-3.38465	0.000712694	0.00664513	2.1775
ENSG00000143365.12	RORC	633.912	-2.52772	0.744283	[-3,98648563198667,-1,06894911337653]	-3.39618	0.000683342	0.00643785	2.19126
ENSG00000213077.5	FAM106A	15.353	-2.52946	0.92076	[-4,33411353218393,-0,724800261743229]	-2.74714	0.00601175	0.0345954	1.46098
ENSG00000142494.9	SLC47A1	1921.98	-2.53507	0.819168	[-4,14060692184774,-0,929529237629004]	-3.09469	0.0019702	0.0148253	1.829
ENSG00000187243.12	MAGED4B	18.665	-2.5388	0.714972	[-3,94011787012137,-1,13747724823651]	-3.5509	0.000383913	0.00409397	2.38786
ENSG00000143603.14	KCNN3	3689.02	-2.5403	0.538179	[-3,59510934045751,-1,48548472119663]	-4.72017	2.35651e-06	5.7931e-05	4.23709
ENSG00000127903.12	ZNF835	142.181	-2.54156	0.635138	[-3,78640676280181,-1,29671234767909]	-4.00159	6.29189e-05	0.00092213	3.03521
ENSG00000162738.5	VANGL2	1803.24	-2.54227	0.545065	[-3,61057767686403,-1,47396280866819]	-4.66416	3.09878e-06	7.30197e-05	4.13656
ENSG00000188763.3	FZD9	286.303	-2.54249	0.719441	[-3,95256902699133,-1,13241228294977]	-3.53398	0.000409351	0.00431663	2.36486
ENSG00000154548.8	SRSF12	174.722	-2.5442	0.490496	[-3,50555752421946,-1,5828466772358]	-5.18699	2.13716e-07	7.64458e-06	5.11665
ENSG00000171462.10	DLK2	490.366	-2.5447	0.529638	[-3,58276563948828,-1,50662477349166]	-4.8046	1.55063e-06	4.10092e-05	4.38712
ENSG00000025423.7	HSD17B6	243.225	-2.54476	0.531395	[-3,58627867621256,-1,50325048126004]	-4.78884	1.67746e-06	4.38388e-05	4.35814
ENSG00000173253.10	DMRT2	622.231	-2.54479	0.86686	[-4,2438060111913,-0,845778453072359]	-2.93564	0.00332855	0.0221325	1.65497
ENSG00000007129.13	CEACAM21	467.051	-2.5468	0.638751	[-3,79873283989755,-1,29487395990549]	-3.98716	6.68689e-05	0.000968601	3.01385
ENSG00000169885.5	CALML6	81.057	-2.54996	0.634093	[-3,79276180377351,-1,30716476325109]	-4.02144	5.78441e-05	0.000862124	3.06443
ENSG00000169836.4	TACR3	15.3041	-2.55085	0.981088	[-4,47374661372888,-0,627951935749639]	-2.60002	0.00932182	0.0481413	1.31748
ENSG00000174669.7	SLC29A2	708.702	-2.55256	0.537103	[-3,60526494713022,-1,49985931528612]	-4.75246	2.00955e-06	5.09706e-05	4.29268
ENSG00000100249.4	C22orf31	78.2453	-2.55626	0.663434	[-3,85657213708141,-1,25595710788945]	-3.85308	0.000116642	0.00156004	2.80686
ENSG00000130287.9	NCAN	27.4878	-2.56001	0.84565	[-4,217457216838,-0,902570759061745]	-3.02727	0.0024677	0.0175779	1.75503
ENSG00000174945.9	AMZ1	256.423	-2.56337	0.672221	[-3,88090075272975,-1,24584173916385]	-3.81328	0.000137132	0.00177789	2.7501
ENSG00000064300.4	NGFR	8455.43	-2.56429	0.637813	[-3,81438099495372,-1,31420090385048]	-4.02044	5.80884e-05	0.000864717	3.06313
ENSG00000188385.7	JAKMIP3	184.704	-2.57015	0.658201	[-3,86019691145202,-1,2800980800976]	-3.90481	9.42998e-05	0.00129845	2.88658
ENSG00000204710.2	SPDYC	4.44251	-2.57032	0.783809	[-4,10655799956133,-1,03408344680379]	-3.27927	0.00104076	0.0090269	2.04446
ENSG00000090530.5	LEPREL1	2237.84	-2.57054	0.531935	[-3,61310986319404,-1,52796295057458]	-4.83243	1.34879e-06	3.66459e-05	4.43597
ENSG00000126778.7	SIX1	4024.51	-2.57232	0.405952	[-3,36796751415795,-1,77666625309079]	-6.33651	2.35027e-10	1.86969e-08	7.72823
ENSG00000187510.3	PLEKHG7	11.6497	-2.57416	0.634809	[-3,81835976937336,-1,32995576436242]	-4.05501	5.01313e-05	0.000764579	3.11658
ENSG00000243444.3	PALM2	697.661	-2.58352	0.609386	[-3,77789631605855,-1,38914664066595]	-4.23955	2.23971e-05	0.000388346	3.41078
ENSG00000075340.18	ADD2	1054.66	-2.58376	0.763612	[-4,0804104347218,-1,08710501627336]	-3.3836	0.000715425	0.00666163	2.17642
ENSG00000127324.4	TSPAN8	368.127	-2.58387	0.938066	[-4,42244875111352,-0,745297004877195]	-2.75447	0.00587877	0.0340469	1.46792
ENSG00000179915.16	NRXN1	100.406	-2.58622	0.864222	[-4,28006387146917,-0,892375816500488]	-2.99254	0.00276665	0.0190656	1.71975
ENSG00000149328.10	GLB1L2	468.949	-2.5872	0.762408	[-4,0814894922419,-1,09290511742626]	-3.39346	0.000690169	0.00648374	2.18817
ENSG00000145604.11	SKP2	7455.07	-2.58742	0.464427	[-3,49768030453716,-1,67716019300642]	-5.57121	2.52975e-08	1.20363e-06	5.91951
ENSG00000140932.5	CMTM2	66.2988	-2.58939	0.623921	[-3,8122512567498,-1,36652474136252]	-4.15018	3.32208e-05	0.000538904	3.26849
ENSG00000171316.7	CHD7	6298.04	-2.59015	0.411328	[-3,39634123838783,-1,78396622100606]	-6.29706	3.03351e-10	2.37522e-08	7.6243
ENSG00000108387.10	2004-09-01	2804.02	-2.59019	0.545047	[-3,65846293898341,-1,52191669586959]	-4.75223	2.01186e-06	5.09706e-05	4.29268
ENSG00000165309.9	ARMC3	22.7359	-2.59093	0.914979	[-4,3842540640113,-0,797603848177438]	-2.83168	0.00463038	0.02837	1.54714
ENSG00000173898.7	SPTBN2	1514.65	-2.59278	0.58635	[-3,74200839079035,-1,44355711819565]	-4.4219	9.78367e-06	0.000193996	3.71221
ENSG00000196381.6	ZNF781	150.579	-2.59336	0.725562	[-4,01543351839227,-1,17128461881831]	-3.57428	0.000351195	0.00380216	2.41997
ENSG00000163586.5	FABP1	11.1109	-2.59494	0.820448	[-4,20299115951655,-0,986894475366145]	-3.16284	0.0015624	0.0123502	1.90833
ENSG00000082684.10	SEMA5B	434.243	-2.59974	0.613775	[-3,80271291978493,-1,39675956420189]	-4.23565	2.2789e-05	0.000393428	3.40514
ENSG00000183558.5	HIST2H2AA3	4.62756	-2.60052	0.856801	[-4,27982051953427,-0,921222010214014]	-3.03515	0.00240415	0.0172966	1.76204
ENSG00000198467.9	TPM2	53173.6	-2.6025	0.529173	[-3,63966271534915,-1,56534084419929]	-4.91805	8.74104e-07	2.52677e-05	4.59743
ENSG00000065320.4	NTN1	2229.17	-2.60303	0.586447	[-3,75244898123082,-1,45361924654541]	-4.43865	9.05239e-06	0.000182036	3.73984
ENSG00000166126.6	AMN	90.7511	-2.60326	0.614852	[-3,80834659909847,-1,39817143253901]	-4.23396	2.29611e-05	0.00039571	3.40262
ENSG00000008735.10	MAPK8IP2	532.357	-2.60327	0.734401	[-4,04266546269115,-1,16386749229919]	-3.54475	0.000392987	0.0041773	2.3791
ENSG00000171365.11	CLCN5	9189.07	-2.60423	0.482563	[-3,55003464071967,-1,65842073552209]	-5.39665	6.78953e-08	2.81322e-06	5.5508
ENSG00000173320.5	STOX2	719.339	-2.60998	0.512919	[-3,61527981049164,-1,60467459251494]	-5.08848	3.60947e-07	1.18262e-05	4.92715
ENSG00000144488.10	ESPNL	167.427	-2.61223	0.70073	[-3,98563351577601,-1,23882368148455]	-3.72787	0.000193106	0.00234176	2.63046
ENSG00000183715.9	OPCML	246.171	-2.61403	0.952154	[-4,48022025024666,-0,747846174784462]	-2.74539	0.00604391	0.034726	1.45934
ENSG00000107954.6	NEURL	670.452	-2.61587	0.584279	[-3,76103513747697,-1,47070376274331]	-4.47709	7.56673e-06	0.000156432	3.80568
ENSG00000130222.6	GADD45G	2185.53	-2.61904	0.487542	[-3,57460689943654,-1,66347699530818]	-5.37193	7.78984e-08	3.17684e-06	5.498
ENSG00000185482.3	STAC3	10371.7	-2.62363	0.652627	[-3,9027537053839,-1,34450436649078]	-4.02011	5.81716e-05	0.000865309	3.06283
ENSG00000187260.11	WDR86	667.957	-2.62405	0.724006	[-4,04307937679864,-1,20502741800762]	-3.62435	0.000289686	0.0032716	2.48524
ENSG00000128536.11	CDHR3	338.556	-2.6247	0.561843	[-3,72589550639537,-1,52350948865061]	-4.67159	2.98877e-06	7.11012e-05	4.14812
ENSG00000162630.5	B3GALT2	296.756	-2.6269	0.579699	[-3,7630871139441,-1,49070688282308]	-4.53148	5.85717e-06	0.000125796	3.90033
ENSG00000172159.11	FRMD3	1001.52	-2.6288	0.533948	[-3,67531393162308,-1,58227728415782]	-4.92332	8.50881e-07	2.49592e-05	4.60277
ENSG00000086506.2	HBQ1	22.3436	-2.6392	0.847512	[-4,3002967142339,-0,978111417937203]	-3.11406	0.00184531	0.0140342	1.85281
ENSG00000128285.4	MCHR1	534.713	-2.64003	0.699635	[-4,0112903539967,-1,26876962607552]	-3.77344	0.000161014	0.00202546	2.69348
ENSG00000147234.6	FRMPD3	79.0616	-2.64027	0.534286	[-3,68744822419252,-1,59308387033714]	-4.94167	7.74571e-07	2.30264e-05	4.63777
ENSG00000156413.9	FUT6	13.9422	-2.64085	0.987383	[-4,57608457912987,-0,705613828493033]	-2.67459	0.00748198	0.0406229	1.39123
ENSG00000135835.6	KIAA1614	3025.55	-2.64116	0.430964	[-3,48583006523349,-1,79648380597645]	-6.12849	8.87159e-10	6.30137e-08	7.20057
ENSG00000099834.14	CDHR5	136.958	-2.64544	0.732799	[-4,08169542061851,-1,20917533998677]	-3.61004	0.000306148	0.00341102	2.46712
ENSG00000179603.13	GRM8	100.524	-2.64551	0.575258	[-3,772995378387,-1,51802497347584]	-4.59882	4.24885e-06	9.56978e-05	4.0191
ENSG00000174871.6	CNIH2	538.941	-2.64663	0.502236	[-3,63099061005706,-1,66226087458564]	-5.26968	1.36659e-07	5.23676e-06	5.28094
ENSG00000162981.12	FAM84A	1727.58	-2.64704	0.75804	[-4,13277223820094,-1,16130859438078]	-3.49195	0.000479505	0.00488545	2.3111
ENSG00000003987.9	MTMR7	450.985	-2.64945	0.569178	[-3,76502327380831,-1,53388538182641]	-4.65488	3.24176e-06	7.59389e-05	4.11954
ENSG00000184779.8	RPS17	47.3313	-2.65079	1.00524	[-4,62101976881204,-0,680560611383238]	-2.63698	0.00836481	0.0443532	1.35307
ENSG00000132164.5	SLC6A11	66.6334	-2.65121	0.999164	[-4,60953554105385,-0,692884098262414]	-2.65343	0.00796788	0.0426555	1.37002
ENSG00000151276.19	MAGI1	2489.41	-2.66335	0.436181	[-3,51824758446393,-1,80844796716785]	-6.10606	1.02123e-09	7.0906e-08	7.14932
ENSG00000161682.10	FAM171A2	880.101	-2.66528	0.434223	[-3,51633879373503,-1,81421630174113]	-6.13804	8.35458e-10	5.95541e-08	7.22509
ENSG00000130528.7	HRC	2098.31	-2.66986	0.835359	[-4,30712908652863,-1,03258283209903]	-3.19606	0.00139319	0.0112541	1.94869
ENSG00000183067.5	IGSF5	94.8379	-2.67083	0.736603	[-4,11454216128223,-1,22711030361039]	-3.62587	0.000287993	0.00325617	2.48729
ENSG00000132359.9	RAP1GAP2	2863.58	-2.67352	0.515008	[-3,68292020628215,-1,66412597078535]	-5.19123	2.08913e-07	7.48625e-06	5.12574
ENSG00000185052.7	SLC24A3	2625.19	-2.6736	0.514835	[-3,6826569796777,-1,66454116311988]	-5.19312	2.068e-07	7.43731e-06	5.12858
ENSG00000204965.4	PCDHA5	9.73167	-2.67511	0.849951	[-4,34098360325344,-1,00923710798174]	-3.14737	0.00164746	0.0128792	1.89011
ENSG00000099769.5	IGFALS	135.696	-2.67873	0.767616	[-4,18323013635466,-1,17423000386094]	-3.48967	0.00048361	0.00491972	2.30806
ENSG00000132938.14	MTUS2	241.057	-2.68054	0.859538	[-4,36520549092296,-0,995879641246585]	-3.11859	0.00181721	0.0138552	1.85839
ENSG00000268461.1	AC007204.1	6.875	-2.68096	0.618611	[-3,89341898949466,-1,46850662165738]	-4.33384	1.46531e-05	0.000273122	3.56364
ENSG00000147378.7	FATE1	68.8075	-2.68155	0.688747	[-4,03146410581131,-1,33162639562261]	-3.89337	9.88616e-05	0.00135038	2.86954
ENSG00000184302.6	SIX6	8.42084	-2.68373	0.896405	[-4,44065375215403,-0,926810729661571]	-2.99388	0.00275451	0.0190016	1.72121
ENSG00000123572.12	NRK	1440.28	-2.6847	1.00853	[-4,66138068281083,-0,708012277744226]	-2.66199	0.00776808	0.0417658	1.37918
ENSG00000182256.8	GABRG3	67.6013	-2.69072	1.02743	[-4,70444235116855,-0,676999163655892]	-2.61889	0.00882163	0.0461211	1.3361
ENSG00000139044.6	B4GALNT3	2625.59	-2.69321	0.567818	[-3,806111184484,-1,58030644773516]	-4.74309	2.10486e-06	5.29382e-05	4.27623
ENSG00000165238.12	WNK2	503.885	-2.69523	0.790807	[-4,24518667536029,-1,14527920225765]	-3.4082	0.000653918	0.00623124	2.20543
ENSG00000120457.7	KCNJ5	2286.01	-2.69627	0.61678	[-3,90513615974066,-1,48740275161648]	-4.37153	1.23382e-05	0.000238003	3.62342
ENSG00000188833.5	ENTPD8	175.993	-2.69904	0.931945	[-4,52561578307829,-0,87246034421261]	-2.89614	0.00377789	0.024339	1.6137
ENSG00000198075.5	SULT1C4	190.735	-2.70254	0.524292	[-3,7301350319749,-1,67494893329635]	-5.15465	2.54102e-07	8.75837e-06	5.05758
ENSG00000153707.11	PTPRD	6317.88	-2.70584	0.684573	[-4,04757887733375,-1,36410216956375]	-3.9526	7.73078e-05	0.00109665	2.95993
ENSG00000100399.11	CHADL	767.181	-2.70591	0.658524	[-3,99659801411433,-1,41523165122521]	-4.10906	3.97272e-05	0.000625569	3.20372
ENSG00000204889.6	KRT40	48.8126	-2.70662	0.893338	[-4,45752671838794,-0,95570537634442]	-3.02978	0.00244734	0.017483	1.75738
ENSG00000184774.6	RP11-480I12.4	1.69119	-2.7078	0.985401	[-4,63914967167731,-0,776447648844612]	-2.74791	0.00599756	0.0345537	1.46151
ENSG00000213988.5	ZNF90	157.269	-2.70985	0.542707	[-3,77353146319505,-1,64615924115757]	-4.9932	5.93865e-07	1.84832e-05	4.73322
ENSG00000147571.3	CRH	7.6981	-2.71724	0.966125	[-4,61081511527722,-0,823673897091381]	-2.81252	0.00491553	0.0296602	1.52783
ENSG00000254535.2	PABPC4L	446.506	-2.7186	0.712422	[-4,11492371460738,-1,32227982326848]	-3.816	0.000135634	0.00176306	2.75373
ENSG00000142149.4	HUNK	1325.2	-2.72378	0.625082	[-3,94891984234804,-1,49864397357056]	-4.35748	1.31568e-05	0.000250875	3.60054
ENSG00000078900.10	TP73	866.584	-2.72783	0.594574	[-3,89317485469912,-1,56248630547978]	-4.58787	4.47788e-06	0.000100063	3.99973
ENSG00000078018.15	MAP2	3587.44	-2.73441	0.718257	[-4,14216625165419,-1,32665236553931]	-3.80701	0.000140657	0.00181296	2.74161
ENSG00000062096.10	ARSF	57.7783	-2.73721	0.854058	[-4,41112801888877,-1,06328297519055]	-3.20494	0.0013509	0.0110109	1.95818
ENSG00000143847.11	PPFIA4	5513.7	-2.73815	0.596533	[-3,90733308203466,-1,56896737825491]	-4.59011	4.43016e-06	9.93315e-05	4.00291
ENSG00000165376.6	CLDN2	64.1842	-2.74161	0.655639	[-4,0266367783764,-1,4565801175284]	-4.18158	2.89485e-05	0.000481378	3.31751
ENSG00000100314.3	CABP7	102.893	-2.74612	0.687543	[-4,09367767211295,-1,39855805902111]	-3.9941	6.49397e-05	0.00094617	3.02403
ENSG00000171303.5	KCNK3	582.422	-2.74705	0.833165	[-4,38002743293132,-1,11407913230219]	-3.29713	0.000976788	0.00859574	2.06572
ENSG00000148702.10	HABP2	19.9196	-2.75002	0.735108	[-4,19080383389722,-1,30923457434436]	-3.74097	0.000183308	0.00225039	2.64774
ENSG00000030304.8	MUSK	437.3	-2.75948	0.784291	[-4,29666230697879,-1,22229862428579]	-3.51844	0.000434092	0.00452949	2.34395
ENSG00000176909.7	MAMSTR	2080.4	-2.76132	0.48885	[-3,7194441672988,-1,80318881009624]	-5.6486	1.61759e-08	7.94336e-07	6.1
ENSG00000113430.5	IRX4	31.7085	-2.76154	0.869907	[-4,46653184298769,-1,05655762680599]	-3.17453	0.00150081	0.0119488	1.92268
ENSG00000116151.9	MORN1	726.208	-2.76228	0.508344	[-3,75861119466698,-1,76593899144128]	-5.43387	5.51451e-08	2.36363e-06	5.62642
ENSG00000165443.7	PHYHIPL	127.228	-2.76238	0.924973	[-4,57529356295734,-0,949465690941439]	-2.98644	0.00282243	0.0194029	1.71213
ENSG00000181378.9	CCDC108	26.3439	-2.76389	0.933995	[-4,59448919610983,-0,933296932416687]	-2.95922	0.00308422	0.0207999	1.68194
ENSG00000141540.6	TTYH2	2635.34	-2.76811	0.405926	[-3,56370890927574,-1,97250870621938]	-6.81925	9.1519e-12	9.52947e-10	9.02093
ENSG00000117245.8	KIF17	439.179	-2.77091	0.525101	[-3,80008514142259,-1,74172562118483]	-5.2769	1.3139e-07	5.06413e-06	5.2955
ENSG00000233041.4	PHGR1	3.27191	-2.77344	0.908439	[-4,55395314024813,-0,992936355690428]	-3.05298	0.00226583	0.0165186	1.78203
ENSG00000224153.2	RP11-433C9.2	12.1645	-2.77393	0.768132	[-4,27943752458743,-1,26841668322319]	-3.61127	0.000304707	0.00340068	2.46843
ENSG00000179520.6	SLC17A8	21.0538	-2.77757	0.890686	[-4,52328480257792,-1,03186106692204]	-3.11847	0.00181795	0.0138552	1.85839
ENSG00000178752.11	FAM132B	801.55	-2.78409	0.421853	[-3,61090457895726,-1,95727213938938]	-6.59967	4.12078e-11	3.84761e-09	8.41481
ENSG00000135744.7	AGT	2779.53	-2.7843	0.7429	[-4,2403553004426,-1,32823952463332]	-3.74787	0.000178339	0.00220436	2.65672
ENSG00000112394.12	SLC16A10	866.078	-2.78607	0.460564	[-3,68876159163085,-1,88338559566735]	-6.04927	1.45503e-09	9.51897e-08	7.02141
ENSG00000120937.8	NPPB	12.2223	-2.78811	1.07613	[-4,89727428643006,-0,6789404361231]	-2.59088	0.0095732	0.049146	1.30851
ENSG00000173227.9	SYT12	163.537	-2.78856	0.64253	[-4,04789240785302,-1,5292221374899]	-4.33997	1.42505e-05	0.00026813	3.57165
ENSG00000216921.3	AC131097.4	69.0477	-2.79431	0.791209	[-4,34505250992919,-1,24357174434999]	-3.5317	0.000412896	0.0043471	2.3618
ENSG00000249034.1	AC005609.1	2.37347	-2.79803	0.967577	[-4,69444699116517,-0,901615716955254]	-2.89179	0.00383051	0.0245666	1.60965
ENSG00000149596.6	JPH2	2602.79	-2.79896	0.678391	[-4,12858567418572,-1,46934327028992]	-4.12589	3.69305e-05	0.000587579	3.23093
ENSG00000183248.7	CTD-3193O13.9	173.407	-2.79975	0.650865	[-4,07541829206732,-1,52407351607588]	-4.30158	1.69588e-05	0.000309997	3.50864
ENSG00000162409.6	PRKAA2	281.756	-2.8033	0.80857	[-4,38806456316958,-1,21852770762026]	-3.46698	0.000526342	0.00526289	2.27878
ENSG00000073754.5	CD5L	16.8334	-2.80407	0.701981	[-4,17992874184664,-1,428214674251]	-3.99451	6.48272e-05	0.000945223	3.02447
ENSG00000187559.4	FOXD4L3	32.8649	-2.80539	0.827449	[-4,42715960438822,-1,1836199937524]	-3.39041	0.000697884	0.00654386	2.18417
ENSG00000139914.6	FITM1	3677.71	-2.80862	0.772319	[-4,32233915891027,-1,29490525071413]	-3.63661	0.00027625	0.00314485	2.5024
ENSG00000171798.13	KNDC1	318.414	-2.80981	0.847477	[-4,47082968010152,-1,14878120500608]	-3.31549	0.00091481	0.00814402	2.08916
ENSG00000181195.6	PENK	545.102	-2.811	0.823795	[-4,42560900901562,-1,19639224278844]	-3.41226	0.000644272	0.00616023	2.2104
ENSG00000004948.9	CALCR	85.3912	-2.81264	0.632801	[-4,05291077028574,-1,57237810485928]	-4.44476	8.79915e-06	0.000178154	3.7492
ENSG00000144485.6	HES6	5254.57	-2.81382	0.57584	[-3,9424469676175,-1,68519658999708]	-4.88647	1.02662e-06	2.90846e-05	4.53634
ENSG00000009950.11	MLXIPL	299.516	-2.81551	0.689715	[-4,1673264282493,-1,46369344625198]	-4.08214	4.46238e-05	0.000690644	3.16075
ENSG00000165548.6	TMEM63C	676.663	-2.81618	0.725053	[-4,23725834644528,-1,39510115408702]	-3.8841	0.00010271	0.00139338	2.85593
ENSG00000165973.13	NELL1	1131.03	-2.81961	1.08726	[-4,95060224410545,-0,688624584809448]	-2.59332	0.00950537	0.0488861	1.31081
ENSG00000197119.8	SLC25A29	3336.8	-2.81994	0.460448	[-3,72240267658723,-1,91747935388217]	-6.12434	9.10598e-10	6.44483e-08	7.19079
ENSG00000072832.10	CRMP1	4371.53	-2.82328	0.511711	[-3,8262182664255,-1,82034674459708]	-5.51733	3.4418e-08	1.56292e-06	5.80606
ENSG00000157087.12	ATP2B2	356.291	-2.82674	0.774241	[-4,34422877092014,-1,30926110132902]	-3.65099	0.000261231	0.00300658	2.52193
ENSG00000106025.4	TSPAN12	1522.21	-2.82768	0.490733	[-3,78949834923867,-1,86586190386065]	-5.76216	8.30438e-09	4.4042e-07	6.35613
ENSG00000168658.14	VWA3B	32.9575	-2.8403	0.632477	[-4,07993541055473,-1,60067238132087]	-4.49076	7.09679e-06	0.000148102	3.82944
ENSG00000100628.7	ASB2	707.544	-2.84538	0.629852	[-4,07986627393852,-1,61089333254202]	-4.51754	6.25622e-06	0.000133359	3.87498
ENSG00000111913.11	FAM65B	2163.95	-2.84589	0.560089	[-3,94364317011629,-1,74813621872387]	-5.08114	3.75173e-07	1.21919e-05	4.91393
ENSG00000107105.10	ELAVL2	772.201	-2.84813	1.00537	[-4,81861454530868,-0,877639580006702]	-2.83292	0.00461254	0.0282973	1.54825
ENSG00000076864.15	RAP1GAP	963.297	-2.85116	0.7204	[-4,26311927339043,-1,43920450750285]	-3.95775	7.5659e-05	0.00107633	2.96806
ENSG00000173894.6	CBX2	1940.64	-2.85713	0.409393	[-3,65952918830511,-2,05473947543387]	-6.97896	2.97376e-12	3.36035e-10	9.47362
ENSG00000135824.8	RGS8	14.3868	-2.86188	0.948187	[-4,72029551788514,-1,00346904996276]	-3.01827	0.00254225	0.0179356	1.74629
ENSG00000263809.1	RP11-849F2.7	29.3533	-2.86423	0.520599	[-3,88458924369197,-1,84387776869637]	-5.5018	3.75931e-08	1.6877e-06	5.77271
ENSG00000183798.4	EMILIN3	1152.01	-2.87681	0.807787	[-4,46004809435626,-1,29358012111306]	-3.56135	0.000368951	0.0039535	2.40302
ENSG00000007933.8	FMO3	1170.4	-2.87746	0.781627	[-4,40941846698314,-1,3454981302668]	-3.68137	0.000231983	0.00272998	2.56384
ENSG00000183036.6	PCP4	96.6003	-2.87955	0.888206	[-4,62040135897752,-1,13869920103166]	-3.24199	0.001187	0.00998843	2.0005
ENSG00000198838.7	RYR3	1432.25	-2.87973	0.638727	[-4,13160751873773,-1,62784310669117]	-4.50854	6.5276e-06	0.000138254	3.85932
ENSG00000130957.4	FBP2	57.1274	-2.88051	0.760371	[-4,37080490957696,-1,39020658795564]	-3.78829	0.000151687	0.0019312	2.71417
ENSG00000162399.6	BSND	6.86294	-2.88272	1.10109	[-5,04081863218088,-0,724618215052861]	-2.61805	0.00884326	0.0461978	1.33538
ENSG00000100033.12	PRODH	545.103	-2.88459	0.781375	[-4,41605866380082,-1,35312475730024]	-3.69169	0.000222772	0.00264034	2.57834
ENSG00000134258.12	VTCN1	39.8527	-2.88628	0.670557	[-4,20055207269263,-1,57201701867695]	-4.30431	1.67508e-05	0.000307041	3.5128
ENSG00000162897.10	FCAMR	5.21505	-2.88636	0.969752	[-4,78704121549348,-0,985684837679879]	-2.97639	0.0029166	0.0198824	1.70153
ENSG00000163092.15	XIRP2	1165	-2.88671	1.05369	[-4,95190491240991,-0,821523536624072]	-2.73963	0.00615086	0.035172	1.4538
ENSG00000110400.6	PVRL1	9259.74	-2.89098	0.486325	[-3,84416032127544,-1,93780137502678]	-5.94455	2.77226e-09	1.6657e-07	6.7784
ENSG00000186777.7	ZNF732	52.4865	-2.89153	0.752287	[-4,36598502839695,-1,41707458225756]	-3.84365	0.000121216	0.00160976	2.79324
ENSG00000095587.8	TLL2	859.185	-2.89295	0.795953	[-4,45298688986357,-1,33290860495632]	-3.63457	0.000278443	0.00316439	2.49971
ENSG00000142233.7	NTN5	1037.69	-2.89621	0.922903	[-4,7050637964094,-1,08734962102078]	-3.13815	0.00170019	0.0131467	1.88118
ENSG00000197416.4	FABP12	2.98656	-2.89814	1.06196	[-4,9795422918523,-0,816742190869256]	-2.72905	0.00635162	0.0360402	1.44321
ENSG00000145949.8	MYLK4	2442.09	-2.89973	0.79206	[-4,45214172858164,-1,3473238019564]	-3.661	0.000251231	0.00291145	2.53589
ENSG00000223638.3	RFPL4A	15.9873	-2.90128	0.737967	[-4,34767349178085,-1,45489478727183]	-3.93145	8.44338e-05	0.00118255	2.92718
ENSG00000174611.7	KY	201.097	-2.90727	0.826501	[-4,5271813404567,-1,28735876816308]	-3.51757	0.000435524	0.00453968	2.34297
ENSG00000129654.7	FOXJ1	102.617	-2.9088	0.857374	[-4,58922248313864,-1,22837767055904]	-3.39268	0.000692113	0.00649893	2.18716
ENSG00000166159.6	LRTM2	22.4155	-2.91236	1.0204	[-4,9122989272005,-0,912419518661395]	-2.85415	0.00431527	0.0269457	1.56951
ENSG00000108231.7	LGI1	49.1735	-2.91322	1.01999	[-4,91235361067427,-0,914079783652469]	-2.85613	0.00428836	0.0268114	1.57168
ENSG00000094796.4	KRT31	327.418	-2.91352	1.03296	[-4,93807611096732,-0,888966884087516]	-2.82057	0.00479385	0.0290816	1.53638
ENSG00000152779.12	SLC16A12	100.214	-2.91543	0.575233	[-4,04286646179591,-1,78799587985071]	-5.06826	4.0146e-07	1.29614e-05	4.88735
ENSG00000172554.7	SNTG2	220.311	-2.92099	0.762852	[-4,41615267491142,-1,42582953747066]	-3.82904	0.000128643	0.00168986	2.77215
ENSG00000138336.8	TET1	794.643	-2.92272	0.487578	[-3,87836058486099,-1,96708806279552]	-5.99437	2.0428e-09	1.28161e-07	6.89224
ENSG00000153993.9	SEMA3D	1368.6	-2.92282	0.789013	[-4,46925283452209,-1,37637722875525]	-3.70439	0.000211898	0.00252652	2.59748
ENSG00000164841.4	TMEM74	36.7236	-2.92306	0.688401	[-4,2723047230471,-1,57382181065048]	-4.24616	2.17463e-05	0.000378713	3.42169
ENSG00000100346.13	CACNA1I	123.756	-2.92308	0.834228	[-4,55813877945834,-1,2880238827031]	-3.50393	0.000458438	0.00471105	2.32688
ENSG00000258987.1	RP11-131H24.4	16.4357	-2.92755	1.00575	[-4,89878617917125,-0,956322042202346]	-2.91082	0.00360482	0.0234981	1.62897
ENSG00000105388.10	CEACAM5	24.115	-2.92973	0.970849	[-4,83255964973224,-1,02690250396602]	-3.0177	0.002547	0.01795	1.74594
ENSG00000172399.5	MYOZ2	2741.18	-2.93137	0.813878	[-4,52654099557997,-1,33619686854841]	-3.60173	0.000316108	0.00349652	2.45636
ENSG00000205022.5	PABPN1L	8.64381	-2.93211	0.908657	[-4,7130466263186,-1,1511768261511]	-3.22686	0.00125155	0.010414	1.98238
ENSG00000157470.7	FAM81A	270.907	-2.93344	0.547852	[-4,00720674771898,-1,8596663065955]	-5.35443	8.58254e-08	3.4693e-06	5.45976
ENSG00000135472.4	FAIM2	684.178	-2.93474	0.649138	[-4,20702701268388,-1,66245399211846]	-4.52098	6.15531e-06	0.000131349	3.88157
ENSG00000177614.5	PGBD5	5075.62	-2.93578	0.576916	[-4,06651047974928,-1,80504105817194]	-5.08874	3.60451e-07	1.18262e-05	4.92715
ENSG00000171119.2	NRTN	313.993	-2.93684	0.845006	[-4,59302428958025,-1,28066188383377]	-3.47553	0.000509846	0.00513149	2.28976
ENSG00000157103.6	SLC6A1	313.375	-2.93693	0.632542	[-4,17669120085382,-1,69717181341342]	-4.64306	3.43285e-06	7.96645e-05	4.09874
ENSG00000204610.8	TRIM15	6.6789	-2.93774	1.02003	[-4,93696262616899,-0,938520159029269]	-2.88006	0.00397606	0.0252155	1.59833
ENSG00000100276.9	RASL10A	555.527	-2.93808	0.619453	[-4,15218492187358,-1,72397500715796]	-4.74303	2.1055e-06	5.29382e-05	4.27623
ENSG00000101680.9	LAMA1	1205.97	-2.93831	0.783528	[-4,47400090355867,-1,40262645222387]	-3.75011	0.00017676	0.00218719	2.66011
ENSG00000104369.4	JPH1	1755.98	-2.93891	0.781323	[-4,47027299824002,-1,40754273458094]	-3.76145	0.000168931	0.00211037	2.67564
ENSG00000171532.4	NEUROD2	26.3115	-2.94873	0.77255	[-4,46290038132189,-1,43456120505245]	-3.81688	0.000135149	0.00175906	2.75472
ENSG00000162989.3	KCNJ3	57.6159	-2.95056	0.914514	[-4,74297108332981,-1,15814037111709]	-3.22636	0.00125374	0.0104241	1.98196
ENSG00000166924.4	NYAP1	190.898	-2.95176	0.669419	[-4,26379599519974,-1,63972036684018]	-4.40943	1.03643e-05	0.000204084	3.69019
ENSG00000198028.3	ZNF560	46.9377	-2.95182	0.880676	[-4,67791733623522,-1,22573172572568]	-3.35177	0.000802961	0.00732536	2.13517
ENSG00000176595.3	KBTBD11	959.849	-2.95272	0.552575	[-4,0357471632427,-1,86969443266804]	-5.34357	9.1134e-08	3.64683e-06	5.43808
ENSG00000130940.10	CASZ1	1551.23	-2.95385	0.558115	[-4,04773219559575,-1,85996197464463]	-5.29254	1.20627e-07	4.68561e-06	5.32923
ENSG00000175664.5	TEX26	11.0797	-2.96165	0.996895	[-4,91553169757576,-1,00777650218662]	-2.97088	0.00296948	0.020156	1.6956
ENSG00000104044.11	OCA2	172.945	-2.96409	0.74704	[-4,42826451139576,-1,4999232818107]	-3.96779	7.25431e-05	0.00103944	2.9832
ENSG00000123454.6	DBH	274.323	-2.96909	0.552716	[-4,05238982862255,-1,88578149146111]	-5.37181	7.79515e-08	3.17684e-06	5.498
ENSG00000091583.6	APOH	5.00746	-2.96999	0.987587	[-4,90562973737981,-1,03436010887773]	-3.00733	0.00263558	0.0183917	1.73538
ENSG00000154330.8	PGM5	1634.05	-2.97707	0.648965	[-4,24902142046199,-1,70512397040139]	-4.58741	4.4877e-06	0.00010017	3.99926
ENSG00000181908.4	AP003774.4	91.7834	-2.9797	0.543521	[-4,04498622582244,-1,91442361560396]	-5.48223	4.20004e-08	1.86869e-06	5.72846
ENSG00000105655.14	ISYNA1	3586.97	-2.98178	0.519998	[-4,00095420509541,-1,96259965522859]	-5.73421	9.79685e-09	5.07395e-07	6.29465
ENSG00000204060.4	FOXO6	1168.58	-2.98813	0.520227	[-4,00775545696867,-1,96850288505335]	-5.74389	9.25236e-09	4.85517e-07	6.3138
ENSG00000062038.9	CDH3	2468.51	-2.98917	0.739571	[-4,43869858123489,-1,53963215444551]	-4.04175	5.30529e-05	0.00080298	3.0953
ENSG00000213160.5	KLHL23	1331.39	-2.98955	0.424534	[-3,82161846218117,-2,15747470665471]	-7.04194	1.89576e-12	2.21782e-10	9.65407
ENSG00000126500.3	FLRT1	482.259	-2.99038	0.64656	[-4,25761955660648,-1,72314948949514]	-4.62507	3.74479e-06	8.57035e-05	4.067
ENSG00000179930.5	ZNF648	8.22887	-2.99251	0.83469	[-4,6284762089587,-1,35655100946146]	-3.58518	0.000336847	0.00368089	2.43405
ENSG00000152954.7	NRSN1	9.29384	-2.9964	0.913704	[-4,78722922212637,-1,20557506193995]	-3.2794	0.00104028	0.00902662	2.04447
ENSG00000134398.8	ERN2	24.509	-2.9966	0.792682	[-4,55022579652431,-1,44296994826073]	-3.78033	0.000156622	0.00198274	2.70273
ENSG00000187486.5	KCNJ11	806.785	-2.99709	0.677993	[-4,32593214933508,-1,66824734086532]	-4.42053	9.8459e-06	0.000194647	3.71075
ENSG00000171557.12	FGG	26.4816	-2.99776	0.835211	[-4,63473924959345,-1,36077321270441]	-3.58922	0.000331667	0.00363828	2.4391
ENSG00000047457.9	CP	1442.95	-3.00038	0.822123	[-4,61171016128088,-1,38904602088868]	-3.64955	0.000262703	0.00302002	2.51999
ENSG00000170775.2	GPR37	301.664	-3.00269	0.690771	[-4,35657562794303,-1,64880280277275]	-4.34687	1.38097e-05	0.000260575	3.58407
ENSG00000138675.12	FGF5	85.5763	-3.00353	1.05694	[-5,07509462633621,-0,931971821514528]	-2.84173	0.00448696	0.0277391	1.55691
ENSG00000198739.6	LRRTM3	237.248	-3.0057	0.95187	[-4,87133425337612,-1,14007193787426]	-3.15768	0.00159029	0.0125369	1.90181
ENSG00000255622.1	PCDHB17	83.5632	-3.00713	0.580718	[-4,14531612736861,-1,86894258154699]	-5.17829	2.23925e-07	7.93835e-06	5.10027
ENSG00000131668.9	BARX1	581.825	-3.00804	1.02365	[-5,01435173369468,-1,00173570379798]	-2.93856	0.0032974	0.0219694	1.65818
ENSG00000016490.11	CLCA1	5.31501	-3.0212	1.1258	[-5,22771883120931,-0,814681335954795]	-2.68361	0.00728313	0.0398588	1.39948
ENSG00000154645.9	CHODL	141.976	-3.02249	0.726029	[-4,44547791850691,-1,59949465026591]	-4.16304	3.14045e-05	0.000513629	3.28935
ENSG00000129221.10	AIPL1	11.1657	-3.02467	0.861795	[-4,71375788267253,-1,33558190190189]	-3.50973	0.000448561	0.00463427	2.33402
ENSG00000101489.14	CELF4	126.531	-3.02583	0.664741	[-4,32869248474731,-1,72295753975871]	-4.55189	5.31664e-06	0.000114932	3.93956
ENSG00000267385.1	CTB-50L17.14	4.15451	-3.0276	1.06395	[-5,11290205773,-0,942305276762581]	-2.84563	0.00443232	0.0274953	1.56074
ENSG00000153303.12	FRMD1	33.9059	-3.02777	0.740021	[-4,47818283944846,-1,57735358332606]	-4.09146	4.28662e-05	0.00066917	3.17446
ENSG00000105409.11	ATP1A3	644.058	-3.02818	0.698839	[-4,39788362668389,-1,65848558259275]	-4.33317	1.4698e-05	0.000273447	3.56313
ENSG00000165349.7	SLC7A3	135.829	-3.02917	1.05757	[-5,10197070409331,-0,956359922697765]	-2.86426	0.00417984	0.0262628	1.58066
ENSG00000076826.5	CAMSAP3	954.298	-3.03472	1.0449	[-5,08268092908705,-0,986749949890569]	-2.90431	0.0036806	0.0238825	1.62192
ENSG00000188803.10	SHISA6	120.738	-3.03476	0.895458	[-4,78982831242024,-1,27969731005564]	-3.38906	0.000701321	0.00656062	2.18306
ENSG00000054690.9	PLEKHH1	673.8	-3.03738	0.63863	[-4,28906852784795,-1,78568533346767]	-4.75608	1.97385e-06	5.01994e-05	4.2993
ENSG00000068615.12	REEP1	1134.22	-3.03833	0.617365	[-4,24833997611574,-1,82831429116854]	-4.92145	8.59075e-07	2.50885e-05	4.60052
ENSG00000112539.10	C6orf118	14.6414	-3.03849	0.91409	[-4,83007126614423,-1,24690243194209]	-3.32405	0.000887188	0.0079442	2.09995
ENSG00000229292.1	RFPL4AL1	6.71576	-3.04654	0.998402	[-5,00336825456978,-1,08970606562085]	-3.05141	0.00227766	0.0165927	1.78008
ENSG00000139767.4	SRRM4	86.9103	-3.04867	0.874932	[-4,76350889767816,-1,33384031217226]	-3.48447	0.000493109	0.0049959	2.30139
ENSG00000158813.13	EDA	697.176	-3.05517	0.560943	[-4,15460326468419,-1,95574658051643]	-5.4465	5.13716e-08	2.22104e-06	5.65344
ENSG00000160282.9	FTCD	129.513	-3.06071	0.635416	[-4,30610685610106,-1,81531995576582]	-4.81686	1.45834e-06	3.90078e-05	4.40885
ENSG00000107147.7	KCNT1	312.327	-3.06241	0.812063	[-4,65401977257284,-1,47079192369278]	-3.77114	0.000162501	0.00203682	2.69105
ENSG00000135697.5	BCMO1	63.3523	-3.06438	0.743281	[-4,52118091337477,-1,60757265056333]	-4.12277	3.74344e-05	0.000593722	3.22642
ENSG00000204793.4	FOXD4L6	20.4657	-3.07061	1.0634	[-5,15483204472556,-0,986391880414895]	-2.88755	0.00388255	0.0247885	1.60575
ENSG00000168280.12	KIF5C	811.867	-3.07233	0.704019	[-4,45218487240499,-1,69248082463207]	-4.36399	1.27711e-05	0.000245402	3.61012
ENSG00000178021.9	TSPYL6	8.56532	-3.07372	0.861149	[-4,76153829379041,-1,38589479761325]	-3.56932	0.000357911	0.00385598	2.41387
ENSG00000153347.5	FAM81B	15.1747	-3.07818	0.878376	[-4,7997701087176,-1,35659955392618]	-3.5044	0.000457629	0.00470596	2.32735
ENSG00000048540.10	LMO3	120.024	-3.07908	0.737139	[-4,52385010032294,-1,63431785263013]	-4.17707	2.95284e-05	0.000488164	3.31143
ENSG00000114631.10	PODXL2	1743.59	-3.0812	0.512777	[-4,08622099028666,-2,07617272850376]	-6.00885	1.86849e-09	1.19104e-07	6.92407
ENSG00000223510.2	CDRT15	42.735	-3.08149	0.849038	[-4,74557612147829,-1,41740640385849]	-3.62939	0.000284092	0.00321939	2.49223
ENSG00000159251.6	ACTC1	55981.1	-3.08238	0.772617	[-4,596679694826,-1,56807505616703]	-3.98953	6.62054e-05	0.000960389	3.01755
ENSG00000135116.5	HRK	279.76	-3.08474	1.03355	[-5,11046365808127,-1,05902477737359]	-2.98461	0.00283938	0.0194924	1.71013
ENSG00000163492.9	CCDC141	456.085	-3.08477	0.630785	[-4,3210863754137,-1,84845474592256]	-4.89037	1.00648e-06	2.86774e-05	4.54246
ENSG00000173213.7	RP11-683L23.1	3.47632	-3.09037	1.04555	[-5,13961292319454,-1,04113267897106]	-2.95574	0.00311921	0.0209862	1.67807
ENSG00000130413.11	STK33	102.666	-3.09055	0.595245	[-4,257212635369,-1,92389509260738]	-5.19207	2.07969e-07	7.46584e-06	5.12692
ENSG00000159409.10	CELF3	17.4583	-3.09489	0.902627	[-4,8640083825949,-1,32577499296572]	-3.42876	0.000606346	0.00589106	2.22981
ENSG00000170122.4	FOXD4	132.616	-3.09654	0.5942	[-4,26115111534974,-1,93193028075647]	-5.21128	1.87545e-07	6.83129e-06	5.1655
ENSG00000162009.7	SSTR5	870.122	-3.09709	0.945488	[-4,95020970392769,-1,24396461446219]	-3.27565	0.00105419	0.00911557	2.04022
ENSG00000259458.1	RP11-625H11.1	27.0713	-3.10552	0.916273	[-4,90138108020316,-1,30965621902814]	-3.38929	0.00070073	0.00655817	2.18322
ENSG00000171903.12	CYP4F11	136.151	-3.11092	0.990136	[-5,0515557274117,-1,17029230303014]	-3.14191	0.00167847	0.0130294	1.88507
ENSG00000171885.9	AQP4	117.925	-3.11205	0.909234	[-4,89412051485129,-1,32998931619975]	-3.42272	0.000619974	0.00597965	2.22332
ENSG00000173876.9	TUBB8	19.1473	-3.11223	0.926966	[-4,92904625499746,-1,29540475794882]	-3.35743	0.000786704	0.00719686	2.14286
ENSG00000184601.6	C14orf180	15.6729	-3.1164	1.0339	[-5,14280504604546,-1,0899956453938]	-3.01422	0.0025764	0.018093	1.74249
ENSG00000007306.10	CEACAM7	5.95002	-3.11669	1.09516	[-5,26315596083616,-0,970221412211903]	-2.84588	0.00442883	0.0274822	1.56095
ENSG00000182175.9	RGMA	2173.27	-3.11731	0.709134	[-4,50718640438093,-1,72743288052061]	-4.39594	1.10294e-05	0.000215475	3.6666
ENSG00000235705.4	AL133481.1	4.43076	-3.11823	1.00111	[-5,08036855819108,-1,15609472148976]	-3.11478	0.00184083	0.0140055	1.8537
ENSG00000064309.10	CDON	5669.14	-3.11847	0.593309	[-4,28133704408667,-1,95560782632122]	-5.25607	1.47169e-07	5.58569e-06	5.25292
ENSG00000179636.10	TPPP2	12.0162	-3.11879	1.12146	[-5,31682040429172,-0,920759586488978]	-2.781	0.00541922	0.0319152	1.496
ENSG00000118004.13	COLEC11	308.378	-3.11933	0.611466	[-4,31777929424749,-1,92087804636319]	-5.1014	3.37156e-07	1.11943e-05	4.951
ENSG00000145794.12	MEGF10	10823.1	-3.1273	0.449733	[-4,00876170374156,-2,2458387939969]	-6.95367	3.55893e-12	3.9764e-10	9.40051
ENSG00000142615.7	CELA2A	19.0053	-3.13047	0.729983	[-4,5612148592502,-1,6997321238419]	-4.28842	1.79951e-05	0.000323587	3.49001
ENSG00000175928.5	LRRN1	3255.13	-3.13594	0.806977	[-4,71758385978258,-1,55429329410036]	-3.88603	0.000101895	0.00138422	2.8588
ENSG00000180071.14	ANKRD18A	262.812	-3.13616	0.841919	[-4,78629582560481,-1,48603231033677]	-3.72502	0.000195302	0.00235585	2.62785
ENSG00000196557.6	CACNA1H	2062.83	-3.13955	0.551735	[-4,22093004710663,-2,05816689050615]	-5.69032	1.26805e-08	6.38456e-07	6.19487
ENSG00000141161.7	UNC45B	4038.34	-3.14382	0.983132	[-5,07072136146347,-1,21691644103713]	-3.19776	0.00138499	0.011212	1.95032
ENSG00000184709.7	LRRC26	5.69641	-3.14391	1.15606	[-5,40974492899152,-0,878081737843303]	-2.71951	0.00653783	0.0366886	1.43547
ENSG00000182217.7	HIST2H4B	2.93598	-3.14453	1.07823	[-5,25782803385134,-1,03122594586452]	-2.91637	0.00354135	0.0231907	1.63469
ENSG00000160349.5	LCN1	12.5362	-3.14663	0.779523	[-4,67446443939273,-1,61878984437137]	-4.03661	5.42302e-05	0.0008146	3.08906
ENSG00000106536.15	POU6F2	62.115	-3.15023	0.762466	[-4,64463773896834,-1,65582594776214]	-4.13164	3.60191e-05	0.000574918	3.24039
ENSG00000185736.11	ADARB2	44.9644	-3.15276	0.839057	[-4,79727824102369,-1,50823528148111]	-3.7575	0.000171619	0.00213991	2.6696
ENSG00000114200.5	BCHE	3820.51	-3.1575	0.831889	[-4,7879722913057,-1,5270277609967]	-3.79558	0.000147299	0.00188391	2.72494
ENSG00000166111.5	SVOP	15.8533	-3.16032	0.8549	[-4,83589702611556,-1,48474999329316]	-3.69672	0.000218406	0.00259323	2.58616
ENSG00000132139.8	GAS2L2	17.1521	-3.1672	1.02754	[-5,18115173758305,-1,15325063538781]	-3.0823	0.00205408	0.0153002	1.8153
ENSG00000255408.2	PCDHA3	50.2167	-3.16909	0.692559	[-4,52647540444766,-1,81169509009596]	-4.57591	4.74158e-06	0.000104895	3.97925
ENSG00000157890.13	MEGF11	123.773	-3.17517	0.691155	[-4,52980584877524,-1,82052806452328]	-4.594	4.34827e-06	9.77156e-05	4.01004
ENSG00000181778.4	TMEM252	22.0223	-3.17789	0.781989	[-4,71055839803035,-1,64521782587993]	-4.06385	4.82693e-05	0.000737878	3.13202
ENSG00000197826.7	C4orf22	5.36549	-3.17789	0.970599	[-5,08022848408085,-1,27555086220551]	-3.27415	0.00105979	0.00915202	2.03848
ENSG00000152785.6	BMP3	250.546	-3.18161	1.0133	[-5,16763543907403,-1,19559196428059]	-3.13987	0.00169023	0.0131003	1.88272
ENSG00000129991.8	TNNI3	37.1562	-3.18223	0.843704	[-4,83585860477511,-1,52859976131579]	-3.77174	0.000162115	0.00203416	2.69161
ENSG00000184385.2	C21orf128	3.98618	-3.1823	0.965673	[-5,07498407415614,-1,28961537671314]	-3.29542	0.000982741	0.00862903	2.06404
ENSG00000117598.7	LPPR5	60.3133	-3.18295	1.06062	[-5,2617241278766,-1,10417748790972]	-3.00103	0.00269065	0.0186582	1.72913
ENSG00000139364.6	TMEM132B	508.224	-3.19223	0.743182	[-4,64884506550073,-1,73562434795305]	-4.29536	1.74411e-05	0.000316511	3.49961
ENSG00000187730.6	GABRD	535.735	-3.19361	0.670221	[-4,50722150966486,-1,88000332283894]	-4.76501	1.88841e-06	4.85856e-05	4.31349
ENSG00000145920.10	CPLX2	16.491	-3.20081	0.999985	[-5,16074425111376,-1,2408732602747]	-3.20086	0.0013702	0.0111264	1.95364
ENSG00000129474.11	AJUBA	3835.25	-3.20147	0.434497	[-4,05306892461926,-2,34987033217252]	-7.36821	1.7293e-13	2.38836e-11	10.6219
ENSG00000058404.15	CAMK2B	1413.5	-3.20322	0.855621	[-4,88020762093101,-1,52623510602651]	-3.74374	0.000181302	0.00223404	2.65091
ENSG00000164638.6	SLC29A4	1242.1	-3.21503	0.597708	[-4,38651340457716,-2,04354036855856]	-5.37892	7.49323e-08	3.07904e-06	5.51158
ENSG00000147166.6	ITGB1BP2	326.699	-3.21735	0.648443	[-4,48827222640028,-1,94642091639208]	-4.96165	6.98982e-07	2.13539e-05	4.67052
ENSG00000109758.4	HGFAC	379.664	-3.22401	0.764242	[-4,72189964100865,-1,72612720425459]	-4.21858	2.45848e-05	0.000418256	3.37856
ENSG00000197361.5	FBXL22	190.613	-3.22808	0.468627	[-4,14657593251044,-2,30959160276446]	-6.88839	5.64292e-12	6.06629e-10	9.21708
ENSG00000183631.4	CXorf64	132.228	-3.23221	1.11224	[-5,41215539883375,-1,05226086178091]	-2.90604	0.00366036	0.0237899	1.62361
ENSG00000163485.11	ADORA1	906.025	-3.23268	0.522025	[-4,25582446682637,-2,20952574891981]	-6.19257	5.919e-10	4.39243e-08	7.3573
ENSG00000180264.6	GPR144	14.8907	-3.23273	1.06452	[-5,31915956353948,-1,14630470279772]	-3.03679	0.00239113	0.0172363	1.76356
ENSG00000117407.12	ARTN	222.164	-3.23537	0.514774	[-4,24430490549133,-2,22642673274137]	-6.28502	3.27815e-10	2.5567e-08	7.59232
ENSG00000169064.8	ZBBX	16.5065	-3.2411	1.04447	[-5,28822394206712,-1,19397520147794]	-3.1031	0.00191503	0.0144594	1.83985
ENSG00000183092.11	BEGAIN	313.573	-3.25122	0.552669	[-4,33443597481964,-2,16801148921733]	-5.88276	4.03472e-09	2.27962e-07	6.64214
ENSG00000148798.5	INA	102.144	-3.25853	0.832636	[-4,8904676823981,-1,62659553952564]	-3.91351	9.09626e-05	0.00126067	2.8994
ENSG00000267060.1	PTGES3L	321.086	-3.26345	0.721069	[-4,6767184266848,-1,85018096902058]	-4.52585	6.01529e-06	0.000128637	3.89064
ENSG00000101098.8	RIMS4	697.808	-3.26487	0.812284	[-4,85692033528897,-1,67282374650696]	-4.01937	5.83539e-05	0.000866949	3.06201
ENSG00000170743.12	SYT9	56.2615	-3.26491	0.779918	[-4,79352297544908,-1,73629970737334]	-4.18622	2.83635e-05	0.00047244	3.32565
ENSG00000152192.6	POU4F1	1582.84	-3.26863	0.829336	[-4,89409697680226,-1,64316055790208]	-3.94126	8.10543e-05	0.00114165	2.94247
ENSG00000169783.8	LINGO1	1528.91	-3.26985	0.602671	[-4,45106194814303,-2,08863445606571]	-5.42559	5.77625e-08	2.45992e-06	5.60908
ENSG00000171766.11	GATM	6731.6	-3.27406	0.59379	[-4,43786931707965,-2,11025634859883]	-5.51384	3.51084e-08	1.5869e-06	5.79945
ENSG00000230062.4	ANKRD66	2.92298	-3.28149	1.08324	[-5,40460567162634,-1,15838344079876]	-3.02933	0.00245094	0.0174993	1.75698
ENSG00000185105.4	MYADML2	153.994	-3.28486	0.879869	[-5,00936730504121,-1,56034543182971]	-3.73335	0.000188951	0.00229979	2.63831
ENSG00000184999.7	SLC22A10	4.00754	-3.28789	1.22945	[-5,69756906381962,-0,87820407038014]	-2.67427	0.00748923	0.0406401	1.39105
ENSG00000205642.5	VCX3B	6.69891	-3.29131	0.93682	[-5,12744377068497,-1,45517670690421]	-3.51328	0.000442612	0.00459311	2.33789
ENSG00000188162.6	OTOG	352.918	-3.29578	0.620766	[-4,51245485463534,-2,07909557980324]	-5.3092	1.10105e-07	4.31906e-06	5.36461
ENSG00000166165.8	CKB	7170.51	-3.30203	0.535126	[-4,35085652863339,-2,25320116578351]	-6.17056	6.80471e-10	4.97545e-08	7.30317
ENSG00000017373.11	SRCIN1	454.294	-3.30289	0.679834	[-4,63533942113221,-1,97043787729421]	-4.85837	1.18354e-06	3.28747e-05	4.48314
ENSG00000189127.3	ANKRD34B	201.111	-3.30397	1.08955	[-5,43944092303373,-1,16850264493657]	-3.03243	0.00242591	0.0173987	1.75948
ENSG00000182759.3	MAFA	723.286	-3.30424	0.66833	[-4,61414294583992,-1,99433897804892]	-4.94403	7.65243e-07	2.28676e-05	4.64078
ENSG00000149488.11	TMC2	56.0348	-3.30498	0.758619	[-4,79184627693346,-1,81811546765496]	-4.35658	1.32112e-05	0.000251431	3.59958
ENSG00000179564.3	LSMEM2	38.3806	-3.30564	0.818057	[-4,90899979254929,-1,70227692622365]	-4.04084	5.32594e-05	0.000804269	3.0946
ENSG00000165023.5	DIRAS2	145.568	-3.31013	1.05603	[-5,37990514205035,-1,24035849878331]	-3.13452	0.00172137	0.0132641	1.87732
ENSG00000115593.10	SMYD1	4742.83	-3.31041	0.913689	[-5,10120652486672,-1,51961263799084]	-3.62313	0.000291064	0.00328156	2.48392
ENSG00000133878.4	DUSP26	937.339	-3.31211	0.98176	[-5,23632505217047,-1,38789580897035]	-3.37365	0.000741799	0.00683955	2.16497
ENSG00000130707.13	ASS1	25180.5	-3.31564	0.599982	[-4,4915870464187,-2,13970059325246]	-5.52624	3.2717e-08	1.50619e-06	5.82212
ENSG00000178403.3	NEUROG2	52.3104	-3.33604	0.932306	[-5,16333073566194,-1,50875829212882]	-3.57827	0.000345873	0.00375682	2.42518
ENSG00000142182.4	DNMT3L	17.9694	-3.34037	0.85752	[-5,02108323551942,-1,6596667116547]	-3.89539	9.80407e-05	0.00134137	2.87245
ENSG00000007402.7	CACNA2D2	1541.58	-3.34044	0.788207	[-4,88529440910734,-1,79557836183574]	-4.23802	2.25502e-05	0.000390442	3.40844
ENSG00000229314.4	ORM1	16.727	-3.34353	0.721004	[-4,75667566795805,-1,93039367270377]	-4.63733	3.52931e-06	8.15225e-05	4.08872
ENSG00000140798.11	ABCC12	26.5593	-3.35033	1.19629	[-5,69502647435878,-1,00563704818976]	-2.80059	0.00510092	0.0304646	1.5162
ENSG00000176605.3	C14orf177	1.37766	-3.35166	1.14873	[-5,60313247389913,-1,10018672605003]	-2.9177	0.00352619	0.0231143	1.63612
ENSG00000139445.13	FOXN4	12.7137	-3.35192	1.04297	[-5,39611294149647,-1,30772652392195]	-3.21381	0.00130988	0.0107737	1.96763
ENSG00000114854.3	TNNC1	8145.62	-3.35587	1.02484	[-5,36451227343562,-1,34722558744088]	-3.27454	0.00105834	0.00914747	2.0387
ENSG00000129159.6	KCNC1	1060.1	-3.35842	0.643883	[-4,62040854986317,-2,09643236091229]	-5.21588	1.82943e-07	6.71286e-06	5.17309
ENSG00000149571.6	KIRREL3	253.522	-3.36122	0.506233	[-4,3534220432483,-2,36902528861982]	-6.63968	3.1437e-11	2.96312e-09	8.52825
ENSG00000185681.8	MORN5	13.8262	-3.36253	0.939115	[-5,20316024596204,-1,52189568891442]	-3.58053	0.000342902	0.00372657	2.42869
ENSG00000203685.5	C1orf95	938.874	-3.36576	0.757334	[-4,85010798244759,-1,88141184761119]	-4.44422	8.82116e-06	0.000178288	3.74888
ENSG00000171533.7	MAP6	1252.5	-3.36824	0.738387	[-4,81545456226251,-1,92102927374563]	-4.56162	5.07607e-06	0.000110573	3.95635
ENSG00000178342.4	KCNG2	265.635	-3.37107	0.795486	[-4,93019818899491,-1,81194937545569]	-4.23775	2.25769e-05	0.000390442	3.40844
ENSG00000113100.5	CDH9	6.84013	-3.37122	1.28881	[-5,89724409543779,-0,845198748027266]	-2.61576	0.00890287	0.0464116	1.33337
ENSG00000157502.8	MUM1L1	428.185	-3.3718	0.859929	[-5,05723423307745,-1,68637529005211]	-3.92103	8.81721e-05	0.00122713	2.91111
ENSG00000171815.3	PCDHB1	4.12137	-3.37949	1.09497	[-5,52560170642344,-1,23338003007776]	-3.08636	0.0020262	0.0151209	1.82042
ENSG00000130433.3	CACNG6	969.74	-3.38051	1.04652	[-5,43165962467007,-1,32936581813761]	-3.23023	0.00123689	0.0103142	1.98657
ENSG00000111404.2	RERGL	169.464	-3.38461	0.998231	[-5,34110757068538,-1,42811418313838]	-3.39061	0.000697375	0.00654217	2.18428
ENSG00000114349.5	GNAT1	5.55877	-3.38598	0.802325	[-4,95851136172217,-1,81345389865433]	-4.22021	2.44073e-05	0.000415949	3.38096
ENSG00000115457.5	IGFBP2	10337.1	-3.38852	0.687263	[-4,73552828974857,-2,04150699514529]	-4.93045	8.20392e-07	2.41718e-05	4.61669
ENSG00000152078.5	TMEM56	1202.98	-3.38982	0.663101	[-4,68947890461168,-2,0901695357685]	-5.11208	3.18638e-07	1.06505e-05	4.97263
ENSG00000141946.1	ZIM3	1.95955	-3.38989	1.06228	[-5,47192906309835,-1,30785676111591]	-3.19114	0.00141713	0.0113967	1.94322
ENSG00000139219.13	COL2A1	3537.35	-3.39574	1.10891	[-5,56915881717132,-1,22232330157536]	-3.06224	0.00219686	0.0161163	1.79274
ENSG00000006611.11	USH1C	45.358	-3.39699	0.870364	[-5,10286799348717,-1,69110348631329]	-3.90295	9.50281e-05	0.00130609	2.88403
ENSG00000132854.14	KANK4	2977.83	-3.4011	0.764526	[-4,89954707745754,-1,90266174539522]	-4.44865	8.6413e-06	0.000175724	3.75517
ENSG00000100167.15	2003-09-01	703.676	-3.40125	0.745127	[-4,86167131006255,-1,94082808338329]	-4.56466	5.00306e-06	0.000109159	3.96194
ENSG00000158445.7	KCNB1	449.155	-3.40199	0.69279	[-4,75983795139864,-2,0441513844295]	-4.91057	9.08112e-07	2.61368e-05	4.58275
ENSG00000162592.4	CCDC27	15.0613	-3.41273	0.731747	[-4,84692308843914,-1,97852695793183]	-4.6638	3.10418e-06	7.30602e-05	4.13632
ENSG00000213420.3	GPC2	741.98	-3.41329	0.517934	[-4,42842468507994,-2,39816189925542]	-6.59021	4.39197e-11	4.08165e-09	8.38916
ENSG00000105717.9	PBX4	390.994	-3.41612	0.618507	[-4,62836952087204,-2,20386859239288]	-5.52317	3.3293e-08	1.52864e-06	5.8157
ENSG00000151360.5	ALLC	38.5788	-3.41659	0.792405	[-4,96967516126469,-1,86350542749443]	-4.31167	1.62024e-05	0.000298088	3.52566
ENSG00000152495.6	CAMK4	774.532	-3.43718	0.712008	[-4,83269026556128,-2,04167020113074]	-4.82745	1.38295e-06	3.7319e-05	4.42807
ENSG00000185087.7	FAM169B	1.32022	-3.44474	1.26395	[-5,92203910192578,-0,967432681041882]	-2.72537	0.00642302	0.0363191	1.43986
ENSG00000218416.3	AC110619.2	72.8353	-3.45234	0.730215	[-4,88353948768421,-2,02114836831317]	-4.72784	2.26916e-06	5.62635e-05	4.24977
ENSG00000259495.1	RP11-210M15.2	12.0147	-3.45876	1.17163	[-5,75510595517081,-1,16240539478907]	-2.95209	0.00315629	0.0211783	1.67411
ENSG00000241697.3	TMEFF1	43.5213	-3.4604	0.675143	[-4,78365641718624,-2,13714285056586]	-5.12543	2.96861e-07	1.01095e-05	4.99527
ENSG00000185352.7	HS6ST3	3.27749	-3.46238	1.03719	[-5,49523331915852,-1,42951774895518]	-3.33822	0.000843162	0.00762565	2.11772
ENSG00000187017.10	ESPN	193.933	-3.47081	0.71851	[-4,87906529553955,-2,06255638261655]	-4.83056	1.36146e-06	3.68392e-05	4.43369
ENSG00000205116.3	TMEM88B	9.72795	-3.47376	0.842619	[-5,12526411887425,-1,82225825673297]	-4.12258	3.74658e-05	0.000593722	3.22642
ENSG00000143768.7	LEFTY2	99.3699	-3.47661	0.903992	[-5,24839899387627,-1,70481384916699]	-3.84584	0.000120142	0.00159797	2.79643
ENSG00000078328.15	RBFOX1	1022.4	-3.47829	0.929288	[-5,29966191731377,-1,65692038554915]	-3.74296	0.000181862	0.00223817	2.65011
ENSG00000114115.5	RBP1	4587.43	-3.48067	0.591277	[-4,63954684247866,-2,3217833392216]	-5.88669	3.94006e-09	2.24211e-07	6.64934
ENSG00000136546.9	SCN7A	731.107	-3.48321	0.840315	[-5,13019876455458,-1,8362246052909]	-4.14513	3.39626e-05	0.000548254	3.26102
ENSG00000188076.2	SCGB1C1	14.4655	-3.49066	0.954199	[-5,36085680758979,-1,62046568951945]	-3.65821	0.000253982	0.00293674	2.53213
ENSG00000134323.10	MYCN	1499.19	-3.49533	0.714462	[-4,89564963506826,-2,09500961847586]	-4.89225	9.9688e-07	2.84856e-05	4.54538
ENSG00000163217.1	BMP10	3.17512	-3.49549	0.995654	[-5,44693218797198,-1,54403913945674]	-3.51074	0.000446857	0.00462629	2.33477
ENSG00000197977.3	ELOVL2	1003.01	-3.50016	0.814332	[-5,09622294795121,-1,90409989111797]	-4.2982	1.72191e-05	0.000313316	3.50402
ENSG00000174469.13	CNTNAP2	269.191	-3.50156	0.872503	[-5,21163936678114,-1,79148946963184]	-4.01324	5.98911e-05	0.000885587	3.05277
ENSG00000198788.7	MUC2	99.1386	-3.50522	0.92712	[-5,32234179789861,-1,68809829628737]	-3.78076	0.000156349	0.00198055	2.70321
ENSG00000180176.10	TH	75.736	-3.50822	0.842328	[-5,15915426840273,-1,85728872035861]	-4.16491	3.11474e-05	0.000510917	3.29165
ENSG00000196132.7	MYT1	491.984	-3.51143	0.795487	[-5,07055872126762,-1,95230674947108]	-4.41419	1.01388e-05	0.000200239	3.69845
ENSG00000008196.8	TFAP2B	2863.88	-3.51152	1.33954	[-6,13696343722177,-0,886081582112892]	-2.62145	0.0087557	0.0459092	1.3381
ENSG00000075429.4	CACNG5	18.226	-3.51991	1.02602	[-5,53086149869701,-1,50895334118745]	-3.43066	0.000602124	0.00586436	2.23178
ENSG00000169271.1	HSPB3	1554.6	-3.52331	0.877154	[-5,24250373597747,-1,80412159149927]	-4.01675	5.90055e-05	0.000874442	3.05827
ENSG00000213892.6	CEACAM16	102.155	-3.53376	0.873941	[-5,24665039857073,-1,82086510120143]	-4.04347	5.26649e-05	0.000798931	3.09749
ENSG00000185274.7	WBSCR17	1817.6	-3.53407	0.851913	[-5,20378720373798,-1,86434900652098]	-4.14839	3.34821e-05	0.000541376	3.2665
ENSG00000206557.5	TRIM71	97.6638	-3.53579	0.944614	[-5,38719477106725,-1,68437679391145]	-3.7431	0.000181762	0.00223817	2.65011
ENSG00000163914.4	RHO	4.26824	-3.53857	0.975279	[-5,45007978601681,-1,62705800343127]	-3.62826	0.000285333	0.00322976	2.49083
ENSG00000179008.4	C14orf39	76.9829	-3.54183	0.840955	[-5,19007354082938,-1,89359189958456]	-4.21168	2.53477e-05	0.000428306	3.36825
ENSG00000175985.8	PLEKHD1	49.3284	-3.54877	0.768869	[-5,05572739655982,-2,04181640314062]	-4.61557	3.9201e-06	8.89987e-05	4.05062
ENSG00000092421.12	SEMA6A	4301.66	-3.55321	0.550454	[-4,63207604929065,-2,47433667430931]	-6.45505	1.08184e-10	9.1168e-09	8.04016
ENSG00000007314.7	SCN4A	2538.74	-3.55508	0.927931	[-5,3737904370166,-1,73636623757972]	-3.83119	0.000127527	0.00167964	2.77478
ENSG00000130720.8	FIBCD1	372.218	-3.55977	0.86816	[-5,26133622350157,-1,85821290066509]	-4.10037	4.12493e-05	0.000646466	3.18945
ENSG00000198250.8	ANTXRL	22.2117	-3.5611	1.19225	[-5,89787456403601,-1,22432564818275]	-2.98686	0.00281855	0.0193829	1.71258
ENSG00000154975.9	CA10	36.6734	-3.56775	0.98466	[-5,49764717664633,-1,63785035522999]	-3.62333	0.000290834	0.00328083	2.48402
ENSG00000185739.9	SRL	5061.64	-3.56796	0.919313	[-5,36977874117028,-1,7661374415146]	-3.88111	0.00010398	0.00140964	2.85089
ENSG00000147145.8	LPAR4	437.725	-3.56835	0.769691	[-5,07691817384458,-2,0597859105877]	-4.63609	3.55069e-06	8.19025e-05	4.0867
ENSG00000197360.5	ZNF98	29.5831	-3.57272	0.958493	[-5,45132700430718,-1,69410307624932]	-3.72743	0.000193443	0.00234442	2.62996
ENSG00000149926.9	FAM57B	473.391	-3.57277	0.839444	[-5,21804918358858,-1,92749076225832]	-4.25612	2.08008e-05	0.000365447	3.43718
ENSG00000065609.10	SNAP91	203.889	-3.57849	0.997171	[-5,5329069337888,-1,62406784541402]	-3.58864	0.000332409	0.00364086	2.4388
ENSG00000197273.3	GUCA2A	5.26122	-3.57936	1.15981	[-5,85255113652112,-1,30616909455442]	-3.08615	0.00202764	0.0151259	1.82028
ENSG00000162881.5	OXER1	994.205	-3.58622	0.7486	[-5,05344994500037,-2,11899362170323]	-4.79057	1.66305e-06	4.36688e-05	4.35983
ENSG00000108515.13	ENO3	10717.2	-3.58754	0.656781	[-4,87480215478019,-2,30026932150075]	-5.4623	4.69994e-08	2.06341e-06	5.68542
ENSG00000102837.6	OLFM4	59.1071	-3.5964	0.72311	[-5,01367029761571,-2,17913310401517]	-4.97352	6.5747e-07	2.01786e-05	4.69511
ENSG00000203877.3	RIPPLY2	17.4896	-3.60087	1.26353	[-6,07733742322817,-1,12439370619331]	-2.84985	0.00437402	0.027193	1.56554
ENSG00000127129.5	EDN2	240.255	-3.60191	0.92932	[-5,42334032927128,-1,78047211994898]	-3.87585	0.000106253	0.00143557	2.84298
ENSG00000215372.5	ZNF705G	5.28987	-3.60965	1.21265	[-5,98639001938244,-1,23290391876625]	-2.97667	0.00291398	0.0198742	1.70171
ENSG00000187595.10	ZNF385C	252.532	-3.6136	0.578109	[-4,74667236264388,-2,48052712441559]	-6.25073	4.08552e-10	3.14933e-08	7.50178
ENSG00000130054.4	FAM155B	132.646	-3.61922	0.783136	[-5,15413396435011,-2,08429777826255]	-4.62144	3.81084e-06	8.68157e-05	4.0614
ENSG00000173825.6	TIGD3	115.739	-3.62504	0.542794	[-4,68889982833186,-2,56118791572306]	-6.67849	2.4141e-11	2.34203e-09	8.63041
ENSG00000130037.3	KCNA5	124.659	-3.6374	0.761125	[-5,12918306857421,-2,14562653454261]	-4.77898	1.76184e-06	4.58033e-05	4.3391
ENSG00000156150.6	ALX3	6.2019	-3.64515	1.21345	[-6,02346550472686,-1,26684167103298]	-3.00397	0.00266485	0.0185244	1.73225
ENSG00000204969.5	PCDHA2	49.4848	-3.64563	0.656912	[-4,9331549165325,-2,35810857453108]	-5.54965	2.86237e-08	1.33945e-06	5.87307
ENSG00000174672.11	BRSK2	740.355	-3.64964	0.825548	[-5,2676807128576,-2,03159364491728]	-4.42087	9.83051e-06	0.000194536	3.711
ENSG00000231924.5	PSG1	33.5488	-3.65468	1.03706	[-5,68728161203223,-1,62206989230713]	-3.52406	0.000424982	0.00445313	2.35133
ENSG00000110436.7	SLC1A2	263.084	-3.65689	0.763292	[-5,15291023983641,-2,16086167034383]	-4.79094	1.66001e-06	4.36688e-05	4.35983
ENSG00000180209.7	MYLPF	12122.5	-3.66571	0.995388	[-5,61663850037147,-1,71478783980465]	-3.6827	0.00023078	0.00271744	2.56584
ENSG00000128683.9	GAD1	211.509	-3.67162	0.87762	[-5,39172290729945,-1,95151464672207]	-4.18361	2.86919e-05	0.000477511	3.32102
ENSG00000141431.5	ASXL3	384.119	-3.67408	0.89634	[-5,43087672865177,-1,91728653991743]	-4.09898	4.14975e-05	0.000649845	3.18719
ENSG00000228835.1	AC012123.1	8.24856	-3.67443	1.15846	[-5,94495985488626,-1,40389678666478]	-3.17183	0.0015148	0.0120457	1.91917
ENSG00000183941.8	HIST2H4A	2.56549	-3.67721	0.921656	[-5,48362113365227,-1,87079516971199]	-3.98978	6.61338e-05	0.000960389	3.01755
ENSG00000122756.10	CNTFR	933.209	-3.67996	0.817885	[-5,28298095239062,-2,07693258829432]	-4.49936	6.81584e-06	0.00014314	3.84424
ENSG00000148935.6	GAS2	391.405	-3.68417	0.779834	[-5,21261608885823,-2,15572354529943]	-4.7243	2.30908e-06	5.69929e-05	4.24418
ENSG00000105048.12	TNNT1	22081.1	-3.68614	0.865934	[-5,38333477961489,-1,98893683552687]	-4.25683	2.07343e-05	0.000364612	3.43817
ENSG00000144730.12	IL17RD	3282.77	-3.69369	0.501369	[-4,67635372592805,-2,71102421081153]	-7.36721	1.74236e-13	2.3898e-11	10.6216
ENSG00000009765.10	IYD	6.2623	-3.70152	1.22409	[-6,10069707488174,-1,30233298944842]	-3.02388	0.00249556	0.0177193	1.75155
ENSG00000185332.2	TMEM105	63.4763	-3.71274	0.692997	[-5,07098520944987,-2,35448625951365]	-5.3575	8.4379e-08	3.41778e-06	5.46626
ENSG00000175093.4	SPSB4	1315.89	-3.72012	0.685457	[-5,06358977299551,-2,37664658498553]	-5.42721	5.72429e-08	2.44302e-06	5.61207
ENSG00000213171.2	LINGO4	55.7382	-3.72031	0.972745	[-5,62685031407381,-1,81376038399467]	-3.82454	0.000131015	0.00171535	2.76565
ENSG00000170162.9	VGLL2	963.83	-3.72302	0.928057	[-5,5419766757033,-1,90405842923384]	-4.01162	6.03025e-05	0.000890089	3.05057
ENSG00000134595.6	SOX3	5.8035	-3.73902	1.00415	[-5,70712184000014,-1,77091940596102]	-3.72356	0.000196432	0.00236623	2.62594
ENSG00000254726.2	MEX3A	2483	-3.74318	0.4232	[-4,57263303188671,-2,91371759682857]	-8.84492	9.15923e-19	3.31198e-16	15.4799
ENSG00000131864.6	USP29	7.34221	-3.76097	1.05803	[-5,83466904511745,-1,68726248222111]	-3.55468	0.000378435	0.00404423	2.39316
ENSG00000186335.4	SLC36A2	53.7382	-3.76532	1.27923	[-6,27255714640217,-1,25807700074173]	-2.94343	0.00324597	0.0217056	1.66343
ENSG00000157119.11	KLHL40	1193.23	-3.77402	1.1952	[-6,11655700765188,-1,43147435669177]	-3.15765	0.00159044	0.0125369	1.90181
ENSG00000145626.7	UGT3A1	19.4926	-3.78899	1.32886	[-6,39350519955826,-1,18448477148088]	-2.85132	0.0043538	0.0271011	1.56701
ENSG00000089250.14	NOS1	3778.57	-3.79071	1.12835	[-6,00223642225451,-1,57917999604013]	-3.35951	0.000780808	0.00715608	2.14532
ENSG00000188280.7	FAM230A	20.9243	-3.7985	1.13574	[-6,02450789283345,-1,57250037089421]	-3.34453	0.000824228	0.00748504	2.12581
ENSG00000121075.5	TBX4	298.273	-3.80492	0.936023	[-5,63949124293363,-1,97035015937643]	-4.06499	4.80349e-05	0.00073544	3.13345
ENSG00000110244.5	APOA4	5.43984	-3.8089	1.33588	[-6,42717657606815,-1,19061621596123]	-2.85122	0.00435515	0.0271011	1.56701
ENSG00000118271.5	TTR	23.0749	-3.81029	1.13453	[-6,03392967812277,-1,58664501971643]	-3.35847	0.000783765	0.00717658	2.14408
ENSG00000179270.6	C2orf71	119.384	-3.81148	0.849175	[-5,47582878478509,-2,14712414740319]	-4.48845	7.17444e-06	0.000149409	3.82562
ENSG00000162482.4	AKR7A3	807.102	-3.81436	0.712544	[-5,21092429724508,-2,41780128836162]	-5.35316	8.64326e-08	3.48676e-06	5.45758
ENSG00000267260.1	CTD-2162K18.4	49.1202	-3.82078	0.613276	[-5,02278068323338,-2,61878232220794]	-6.23012	4.6609e-10	3.52456e-08	7.45289
ENSG00000181215.8	C4orf50	28.6636	-3.82271	1.13043	[-6,0382990832315,-1,6071116140874]	-3.38165	0.000720516	0.00668983	2.17458
ENSG00000138136.5	LBX1	357.632	-3.82927	0.802363	[-5,40186940129218,-2,2566651566573]	-4.77249	1.81963e-06	4.71823e-05	4.32622
ENSG00000091664.7	SLC17A6	10.7725	-3.83018	1.29725	[-6,37273665257986,-1,28762193149538]	-2.95254	0.00315167	0.0211544	1.6746
ENSG00000065361.10	ERBB3	6010.2	-3.8402	0.755101	[-5,32017085917623,-2,36023012468799]	-5.08568	3.66313e-07	1.19626e-05	4.92217
ENSG00000179242.11	CDH4	444.102	-3.84754	0.744523	[-5,30677598523876,-2,38829805046768]	-5.16779	2.36884e-07	8.29427e-06	5.08122
ENSG00000100012.7	SEC14L3	21.524	-3.84952	0.873831	[-5,5621992908838,-2,1368444644885]	-4.40534	1.05619e-05	0.000207359	3.68328
ENSG00000135097.2	MSI1	395.366	-3.85751	0.648191	[-5,12794388715192,-2,58708190734886]	-5.9512	2.66187e-09	1.6091e-07	6.79342
ENSG00000108018.11	SORCS1	1091.3	-3.87845	0.821011	[-5,48760207688631,-2,26929686629847]	-4.72399	2.31261e-06	5.69929e-05	4.24418
ENSG00000166634.2	SERPINB12	13.2036	-3.88224	1.3912	[-6,60894350177952,-1,1555354257336]	-2.79057	0.00526159	0.0311956	1.50591
ENSG00000078814.11	MYH7B	2091.81	-3.88251	0.775952	[-5,40334771939124,-2,361673319429]	-5.00355	5.62849e-07	1.76282e-05	4.75379
ENSG00000145113.17	MUC4	523.477	-3.88533	0.834979	[-5,52185909600216,-2,24880237564218]	-4.65321	3.26809e-06	7.64656e-05	4.11653
ENSG00000185046.14	ANKS1B	239.496	-3.89182	0.638326	[-5,14291954937685,-2,64072912116811]	-6.09693	1.08127e-09	7.41529e-08	7.12987
ENSG00000159173.14	TNNI1	31937.3	-3.89504	1.05861	[-5,96987154273953,-1,82020501678751]	-3.6794	0.000233786	0.00274062	2.56215
ENSG00000140090.13	SLC24A4	422.574	-3.9112	0.687474	[-5,25861938313982,-2,56377158475926]	-5.68923	1.27615e-08	6.40909e-07	6.1932
ENSG00000140067.6	FAM181A	17.3154	-3.91968	1.14101	[-6,15601802039051,-1,68333524605263]	-3.43526	0.000591975	0.0057882	2.23746
ENSG00000066735.10	KIF26A	2108.74	-3.92138	0.598917	[-5,09523651917367,-2,74752535419371]	-6.54745	5.85262e-11	5.29077e-09	8.27648
ENSG00000180834.3	MAP6D1	1564.67	-3.92336	0.52841	[-4,95902827768747,-2,88769800362735]	-7.42484	1.12914e-13	1.63915e-11	10.7854
ENSG00000174450.7	GOLGA6L2	5.07389	-3.92357	1.03381	[-5,94979608307032,-1,89734073139876]	-3.79526	0.000147491	0.00188516	2.72465
ENSG00000258231.1	RP11-362K2.2	39.417	-3.92739	0.94795	[-5,78533454758037,-2,06943739598405]	-4.14303	3.42748e-05	0.000552397	3.25775
ENSG00000130700.6	GATA5	91.2745	-3.93077	1.01619	[-5,92247123516059,-1,93907280808313]	-3.86814	0.000109669	0.0014777	2.83041
ENSG00000164588.4	HCN1	56.6538	-3.95078	0.920578	[-5,75507785542102,-2,14647889223406]	-4.29163	1.77367e-05	0.000320972	3.49353
ENSG00000236279.2	CLEC2L	67.9945	-3.96251	0.939826	[-5,80453180048486,-2,12048141104774]	-4.21621	2.48439e-05	0.000422023	3.37466
ENSG00000105392.11	CRX	5.08108	-3.9632	1.07508	[-6,0703204187106,-1,85607908782918]	-3.68642	0.000227432	0.00268278	2.57141
ENSG00000153404.9	PLEKHG4B	1933.3	-3.96415	0.657946	[-5,25369771425196,-2,67459641488424]	-6.02503	1.69075e-09	1.09174e-07	6.96188
ENSG00000113763.6	UNC5A	569.949	-3.96437	0.686893	[-5,3106569439134,-2,61808546520552]	-5.77145	7.85909e-09	4.20166e-07	6.37658
ENSG00000169297.6	NR0B1	70.1199	-3.96834	1.07816	[-6,08149142280532,-1,85518393042454]	-3.68066	0.000232632	0.002736	2.56288
ENSG00000148357.12	HMCN2	5003.62	-3.96887	0.858203	[-5,65091825749912,-2,28682344190126]	-4.62463	3.75271e-06	8.57861e-05	4.06658
ENSG00000168505.6	GBX2	121.722	-3.97093	0.837525	[-5,61245006620161,-2,32941394669443]	-4.74127	2.12381e-06	5.31299e-05	4.27466
ENSG00000175497.12	DPP10	62.7388	-3.97116	1.00351	[-5,93800864691168,-2,00430872564964]	-3.95726	7.58158e-05	0.00107779	2.96747
ENSG00000197705.5	KLHL14	86.4535	-3.98143	0.817393	[-5,58349455937475,-2,37937187553453]	-4.87089	1.11096e-06	3.12958e-05	4.50451
ENSG00000164879.6	CA3	1671.33	-3.9873	1.04948	[-6,04423080677728,-1,93036416078784]	-3.79933	0.00014509	0.00185805	2.73094
ENSG00000229676.2	ZNF492	60.4038	-3.99034	0.829683	[-5,6164837305533,-2,36418664771422]	-4.80947	1.51331e-06	4.029e-05	4.3948
ENSG00000143171.8	RXRG	361.58	-3.99838	0.776796	[-5,52087011638452,-2,4758837971391]	-5.14726	2.64313e-07	9.06319e-06	5.04272
ENSG00000130182.3	ZSCAN10	31.1007	-4.00063	0.979292	[-5,9200077363689,-2,0812555465191]	-4.08523	4.40331e-05	0.000684699	3.1645
ENSG00000204624.6	PTCHD2	134.158	-4.00089	0.700381	[-5,37361716418953,-2,62817234710087]	-5.71245	1.1136e-08	5.70737e-07	6.24356
ENSG00000198570.5	RD3	81.7727	-4.01009	0.895933	[-5,76608118580417,-2,25408884567659]	-4.47588	7.60984e-06	0.000157159	3.80366
ENSG00000041515.11	MYO16	341.823	-4.01219	0.815424	[-5,61038919870519,-2,41398431718605]	-4.92037	8.63824e-07	2.51533e-05	4.5994
ENSG00000184544.7	DHRS7C	109.562	-4.01239	1.14131	[-6,24931273659081,-1,77545938227545]	-3.5156	0.000438767	0.0045663	2.34044
ENSG00000128313.2	APOL5	45.6095	-4.01615	0.826987	[-5,63701531187175,-2,39528729359227]	-4.85637	1.19558e-06	3.31167e-05	4.47995
ENSG00000167771.5	RCOR2	1046.9	-4.01864	0.482588	[-4,96449238599276,-3,07278365292728]	-8.32727	8.27271e-17	2.0566e-14	13.6869
ENSG00000266949.1	LYPD8	2.74282	-4.02395	0.970185	[-5,92547872026761,-2,12242446899749]	-4.14761	3.35958e-05	0.000542773	3.26538
ENSG00000105737.5	GRIK5	505.195	-4.0277	0.786784	[-5,56976876998991,-2,48563125203129]	-5.11919	3.06846e-07	1.03962e-05	4.98313
ENSG00000070031.3	SCT	788.414	-4.02834	0.846692	[-5,68782057697773,-2,36885024107629]	-4.75774	1.95776e-06	4.9982e-05	4.30119
ENSG00000269753.1	AL589739.1	17.2134	-4.02904	0.818907	[-5,63407104033831,-2,42401386075627]	-4.92002	8.65339e-07	2.51606e-05	4.59928
ENSG00000151952.10	TMEM132D	786.234	-4.03201	1.12038	[-6,22791469841299,-1,83610828658327]	-3.59879	0.0003197	0.00353148	2.45204
ENSG00000145911.5	N4BP3	3125.93	-4.03205	0.509647	[-5,03094065648127,-3,03315934045303]	-7.91145	2.5441e-15	4.96049e-13	12.3045
ENSG00000081138.9	CDH7	234.567	-4.03496	1.148	[-6,28499654896657,-1,78492683420513]	-3.51478	0.000440117	0.00457519	2.33959
ENSG00000213934.5	HBG1	30.2477	-4.04061	1.36499	[-6,71593962944596,-1,3652847701537]	-2.96018	0.00307458	0.020749	1.683
ENSG00000159958.3	TNFRSF13C	147.44	-4.04957	0.682291	[-5,38683550964575,-2,71230350878165]	-5.93525	2.93395e-09	1.74583e-07	6.758
ENSG00000176887.5	SOX11	2349.66	-4.05206	0.770105	[-5,5614382283724,-2,54268356678195]	-5.2617	1.42728e-07	5.43789e-06	5.26457
ENSG00000158164.6	TMSB15A	494.247	-4.05488	0.651859	[-5,33250091035483,-2,77726213357115]	-6.22049	4.95597e-10	3.71941e-08	7.42953
ENSG00000144227.4	NXPH2	109.792	-4.05918	0.797431	[-5,62211621941788,-2,49624318473738]	-5.09032	3.57461e-07	1.17606e-05	4.92957
ENSG00000134216.14	CHIA	17.1411	-4.06264	0.873942	[-5,77553979073188,-2,34974923389554]	-4.64864	3.34128e-06	7.79686e-05	4.10808
ENSG00000173406.11	DAB1	342.231	-4.06426	0.770974	[-5,57533929303381,-2,55317750473699]	-5.27159	1.35246e-07	5.19263e-06	5.28461
ENSG00000177291.3	GJD4	134.928	-4.0694	0.888817	[-5,81144766699181,-2,32734725290289]	-4.57844	4.68456e-06	0.000103865	3.98353
ENSG00000183850.9	ZNF730	112.439	-4.07734	0.676856	[-5,40395355276313,-2,75072735790229]	-6.02394	1.70219e-09	1.09557e-07	6.96036
ENSG00000268964.1	ERVV-2	3.19409	-4.09107	1.22028	[-6,48278327448081,-1,69936533460861]	-3.35256	0.000800666	0.00731113	2.13602
ENSG00000196260.3	SFTA2	7.32203	-4.13185	1.41278	[-6,90083860427706,-1,36285808116086]	-2.92463	0.00344865	0.0227259	1.64348
ENSG00000152467.5	ZSCAN1	61.3562	-4.13521	0.733276	[-5,57240118470094,-2,69801270700972]	-5.63936	1.70683e-08	8.36093e-07	6.07775
ENSG00000168772.9	CXXC4	146.937	-4.14309	0.683619	[-5,48295639945945,-2,80321975387003]	-6.06052	1.35679e-09	8.96475e-08	7.04746
ENSG00000198010.7	DLGAP2	237.321	-4.15908	0.839741	[-5,80493716687851,-2,51321320944047]	-4.95281	7.31503e-07	2.21433e-05	4.65476
ENSG00000171433.7	GLOD5	4.91774	-4.15973	1.29592	[-6,69969415110867,-1,61976575325285]	-3.20986	0.00132801	0.0108734	1.96363
ENSG00000103460.12	TOX3	409.574	-4.17427	0.854538	[-5,84913159433125,-2,49940390216035]	-4.88482	1.03521e-06	2.92864e-05	4.53333
ENSG00000102924.7	CBLN1	329.229	-4.18458	0.914697	[-5,97735694650732,-2,39181253199706]	-4.57483	4.76598e-06	0.000104968	3.97894
ENSG00000182901.11	RGS7	115.255	-4.18667	0.839449	[-5,83195781448376,-2,54137873427202]	-4.9874	6.11969e-07	1.89873e-05	4.72154
ENSG00000141639.7	MAPK4	572.379	-4.19303	0.895933	[-5,94902629895328,-2,4370340404412]	-4.68007	2.86774e-06	6.85501e-05	4.16399
ENSG00000100884.5	CPNE6	36.2489	-4.19671	1.04913	[-6,252961684731,-2,14045337095584]	-4.00018	6.32932e-05	0.000925909	3.03343
ENSG00000165887.7	ANKRD2	195.981	-4.20401	0.560334	[-5,30224105926463,-3,10577355462645]	-7.50269	6.25232e-14	9.27957e-12	11.0325
ENSG00000109063.10	MYH3	22705.9	-4.20561	0.897317	[-5,96431795580148,-2,44689927780776]	-4.68687	2.77416e-06	6.6553e-05	4.17683
ENSG00000174498.9	IGDCC3	112.138	-4.22232	0.677442	[-5,55008030455824,-2,89455660998174]	-6.23274	4.58352e-10	3.47927e-08	7.45851
ENSG00000144406.14	UNC80	316.778	-4.22917	0.790232	[-5,77799338682381,-2,68034129168789]	-5.35181	8.7081e-08	3.5058e-06	5.45521
ENSG00000205678.3	TECRL	8.56347	-4.23299	1.13502	[-6,45759803157598,-2,0083902704526]	-3.72944	0.000191909	0.00232867	2.63289
ENSG00000110195.7	FOLR1	286.67	-4.23514	0.588104	[-5,38780542681727,-3,08247863093807]	-7.20134	5.96218e-13	7.49694e-11	10.1251
ENSG00000173404.3	INSM1	208.248	-4.24143	0.857263	[-5,92163298455971,-2,56122471732149]	-4.94764	7.51181e-07	2.25672e-05	4.64652
ENSG00000021852.8	C8B	5.39835	-4.24384	1.38625	[-6,96083015357576,-1,52684844787318]	-3.06139	0.00220311	0.0161442	1.79198
ENSG00000084628.5	NKAIN1	816.756	-4.24998	0.646672	[-5,51743595280397,-2,98252937595907]	-6.57209	4.96149e-11	4.5472e-09	8.34226
ENSG00000135925.4	WNT10A	700.675	-4.26533	0.639821	[-5,51935316129006,-3,01130071436818]	-6.66644	2.62088e-11	2.51807e-09	8.59893
ENSG00000162896.5	PIGR	494.072	-4.28316	1.06944	[-6,37922856516564,-2,18709718591066]	-4.00505	6.20047e-05	0.000910746	3.0406
ENSG00000168243.6	GNG4	1817.54	-4.29272	0.769109	[-5,80015003722304,-2,78529980543386]	-5.58143	2.3855e-08	1.1432e-06	5.94188
ENSG00000197616.7	MYH6	317.861	-4.29414	1.26128	[-6,76621518865956,-1,82207422159424]	-3.40458	0.000662652	0.00628461	2.20172
ENSG00000146276.7	GABRR1	65.962	-4.31058	0.792612	[-5,86407472088083,-2,75709091236911]	-5.43845	5.37463e-08	2.31365e-06	5.6357
ENSG00000196482.12	ESRRG	341.645	-4.32186	0.949038	[-6,18194487512811,-2,46178386873239]	-4.55394	5.26499e-06	0.000114063	3.94285
ENSG00000219016.3	CTA-299D3.8	5.77249	-4.33679	1.08891	[-6,47101609260105,-2,20255470422173]	-3.98267	6.81445e-05	0.000983496	3.00723
ENSG00000141255.8	SPATA22	36.4336	-4.3438	0.950207	[-6,2061660977816,-2,48142454397276]	-4.57142	4.84426e-06	0.000106338	3.97331
ENSG00000171234.9	UGT2B7	34.7733	-4.34818	1.00843	[-6,32466753189053,-2,37169534577169]	-4.31183	1.61906e-05	0.000298088	3.52566
ENSG00000005981.8	ASB4	157.73	-4.35234	0.92825	[-6,1716743452231,-2,53300293744138]	-4.68876	2.74867e-06	6.60211e-05	4.18032
ENSG00000188817.3	SNTN	6.39407	-4.36608	1.66725	[-7,63383412384,-1,09833220036124]	-2.61873	0.00882571	0.0461303	1.33601
ENSG00000204335.3	SP5	394.782	-4.38081	0.890546	[-6,12624928772873,-2,63537246554947]	-4.91924	8.68806e-07	2.51791e-05	4.59896
ENSG00000257017.4	HP	502.743	-4.38521	0.968319	[-6,28307902815717,-2,48733650286669]	-4.52868	5.93537e-06	0.000127201	3.89551
ENSG00000160182.2	TFF1	7.25883	-4.39726	1.13035	[-6,61270023161085,-2,18182694439743]	-3.89019	0.000100164	0.00136377	2.86526
ENSG00000118432.11	CNR1	3707.71	-4.39813	0.955294	[-6,27047626568653,-2,52579174082965]	-4.60396	4.14537e-06	9.34729e-05	4.02931
ENSG00000185860.9	C1orf110	19.6769	-4.40454	0.977631	[-6,32066180585104,-2,48841898362355]	-4.50532	6.62729e-06	0.000139919	3.85412
ENSG00000146090.11	RASGEF1C	225.616	-4.41053	0.816056	[-6,00996974298717,-2,81108900568431]	-5.40469	6.49207e-08	2.7182e-06	5.56572
ENSG00000086548.8	CEACAM6	299.282	-4.4191	1.23303	[-6,83580157562375,-2,00239529864067]	-3.58392	0.000338474	0.00368685	2.43334
ENSG00000091704.5	CPA1	87.2343	-4.43802	0.684764	[-5,7801368791161,-3,09591023236294]	-6.4811	9.10582e-11	7.83968e-09	8.1057
ENSG00000158525.11	CPA5	1420.18	-4.44075	0.886027	[-6,17732850450746,-2,7041682219887]	-5.01198	5.38725e-07	1.6926e-05	4.77145
ENSG00000165084.11	C8orf34	466.006	-4.44253	0.729492	[-5,87230773055639,-3,01275079349717]	-6.08989	1.12986e-09	7.69546e-08	7.11377
ENSG00000088926.9	F11	23.6721	-4.44651	1.19659	[-6,79178328513063,-2,10124075476807]	-3.71599	0.00020241	0.00242648	2.61502
ENSG00000196581.6	AJAP1	698.825	-4.44673	0.751869	[-5,92036267106472,-2,97309091472124]	-5.91423	3.33428e-09	1.95036e-07	6.70989
ENSG00000198597.4	ZNF536	493.639	-4.44785	0.968314	[-6,34570894784148,-2,5499888611271]	-4.5934	4.36089e-06	9.78888e-05	4.00927
ENSG00000254656.1	RTL1	126.424	-4.45743	0.841146	[-6,10604577578585,-2,80881551565873]	-5.29924	1.16287e-07	4.5526e-06	5.34174
ENSG00000197753.6	LHFPL5	6.21683	-4.46114	1.16772	[-6,74983063656414,-2,17243971141932]	-3.82037	0.000133251	0.0017412	2.75915
ENSG00000124237.5	C20orf85	14.6248	-4.47977	1.09809	[-6,63198040342045,-2,32756326729101]	-4.07962	4.51095e-05	0.000696536	3.15706
ENSG00000228032.1	C14orf144	70.9347	-4.48481	0.735343	[-5,92605291439568,-3,04356219197826]	-6.09893	1.06778e-09	7.34808e-08	7.13383
ENSG00000242265.1	PEG10	15248.7	-4.48869	0.747777	[-5,95430866145513,-3,02307638243799]	-6.00271	1.94045e-09	1.23296e-07	6.90905
ENSG00000242173.4	ARHGDIG	280.393	-4.4994	0.706382	[-5,88388345092495,-3,11491821693711]	-6.36965	1.89466e-10	1.538e-08	7.81304
ENSG00000165731.13	RET	1412.77	-4.50385	0.767073	[-6,0072807226984,-3,00040977057242]	-5.87147	4.31951e-09	2.40634e-07	6.61864
ENSG00000149972.6	CNTN5	69.0346	-4.51333	0.814891	[-6,11048741791341,-2,91617345090209]	-5.53857	3.04952e-08	1.41703e-06	5.84862
ENSG00000183072.9	NKX2-5	473.024	-4.5137	0.99088	[-6,45578394196231,-2,57160643460497]	-4.55524	5.23258e-06	0.000113485	3.94506
ENSG00000204099.7	NEU4	1880.26	-4.55371	0.889894	[-6,29786587725116,-2,80954565057462]	-5.11713	3.10215e-07	1.04569e-05	4.9806
ENSG00000196169.10	KIF19	615.394	-4.56091	0.861543	[-6,24950849841553,-2,87232124792637]	-5.29389	1.19741e-07	4.66945e-06	5.33073
ENSG00000161133.12	USP41	68.3166	-4.57586	0.718826	[-5,9847308708666,-3,16698384296704]	-6.36574	1.94357e-10	1.57129e-08	7.80374
ENSG00000164082.10	GRM2	530.564	-4.5896	0.671287	[-5,90529555060698,-3,2738999520781]	-6.83702	8.086e-12	8.55395e-10	9.06783
ENSG00000177511.5	ST8SIA3	8.78224	-4.60133	1.36698	[-7,28055878807675,-1,92210227964421]	-3.36606	0.000762502	0.00700769	2.15443
ENSG00000115596.3	WNT6	249.148	-4.60413	0.837984	[-6,24655184766929,-2,96171514445214]	-5.4943	3.92268e-08	1.75313e-06	5.75619
ENSG00000102678.6	FGF9	287.442	-4.61276	0.933023	[-6,44145641137255,-2,78407355413058]	-4.94389	7.65781e-07	2.28676e-05	4.64078
ENSG00000188686.2	SCXA	3.60797	-4.61297	1.00627	[-6,58523439915844,-2,64071278594183]	-4.58421	4.55701e-06	0.000101489	3.99358
ENSG00000149654.5	CDH22	155.508	-4.62326	0.906801	[-6,40055732427634,-2,84596181116376]	-5.09843	3.42488e-07	1.13523e-05	4.94491
ENSG00000005381.6	MPO	486.398	-4.6236	0.852809	[-6,29507792832375,-2,95212645057279]	-5.42161	5.90638e-08	2.50553e-06	5.6011
ENSG00000224940.4	PRRT4	637.426	-4.63248	0.683155	[-5,97144027465771,-3,29352033916749]	-6.78101	1.19343e-11	1.21096e-09	8.91687
ENSG00000189410.7	SH2D5	1113.24	-4.64978	0.649975	[-5,92370689729392,-3,375853376871]	-7.15379	8.44156e-13	1.03633e-10	9.9845
ENSG00000136267.9	DGKB	271.741	-4.65276	0.785919	[-6,19313304291293,-3,11238719162255]	-5.92015	3.21644e-09	1.89256e-07	6.72295
ENSG00000219073.3	CELA3B	11.0138	-4.65382	0.927086	[-6,47087326472471,-2,83676292187301]	-5.01983	5.17161e-07	1.63518e-05	4.78643
ENSG00000198681.5	MAGEA1	92.0951	-4.65674	1.24494	[-7,09678496260513,-2,21669131581091]	-3.74052	0.000183641	0.00225309	2.64722
ENSG00000171786.5	NHLH1	470.147	-4.6634	0.737412	[-6,10870015600689,-3,21809876786185]	-6.32401	2.54862e-10	2.0194e-08	7.69478
ENSG00000172482.4	AGXT	326.991	-4.66385	0.966604	[-6,55835911812536,-2,76934146436498]	-4.82499	1.40013e-06	3.77314e-05	4.4233
ENSG00000147257.9	GPC3	5331.84	-4.67508	0.800723	[-6,24446512459991,-3,10568701412573]	-5.83857	5.26522e-09	2.89267e-07	6.5387
ENSG00000159961.1	OR3A3	2.11322	-4.67911	1.561	[-7,73860608868436,-1,61961067573742]	-2.99751	0.00272192	0.018816	1.72547
ENSG00000183044.7	ABAT	7446.21	-4.72106	0.588754	[-5,87499248675896,-3,56711775360796]	-8.01872	1.06855e-15	2.1685e-13	12.6638
ENSG00000143032.7	BARHL2	6.80645	-4.7304	1.10666	[-6,89941222015937,-2,56139498340951]	-4.2745	1.91569e-05	0.000341392	3.46675
ENSG00000091622.11	PITPNM3	8844.32	-4.73062	0.804301	[-6,30701993634375,-3,15421893698721]	-5.88165	4.06185e-09	2.28844e-07	6.64046
ENSG00000187786.1	SCXB	3.68252	-4.78764	1.79666	[-8,30902510077988,-1,2662453946771]	-2.66474	0.00770476	0.041569	1.38123
ENSG00000234965.1	SHISA8	46.7866	-4.79206	1.00549	[-6,7627905534527,-2,82133905288248]	-4.7659	1.88016e-06	4.8436e-05	4.31483
ENSG00000180066.5	C10orf91	24.7521	-4.79228	0.813336	[-6,38639329926914,-3,19817545464378]	-5.89213	3.81238e-09	2.18503e-07	6.66054
ENSG00000248713.1	RP11-766F14.2	1977.93	-4.80849	0.98999	[-6,74883375217384,-2,86814273440732]	-4.85711	1.19114e-06	3.30396e-05	4.48097
ENSG00000145721.7	LIX1	148.301	-4.81156	1.03008	[-6,83047253898162,-2,79264532853676]	-4.67107	2.99638e-06	7.11972e-05	4.14754
ENSG00000177519.3	RPRM	134.997	-4.82106	0.918827	[-6,62192583607948,-3,02018841844694]	-5.24697	1.54624e-07	5.83521e-06	5.23394
ENSG00000204278.8	TMEM235	11.3329	-4.8282	1.10952	[-7,00281878125066,-2,6535861223477]	-4.35162	1.35136e-05	0.000256204	3.59141
ENSG00000160180.14	TFF3	2464.97	-4.83583	0.790643	[-6,38546499324051,-3,28620081165187]	-6.11633	9.57561e-10	6.72932e-08	7.17203
ENSG00000113396.8	SLC27A6	437.463	-4.85315	0.943491	[-6,70236349238473,-3,00394494544233]	-5.14382	2.69201e-07	9.21494e-06	5.03551
ENSG00000170367.4	CST5	5.05109	-4.8647	1.60377	[-8,00803502767074,-1,72137463413272]	-3.03329	0.00241899	0.0173654	1.76031
ENSG00000007350.12	TKTL1	173.071	-4.86558	0.823269	[-6,47915429782454,-3,25199808121264]	-5.91007	3.41969e-09	1.99445e-07	6.70018
ENSG00000159307.14	SCUBE1	2650.16	-4.87191	0.761952	[-6,36530434594194,-3,3785087141016]	-6.39398	1.61619e-10	1.32275e-08	7.87852
ENSG00000228607.2	CLDN25	4.46368	-4.88021	1.3923	[-7,60907223891673,-2,15133932714797]	-3.50513	0.000456387	0.00469805	2.32808
ENSG00000149452.11	SLC22A8	20.7213	-4.90927	1.45256	[-7,756229201608,-2,06230452624094]	-3.37974	0.00072555	0.00672089	2.17257
ENSG00000130675.10	MNX1	99.2756	-4.92834	0.867668	[-6,62894222654713,-3,22774622921639]	-5.67999	1.34704e-08	6.73113e-07	6.17191
ENSG00000124440.11	HIF3A	1004.88	-4.92902	0.76122	[-6,42097985993242,-3,437053742113]	-6.47516	9.47133e-11	8.08437e-09	8.09235
ENSG00000170498.7	KISS1	79.5111	-4.92964	0.924401	[-6,74143424031,-3,11784752871868]	-5.33279	9.67136e-08	3.81635e-06	5.41835
ENSG00000105550.4	FGF21	10.6221	-4.93038	1.11991	[-7,12535722078946,-2,7354004782906]	-4.40249	1.07017e-05	0.000209896	3.678
ENSG00000158816.11	VWA5B1	156.075	-4.9416	1.12351	[-7,14364634484914,-2,73955668751132]	-4.39835	1.09078e-05	0.000213307	3.67099
ENSG00000145808.4	ADAMTS19	71.5728	-4.94491	0.9669	[-6,84000056211639,-3,04982269660029]	-5.11419	3.15087e-07	1.05682e-05	4.976
ENSG00000166206.9	GABRB3	917.375	-4.96608	0.754404	[-6,44468480385398,-3,48747574919122]	-6.58279	4.61711e-11	4.25116e-09	8.37149
ENSG00000125999.6	BPIFB1	61.3088	-4.97181	1.14443	[-7,21485194914311,-2,72876733473857]	-4.34435	1.39687e-05	0.000263326	3.57951
ENSG00000273079.1	GRIN2B	285.289	-4.98893	0.893165	[-6,73949963322316,-3,23835787453534]	-5.58568	2.32794e-08	1.11831e-06	5.95144
ENSG00000132185.12	FCRLA	1187.91	-4.99401	0.87028	[-6,69972302813407,-3,28828984352091]	-5.73839	9.55789e-09	4.96312e-07	6.30425
ENSG00000146910.7	CNPY1	120.344	-5.00701	1.06376	[-7,09193363057694,-2,92208317192042]	-4.70691	2.51499e-06	6.12218e-05	4.21309
ENSG00000099617.2	EFNA2	154.953	-5.0085	0.769511	[-6,51671300970402,-3,50028506527642]	-6.50868	7.58155e-11	6.61569e-09	8.17942
ENSG00000172156.3	CCL11	111.258	-5.01321	1.03599	[-7,04370438355777,-2,98271149308519]	-4.83907	1.3045e-06	3.56374e-05	4.44809
ENSG00000142700.7	DMRTA2	256.463	-5.01589	0.90179	[-6,78336558548304,-3,24841262688968]	-5.56215	2.66477e-08	1.25975e-06	5.89972
ENSG00000006071.7	ABCC8	415.937	-5.02562	1.02154	[-7,0278052720782,-3,02343180391898]	-4.91964	8.6705e-07	2.51736e-05	4.59906
ENSG00000166257.4	SCN3B	2331.32	-5.02989	0.608034	[-6,22161630090231,-3,83816802549523]	-8.27239	1.31299e-16	3.14612e-14	13.5022
ENSG00000188729.2	OSTN	50.2977	-5.03163	1.12713	[-7,24076261411802,-2,82249926161526]	-4.46411	8.04008e-06	0.000165222	3.78193
ENSG00000161905.8	ALOX15	482.541	-5.05454	0.941816	[-6,90046346290513,-3,20861374170701]	-5.3668	8.01449e-08	3.25955e-06	5.48684
ENSG00000160867.10	FGFR4	20387.5	-5.06914	0.610612	[-6,26591296707844,-3,87235925044254]	-8.30173	1.02602e-16	2.48847e-14	13.6041
ENSG00000125851.5	PCSK2	649.891	-5.09571	1.00218	[-7,05994792498916,-3,13147683841162]	-5.08463	3.68342e-07	1.20091e-05	4.92049
ENSG00000124493.9	GRM4	162.89	-5.1014	0.850858	[-6,76905400326056,-3,43375219327012]	-5.9956	2.02737e-09	1.27596e-07	6.89416
ENSG00000159248.4	GJD2	74.3652	-5.10165	1.14092	[-7,33781734679559,-2,86547917624515]	-4.47151	7.76701e-06	0.000159907	3.79613
ENSG00000096088.12	PGC	82.7031	-5.10346	1.11676	[-7,29226524337753,-2,91466158871921]	-4.5699	4.87958e-06	0.000106878	3.97111
ENSG00000176049.11	JAKMIP2	1351.95	-5.11086	0.702549	[-6,48782933267551,-3,73388652787389]	-7.27473	3.4711e-13	4.57173e-11	10.3399
ENSG00000187616.4	TMEM8C	3221.07	-5.11247	0.992616	[-7,05796109733019,-3,16697631024955]	-5.1505	2.59796e-07	8.92369e-06	5.04946
ENSG00000164438.5	TLX3	131.211	-5.11779	1.21196	[-7,49317670353387,-2,74239835887165]	-4.22275	2.41337e-05	0.000412102	3.385
ENSG00000165388.8	ZNF488	626.373	-5.12255	0.770315	[-6,63234292986931,-3,61276340079459]	-6.64995	2.93201e-11	2.79523e-09	8.55358
ENSG00000174279.4	EVX2	11.5177	-5.1251	1.22968	[-7,53521534574145,-2,71497488627425]	-4.16784	3.07496e-05	0.000505412	3.29635
ENSG00000164651.12	SP8	14.7076	-5.14008	1.2384	[-7,56729953953505,-2,71286369627375]	-4.15059	3.31626e-05	0.000538399	3.2689
ENSG00000131650.9	KREMEN2	1141.25	-5.14561	0.702735	[-6,52294653169368,-3,7682776111087]	-7.32227	2.43812e-13	3.2763e-11	10.4846
ENSG00000169994.14	MYO7B	3304	-5.15865	0.609022	[-6,35230819750512,-3,96498658578336]	-8.47038	2.44589e-17	6.79093e-15	14.1681
ENSG00000164900.4	GBX1	49.4276	-5.15916	0.989041	[-7,09764120421751,-3,22067022736301]	-5.21632	1.82513e-07	6.71286e-06	5.17309
ENSG00000179314.9	WSCD1	11400.2	-5.19035	0.743239	[-6,64707264418747,-3,73363062374847]	-6.98343	2.88069e-12	3.27378e-10	9.48495
ENSG00000165061.10	ZMAT4	523.418	-5.19199	0.904567	[-6,96491259705948,-3,41907408689368]	-5.73975	9.48143e-09	4.9363e-07	6.3066
ENSG00000196361.5	ELAVL3	125.3	-5.20513	1.0167	[-7,19782440433763,-3,21242704911075]	-5.11962	3.06153e-07	1.03904e-05	4.98337
ENSG00000170279.2	C7orf33	10.3519	-5.22198	1.4268	[-8,01845528260274,-2,42550720354106]	-3.65993	0.000252286	0.00291882	2.53479
ENSG00000124205.11	EDN3	2640.65	-5.24356	1.20242	[-7,60025673337545,-2,88686291564979]	-4.36084	1.29562e-05	0.000248	3.60555
ENSG00000147381.7	MAGEA4	55.8263	-5.25259	1.33638	[-7,87184949118316,-2,63333955357592]	-3.93047	8.47809e-05	0.00118574	2.92601
ENSG00000149021.2	SCGB1A1	87.3709	-5.25558	1.88833	[-8,95663778771281,-1,55453184752202]	-2.7832	0.00538262	0.0317403	1.49839
ENSG00000147432.2	CHRNB3	398.505	-5.25831	1.45956	[-8,11899573236718,-2,39762453740718]	-3.60267	0.000314969	0.0034864	2.45762
ENSG00000101203.12	COL20A1	208.889	-5.26881	0.746713	[-6,7323360998032,-3,80527441577664]	-7.056	1.71368e-12	2.02867e-10	9.69279
ENSG00000111245.10	MYL2	1151.84	-5.2778	1.03224	[-7,30095143829405,-3,25465314327928]	-5.11297	3.17131e-07	1.0618e-05	4.97396
ENSG00000185615.11	PDIA2	497.847	-5.30756	0.735403	[-6,74892008506009,-3,86619328426957]	-7.21721	5.30656e-13	6.76519e-11	10.1697
ENSG00000184160.6	ADRA2C	2324.99	-5.31951	0.680399	[-6,65306947304049,-3,98595532381379]	-7.81823	5.35723e-15	9.59861e-13	12.0178
ENSG00000161055.3	SCGB3A1	347.834	-5.32237	0.876924	[-7,04110871679237,-3,60362791348617]	-6.06936	1.28423e-09	8.59958e-08	7.06552
ENSG00000184492.5	FOXD4L1	173.731	-5.35281	0.641877	[-6,61086158270612,-4,09475170615918]	-8.33931	7.47262e-17	1.90533e-14	13.72
ENSG00000166959.3	MS4A8	24.3645	-5.3632	0.979416	[-7,28282116920234,-3,44357904280426]	-5.47591	4.3526e-08	1.92366e-06	5.71587
ENSG00000164076.12	CAMKV	106.902	-5.40882	0.907665	[-7,18781021512684,-3,6298304669432]	-5.95905	2.53705e-09	1.55252e-07	6.80896
ENSG00000162975.3	KCNF1	644.651	-5.41512	0.729771	[-6,84544163046519,-3,98479021287875]	-7.42029	1.16864e-13	1.68419e-11	10.7736
ENSG00000138083.3	SIX3	253.464	-5.41873	0.922643	[-7,22707971854934,-3,61038506005682]	-5.87305	4.27841e-09	2.39014e-07	6.62158
ENSG00000152578.8	GRIA4	691.776	-5.46036	0.942974	[-7,30855483442836,-3,61216368628716]	-5.79057	7.01476e-09	3.78075e-07	6.42242
ENSG00000181408.2	UTS2R	1034.67	-5.47292	0.903727	[-7,24418843709746,-3,70164407187618]	-6.05594	1.396e-09	9.1629e-08	7.03797
ENSG00000118194.14	TNNT2	15192.9	-5.49501	0.848125	[-7,15730603731974,-3,83271801525666]	-6.47901	9.23241e-11	7.91441e-09	8.10158
ENSG00000121101.11	TEX14	663.507	-5.5552	0.708006	[-6,94286983320779,-4,16753817974099]	-7.84627	4.28596e-15	7.82011e-13	12.1068
ENSG00000101746.11	NOL4	94.787	-5.5728	1.06282	[-7,65588946828884,-3,48970665037112]	-5.2434	1.57643e-07	5.91733e-06	5.22787
ENSG00000269883.1	AC007375.1	5.19575	-5.58063	1.34326	[-8,2133713729404,-2,9478831394978]	-4.15454	3.25949e-05	0.000530047	3.27569
ENSG00000182968.3	SOX1	135.659	-5.60832	1.15708	[-7,87616303165534,-3,34048141167626]	-4.84695	1.25374e-06	3.45353e-05	4.46174
ENSG00000255394.2	C8orf49	8.45087	-5.62926	0.947424	[-7,48617640902869,-3,77234285909937]	-5.94165	2.82171e-09	1.6903e-07	6.77204
ENSG00000122180.4	MYOG	21403.4	-5.63249	0.934167	[-7,46342696504217,-3,80156087521851]	-6.02943	1.64538e-09	1.0659e-07	6.97228
ENSG00000112175.6	BMP5	1104.12	-5.6477	1.03087	[-7,66816530381602,-3,62723754614771]	-5.47859	4.28731e-08	1.90326e-06	5.7205
ENSG00000113196.2	HAND1	156.333	-5.64786	1.0453	[-7,69661291066647,-3,59910386102203]	-5.40309	6.55037e-08	2.73684e-06	5.56275
ENSG00000165553.4	NGB	39.7699	-5.68375	1.22837	[-8,09130935214826,-3,27618803385928]	-4.62707	3.70882e-06	8.49781e-05	4.07069
ENSG00000075043.13	KCNQ2	193.138	-5.68531	1.19897	[-8,0352532649716,-3,33536496702026]	-4.74182	2.11812e-06	5.30543e-05	4.27528
ENSG00000168135.4	KCNJ4	97.7551	-5.72546	0.88644	[-7,4628529763836,-3,98807168060714]	-6.45894	1.0544e-10	8.92334e-09	8.04947
ENSG00000129965.9	INS-IGF2	13.375	-5.73944	1.29115	[-8,27004327656669,-3,20882810691768]	-4.44521	8.78052e-06	0.000178082	3.74938
ENSG00000067842.13	ATP2B3	148.265	-5.74699	0.7824	[-7,28046489164375,-4,21351187865317]	-7.34533	2.05253e-13	2.79594e-11	10.5535
ENSG00000205927.4	OLIG2	1008.58	-5.78341	1.18953	[-8,11483910357471,-3,45197483552905]	-4.86193	1.16244e-06	3.247e-05	4.48852
ENSG00000106541.7	AGR2	308.737	-5.78427	1.17231	[-8,08194401864779,-3,48658843598635]	-4.93409	8.05245e-07	2.38314e-05	4.62285
ENSG00000171126.7	KCNG3	187.03	-5.81593	0.870674	[-7,52242033868605,-4,10944126172405]	-6.6798	2.39263e-11	2.33258e-09	8.63216
ENSG00000178828.5	RNF186	42.0137	-5.81772	1.19341	[-8,1567631678782,-3,47867767314822]	-4.87487	1.08882e-06	3.07155e-05	4.51264
ENSG00000243955.1	GSTA1	97.1699	-5.86134	0.868101	[-7,56278460895303,-4,15989218205077]	-6.75191	1.45911e-11	1.44372e-09	8.84052
ENSG00000144834.8	TAGLN3	894.106	-5.86257	0.943421	[-7,71163849616254,-4,01349693158298]	-6.21416	5.16e-10	3.85797e-08	7.41364
ENSG00000130294.10	KIF1A	7420.69	-5.86404	0.966881	[-7,75909292292974,-3,96898803001602]	-6.0649	1.32034e-09	8.75296e-08	7.05785
ENSG00000196990.4	FAM163B	40.1928	-5.88487	1.10284	[-8,04639322597659,-3,72334727739455]	-5.33611	9.49595e-08	3.76957e-06	5.42371
ENSG00000070886.6	EPHA8	238.439	-5.90905	0.879648	[-7,63313273767105,-4,18497486097101]	-6.71752	1.84845e-11	1.8199e-09	8.73995
ENSG00000198183.7	BPIFA1	19.61	-5.91004	1.77798	[-9,39480700039191,-2,42526762568442]	-3.32402	0.000887284	0.0079442	2.09995
ENSG00000169676.4	DRD5	603.82	-5.92046	1.39408	[-8,6528181333252,-3,18810717260834]	-4.24685	2.16801e-05	0.000377891	3.42263
ENSG00000221986.2	MYBPHL	667.38	-5.95683	0.968767	[-7,85558292992411,-4,05808524158083]	-6.14888	7.80316e-10	5.6228e-08	7.25005
ENSG00000109851.5	DBX1	58.9633	-5.96725	1.17706	[-8,27423165645538,-3,66026015825854]	-5.06964	3.98569e-07	1.291e-05	4.88907
ENSG00000148123.10	LPPR1	448.38	-6.02496	1.12941	[-8,23856261791247,-3,81136311020377]	-5.33462	9.57456e-08	3.78566e-06	5.42186
ENSG00000119283.11	TRIM67	415.414	-6.0657	0.880386	[-7,79122222194522,-4,34017147388]	-6.88981	5.58657e-12	6.03836e-10	9.21908
ENSG00000107859.5	PITX3	1260.19	-6.07095	0.621289	[-7,28865127438538,-4,8532418202664]	-9.77153	1.49184e-22	1.18679e-19	18.9256
ENSG00000204950.2	LRRC10B	1079.74	-6.13853	0.714842	[-7,53959211857939,-4,73746253115421]	-8.58725	8.90763e-18	2.85734e-15	14.544
ENSG00000136099.9	PCDH8	407.593	-6.16627	0.982714	[-8,0923523794139,-4,2401833519594]	-6.27473	3.50238e-10	2.72091e-08	7.56529
ENSG00000148826.6	NKX6-2	55.3067	-6.22508	1.32521	[-8,82244562796395,-3,62771764036095]	-4.69743	2.63455e-06	6.36646e-05	4.1961
ENSG00000168269.7	FOXI1	61.8596	-6.3385	1.29008	[-8,867016664595,-3,80998670960014]	-4.91325	8.95773e-07	2.5819e-05	4.58806
ENSG00000007062.7	PROM1	2295.58	-6.3801	0.800108	[-7,94827978865377,-4,81191491015729]	-7.97405	1.53561e-15	3.02378e-13	12.5195
ENSG00000127743.5	IL17B	832.254	-6.39033	0.704791	[-7,77168965024469,-5,00896076354815]	-9.06698	1.22359e-19	5.29015e-17	16.2765
ENSG00000198336.5	MYL4	8271.75	-6.3928	0.764986	[-7,89214112200296,-4,8934515777739]	-8.35675	6.44693e-17	1.68706e-14	13.7729
ENSG00000177108.5	ZDHHC22	710.756	-6.4021	0.810876	[-7,99139136228212,-4,81281735282684]	-7.8953	2.89623e-15	5.48574e-13	12.2608
ENSG00000184221.8	OLIG1	2108.69	-6.42507	1.14761	[-8,67434865285093,-4,17579631618023]	-5.59865	2.16027e-08	1.0428e-06	5.9818
ENSG00000153820.8	SPHKAP	132.973	-6.42597	1.0647	[-8,51274881352709,-4,33919732861335]	-6.03547	1.58499e-09	1.03014e-07	6.9871
ENSG00000144771.7	LRTM1	107.991	-6.4343	1.25215	[-8,88847083636506,-3,98012832053078]	-5.1386	2.76798e-07	9.4587e-06	5.02417
ENSG00000109956.8	B3GAT1	1443.57	-6.4347	0.805638	[-8,01372562082075,-4,85568164161083]	-7.98709	1.38164e-15	2.7478e-13	12.561
ENSG00000101542.5	CDH20	810.039	-6.43512	0.719244	[-7,84480864018132,-5,02542506875718]	-8.94706	3.65075e-19	1.42365e-16	15.8466
ENSG00000141622.9	RNF165	1742.68	-6.47177	0.624954	[-7,69665710720744,-5,24688311484318]	-10.3556	3.94716e-25	4.61771e-22	21.3356
ENSG00000215704.5	CELA2B	650.028	-6.47471	0.843705	[-8,12834303799075,-4,82108121937541]	-7.67414	1.66526e-14	2.7599e-12	11.5591
ENSG00000138379.4	MSTN	3174.12	-6.4841	0.848596	[-8,14732230276348,-4,82088529028633]	-7.64097	2.15584e-14	3.4858e-12	11.4577
ENSG00000179796.7	LRRC3B	92.5833	-6.51719	0.746702	[-7,98070116016369,-5,05368237723889]	-8.72797	2.59292e-18	8.89104e-16	15.051
ENSG00000101204.11	CHRNA4	132.46	-6.54803	1.1548	[-8,81139958802841,-4,28465863765777]	-5.67026	1.4258e-08	7.08909e-07	6.14941
ENSG00000169181.8	GSG1L	1163.86	-6.6006	0.876906	[-8,31930634457487,-4,88189894301653]	-7.52715	5.18591e-14	7.93365e-12	11.1005
ENSG00000136574.13	GATA4	290.415	-6.68527	0.948121	[-8,54355330688685,-4,82698906470333]	-7.05108	1.77538e-12	2.08927e-10	9.68
ENSG00000176349.7	AC110781.3	550.705	-6.69728	1.06022	[-8,77527585358968,-4,61929374455672]	-6.31689	2.66883e-10	2.09793e-08	7.67821
ENSG00000123307.3	NEUROD4	19.7222	-6.72116	1.35903	[-9,3848176592703,-4,05751202422644]	-4.94555	7.59273e-07	2.27759e-05	4.64252
ENSG00000106018.9	VIPR2	1319.15	-6.73766	0.83162	[-8,36759975744311,-5,10771073965373]	-8.10185	5.41308e-16	1.14527e-13	12.9411
ENSG00000197599.8	CCDC154	3511.43	-6.80085	0.816583	[-8,40132068718278,-5,20037280073032]	-8.32842	8.19304e-17	2.0566e-14	13.6869
ENSG00000157851.12	DPYSL5	687.556	-6.8561	0.926873	[-8,67273908322142,-5,03946387531762]	-7.39702	1.3927e-13	1.97238e-11	10.705
ENSG00000063015.15	SEZ6	593.43	-6.86726	0.849285	[-8,53182412090437,-5,20268877703221]	-8.08593	6.16923e-16	1.27806e-13	12.8934
ENSG00000164853.8	UNCX	20.2849	-6.93446	1.5028	[-9,87990597533145,-3,98902080676147]	-4.61435	3.9433e-06	8.93217e-05	4.04904
ENSG00000269699.1	ZIM2	31.8608	-6.95223	0.86748	[-8,65245585736691,-5,25199815407795]	-8.01428	1.10782e-15	2.22548e-13	12.6526
ENSG00000262484.1	CTC-360G5.1	1806.22	-6.96306	0.780352	[-8,49252246018471,-5,43359975177821]	-8.92298	4.53918e-19	1.73606e-16	15.7604
ENSG00000164303.6	ENPP6	1440.76	-6.98305	0.703446	[-8,36177490717879,-5,60431872994807]	-9.92692	3.17932e-23	2.63459e-20	19.5793
ENSG00000156564.8	LRFN2	141.022	-6.98681	0.900472	[-8,75170264301832,-5,22191744001418]	-7.75905	8.55656e-15	1.47976e-12	11.8298
ENSG00000144339.7	TMEFF2	706.565	-7.10968	0.771107	[-8,62102552813384,-5,59834042138104]	-9.2201	2.96836e-20	1.51371e-17	16.82
ENSG00000179761.7	PIPOX	5643.28	-7.22611	0.754612	[-8,7051229884448,-5,74710001219842]	-9.57594	1.0094e-21	6.92236e-19	18.1597
ENSG00000186297.7	GABRA5	369.872	-7.2571	1.07282	[-9,35978569082141,-5,15441073351431]	-6.76451	1.33761e-11	1.34355e-09	8.87175
ENSG00000175206.6	NPPA	481.572	-7.2666	0.818568	[-8,87096901238353,-5,66224063112903]	-8.87721	6.8556e-19	2.57253e-16	15.5896
ENSG00000173467.4	AGR3	44.4684	-7.28613	1.20237	[-9,64274169053942,-4,92952533760206]	-6.05979	1.36296e-09	8.9757e-08	7.04693
ENSG00000036565.10	SLC18A1	310.841	-7.29607	0.996322	[-9,2488285920312,-5,34331635519312]	-7.323	2.42482e-13	3.2763e-11	10.4846
ENSG00000198300.8	PEG3	16044.4	-7.45768	0.714675	[-8,85841716637301,-6,05694099345255]	-10.4351	1.7151e-25	2.13187e-22	21.6712
ENSG00000101198.10	NKAIN4	2149.8	-7.58471	0.762638	[-9,07944948047262,-6,08996413333878]	-9.94536	2.6422e-23	2.2847e-20	19.6412
ENSG00000053438.7	NNAT	15176.8	-7.66525	0.899093	[-9,42743971938767,-5,90306086318339]	-8.52554	1.521e-17	4.72651e-15	14.3255
ENSG00000198822.6	GRM3	663.455	-7.6718	1.11805	[-9,86312997787847,-5,48047173007535]	-6.8618	6.80001e-12	7.23201e-10	9.14074
ENSG00000142789.15	CELA3A	139.35	-7.9675	0.820633	[-9,57590688763932,-6,35908650469212]	-9.70897	2.76113e-22	2.03383e-19	18.6917
ENSG00000168484.8	SFTPC	323.068	-8.02699	1.31466	[-10,6036761544962,-5,45029738875488]	-6.10574	1.02323e-09	7.0906e-08	7.14932
ENSG00000242950.2	ERVW-1	3192.66	-8.03104	1.03893	[-10,0672994307977,-5,99477458489637]	-7.73012	1.07449e-14	1.82645e-12	11.7384
ENSG00000142449.8	FBN3	2380.51	-8.10787	0.989981	[-10,0481979913251,-6,16754378969804]	-8.18993	2.61387e-16	5.90735e-14	13.2286
ENSG00000143340.6	FAM163A	626.33	-8.20489	0.969449	[-10,1049738313758,-6,30480230947027]	-8.46345	2.59577e-17	7.07187e-15	14.1505
ENSG00000171540.6	OTP	321.475	-8.39809	0.985549	[-10,3297269891349,-6,46644585972164]	-8.52123	1.57872e-17	4.75722e-15	14.3226
ENSG00000101180.11	HRH3	919.877	-8.46331	1.07096	[-10,5623522371935,-6,36427593274239]	-7.90257	2.73216e-15	5.22473e-13	12.2819
ENSG00000125533.4	BHLHE23	37.8452	-8.46455	1.2182	[-10,8521856505053,-6,07691522693383]	-6.94839	3.69486e-12	4.08241e-10	9.38908
ENSG00000122585.3	NPY	873.286	-8.53205	1.28842	[-11,0572987673518,-6,00679374809207]	-6.62211	3.54104e-11	3.3219e-09	8.47861
ENSG00000185559.9	DLK1	21131.6	-8.57445	1.20811	[-10,9423002498888,-6,20660678327289]	-7.09743	1.27101e-12	1.52676e-10	9.81623
ENSG00000075891.17	PAX2	549.448	-8.59768	1.18225	[-10,9148490541277,-6,28050815392651]	-7.27229	3.53438e-13	4.62446e-11	10.3349
ENSG00000107831.8	FGF8	386.734	-8.67966	1.01924	[-10,6773436545686,-6,68197918164727]	-8.51578	1.65472e-17	4.91179e-15	14.3088
ENSG00000077274.7	CAPN6	17965.8	-8.78632	0.992838	[-10,7322515729791,-6,84039808284627]	-8.84971	8.77499e-19	3.2318e-16	15.4906
ENSG00000105398.3	SULT2A1	57.7663	-9.33515	2.66073	[-14,5500887186954,-4,12021845750164]	-3.50849	0.000450653	0.00465105	2.33245
ENSG00000130711.3	PRDM12	1840.96	-9.62827	1.07493	[-11,7350994497162,-7,52143290844774]	-8.95707	3.33417e-19	1.38146e-16	15.8597
ENSG00000111049.3	MYF5	3268.64	-9.92385	1.65844	[-13,1743466891714,-6,67336248421703]	-5.98383	2.17949e-09	1.3588e-07	6.86685
ENSG00000165588.12	OTX2	486.104	-10.0691	1.32357	[-12,6632257800508,-7,47493897007423]	-7.60754	2.79371e-14	4.40963e-12	11.3556
ENSG00000077279.12	DCX	3937.62	-10.2103	1.06929	[-12,3060156761214,-8,11448914293843]	-9.54866	1.31387e-21	8.42911e-19	18.0742
ENSG00000123838.6	C4BPA	1531.86	-10.365	1.27273	[-12,8594925247924,-7,8704880460268]	-8.14391	3.82706e-16	8.36402e-14	13.0776
ENSG00000173530.5	TNFRSF10D	4257.05	1.99658	0.554921	[0,908953832632575,3,08420359689474]	3.59795	0.000320733	0.0035398	2.45102
ENSG00000100065.10	CARD10	3748.37	1.99501	0.463612	[1,08634856686453,2,90367592797421]	4.30319	1.68357e-05	0.000308313	3.51101
ENSG00000172197.9	MBOAT1	1382.9	1.9913	0.402243	[1,20291949829704,2,77968351715568]	4.95049	7.40259e-07	2.23403e-05	4.65091
ENSG00000002549.8	LAP3	17703.9	1.9867	0.293034	[1,41236276301198,2,56103639871872]	6.77975	1.20385e-11	1.21533e-09	8.9153
ENSG00000125089.12	SH3TC1	4678.66	1.98563	0.427546	[1,14764954143747,2,82360092586017]	4.64423	3.41343e-06	7.93064e-05	4.10069
ENSG00000109107.9	ALDOC	1538.66	1.98244	0.560161	[0,884542890249088,3,08033448281761]	3.53905	0.000401569	0.00424583	2.37204
ENSG00000164930.7	FZD6	2751.86	1.98202	0.499193	[1,00361556161112,2,9604178424866]	3.97044	7.17405e-05	0.00102969	2.9873
ENSG00000253873.1	PCDHGA11	219.684	1.97897	0.672363	[0,661161028664289,3,29677722334545]	2.9433	0.00324731	0.0217056	1.66343
ENSG00000116985.6	BMP8B	2439.95	1.9779	0.748888	[0,510111551955251,3,44569736997865]	2.64112	0.00826317	0.0439172	1.35737
ENSG00000105509.6	HAS1	125.317	1.97716	0.616332	[0,76917298137766,3,18515140830426]	3.20795	0.00133686	0.0109191	1.96181
ENSG00000203815.2	AL358813.2	57.8825	1.97531	0.47761	[1,03920904388749,2,91140679747477]	4.13582	3.53696e-05	0.000567283	3.2462
ENSG00000260027.3	HOXB7	1149.4	1.97453	0.431261	[1,12927361415251,2,81978553702853]	4.5785	4.68316e-06	0.000103865	3.98353
ENSG00000182890.3	GLUD2	129.383	1.97419	0.445597	[1,10083889877555,2,84754841961951]	4.43044	9.40397e-06	0.000187213	3.72766
ENSG00000041982.10	TNC	84300.9	1.97249	0.622605	[0,752207500509625,3,19277352083981]	3.16813	0.00153425	0.0121712	1.91467
ENSG00000180881.15	CAPS2	314.749	1.96788	0.442311	[1,10097059146948,2,83479616208662]	4.4491	8.62314e-06	0.000175534	3.75564
ENSG00000248099.3	INSL3	14.9155	1.96627	0.649956	[0,69238437589652,3,2401648817955]	3.02524	0.00248434	0.0176648	1.75289
ENSG00000049089.9	COL9A2	1900.93	1.96577	0.5485	[0,890728009260175,3,0408096939533]	3.5839	0.000338505	0.00368685	2.43334
ENSG00000188522.10	FAM83G	1691.54	1.96037	0.32317	[1,32696640791516,2,59376918189664]	6.06606	1.31087e-09	8.71925e-08	7.05952
ENSG00000103489.7	XYLT1	5537.8	1.95235	0.686814	[0,606222704390761,3,29848538376]	2.84262	0.0044744	0.0276786	1.55786
ENSG00000182287.9	AP1S2	6436.02	1.9519	0.411331	[1,14570732443172,2,75809412505818]	4.74533	2.08165e-06	5.24713e-05	4.28008
ENSG00000069869.11	NEDD4	4499.35	1.9517	0.320369	[1,32378608310479,2,57960974064165]	6.09203	1.11488e-09	7.61949e-08	7.11807
ENSG00000164695.4	CHMP4C	230.169	1.95068	0.71618	[0,546989542473382,3,35436464182244]	2.72372	0.00645505	0.036409	1.43879
ENSG00000170166.5	HOXD4	19.6228	1.95039	0.674197	[0,62898431326972,3,27178974002276]	2.8929	0.00381701	0.0245053	1.61074
ENSG00000154359.8	LONRF1	3112.38	1.94961	0.306779	[1,34833872417272,2,55088840980284]	6.35512	2.08267e-10	1.67693e-08	7.77549
ENSG00000170627.5	GTSF1	96.6835	1.94787	0.659012	[0,656226675069558,3,23950753997644]	2.95574	0.00311923	0.0209862	1.67807
ENSG00000006327.9	TNFRSF12A	12744	1.94638	0.362306	[1,23627222377769,2,65648611505787]	5.3722	7.77839e-08	3.17684e-06	5.498
ENSG00000186998.11	EMID1	7140.96	1.94224	0.584268	[0,797091608378348,3,08738019801099]	3.32422	0.00088666	0.0079442	2.09995
ENSG00000087253.7	LPCAT2	3407.68	1.93911	0.374813	[1,20448747038958,2,67372793185002]	5.17353	2.2971e-07	8.10012e-06	5.09151
ENSG00000146477.4	SLC22A3	5412.55	1.93593	0.613806	[0,732894376589881,3,13896880111132]	3.15398	0.0016106	0.0126657	1.89737
ENSG00000198865.5	CCDC152	372.272	1.93501	0.471495	[1,01089970535885,2,85912606324545]	4.10399	4.06077e-05	0.000637919	3.19523
ENSG00000213809.4	KLRK1	18.9159	1.9342	0.744265	[0,475466732330873,3,39292997794709]	2.59881	0.00935489	0.0482628	1.31639
ENSG00000121350.11	PYROXD1	1661.68	1.93073	0.325747	[1,29227736141108,2,56918182543074]	5.92708	3.0836e-09	1.81978e-07	6.73998
ENSG00000268744.1	CTD-3105H18.14	11.8001	1.92985	0.666133	[0,624251422716228,3,23544602567869]	2.89709	0.00376641	0.0242764	1.61482
ENSG00000246705.3	H2AFJ	3754.54	1.92853	0.422234	[1,10096872321507,2,75609684403311]	4.56745	4.93701e-06	0.000107898	3.96699
ENSG00000198168.4	SVIP	1341.21	1.92786	0.389033	[1,16536942333094,2,69035111171886]	4.95552	7.2138e-07	2.19035e-05	4.65949
ENSG00000197747.4	S100A10	25301	1.92653	0.354709	[1,23130756392588,2,62174249163634]	5.43128	5.59517e-08	2.39305e-06	5.62105
ENSG00000198754.5	OXCT2	67.7033	1.92436	0.701104	[0,550217751416714,3,29849398496521]	2.74475	0.00605567	0.0347676	1.45882
ENSG00000205177.5	C11orf91	15.1489	1.92087	0.615966	[0,713603418110599,3,12814621851838]	3.11847	0.0018179	0.0138552	1.85839
ENSG00000137727.8	ARHGAP20	765.352	1.91865	0.430312	[1,07525121950595,2,76204218974803]	4.45874	8.24441e-06	0.000168862	3.77247
ENSG00000026508.12	CD44	51927.9	1.91789	0.412766	[1,10888668562733,2,72689827022209]	4.64644	3.37706e-06	7.85531e-05	4.10484
ENSG00000050344.8	NFE2L3	1982.76	1.91603	0.454447	[1,0253266927777,2,8067268577221]	4.21617	2.48486e-05	0.000422023	3.37466
ENSG00000198342.5	ZNF442	319.369	1.91113	0.382369	[1,16170105796865,2,66055925258465]	4.99813	5.78881e-07	1.80522e-05	4.74347
ENSG00000071967.7	CYBRD1	37023.3	1.91087	0.382322	[1,16152994297761,2,66020457318249]	4.99806	5.79107e-07	1.80522e-05	4.74347
ENSG00000171368.10	TPPP	1036.58	1.90909	0.641546	[0,651679818636743,3,16649375583408]	2.97576	0.00292263	0.0199095	1.70094
ENSG00000163710.3	PCOLCE2	419.854	1.90591	0.701818	[0,530366601380859,3,28144370749504]	2.71567	0.00661423	0.0370129	1.43165
ENSG00000110318.9	KIAA1377	769.017	1.9048	0.574115	[0,779550751186766,3,03004162945643]	3.31779	0.000907316	0.00809542	2.09176
ENSG00000176920.10	FUT2	208.804	1.9022	0.478342	[0,96466503974105,2,83972990595653]	3.97665	6.98929e-05	0.00100508	2.9978
ENSG00000114861.14	FOXP1	5424.52	1.90017	0.319243	[1,27446271960007,2,52587092384841]	5.95211	2.6471e-09	1.6091e-07	6.79342
ENSG00000106688.7	SLC1A1	1231.86	1.89885	0.71283	[0,501726695558815,3,29596717842449]	2.66382	0.00772598	0.0416407	1.38048
ENSG00000120215.5	MLANA	56.0731	1.89726	0.526079	[0,866160609873287,2,92835156074687]	3.60641	0.000310462	0.00344691	2.46257
ENSG00000145623.8	OSMR	15081.3	1.89709	0.491986	[0,932819456116483,2,86136964174188]	3.85599	0.000115261	0.00154365	2.81145
ENSG00000196196.2	HRCT1	407.62	1.89152	0.555623	[0,802521575724856,2,9805247157692]	3.40433	0.000663273	0.0062875	2.20152
ENSG00000196850.4	PPTC7	5836.25	1.89056	0.317938	[1,26741567443143,2,51370784720907]	5.94633	2.74219e-09	1.65263e-07	6.78183
ENSG00000152076.14	CCDC74B	229.226	1.88973	0.457205	[0,993624921197771,2,78583520374351]	4.13322	3.57711e-05	0.000572798	3.242
ENSG00000125968.7	ID1	13492.5	1.88944	0.558707	[0,794394026463219,2,98448418975986]	3.38181	0.000720104	0.00668913	2.17463
ENSG00000197385.5	ZNF860	121.362	1.88726	0.41346	[1,07689247887196,2,69762702269968]	4.56455	5.00569e-06	0.000109159	3.96194
ENSG00000186395.6	KRT10	5008.31	1.88645	0.515844	[0,875415740695441,2,89748801014918]	3.65702	0.000255166	0.00294701	2.53062
ENSG00000107611.10	CUBN	753.204	1.88172	0.529238	[0,844427786780327,2,91900275392123]	3.55552	0.000377235	0.00403358	2.39431
ENSG00000123094.11	RASSF8	4993.29	1.87979	0.423652	[1,04944508439656,2,71013212746236]	4.4371	9.11786e-06	0.000182798	3.73803
ENSG00000198753.7	PLXNB3	1038.96	1.87453	0.567571	[0,76210862686135,2,98694536793489]	3.30272	0.000957523	0.00844787	2.07325
ENSG00000107282.5	APBA1	2318.57	1.87143	0.591272	[0,712557301493035,3,03030114656421]	3.16509	0.00155035	0.0122793	1.91083
ENSG00000229474.2	PATL2	192.451	1.87015	0.561401	[0,769828445831184,2,97047974618016]	3.33123	0.00086464	0.00778098	2.10897
ENSG00000148948.3	LRRC4C	447.865	1.86843	0.632238	[0,629269527402925,3,10759570980317]	2.95527	0.00312396	0.0210038	1.6777
ENSG00000187037.4	GPR141	121.745	1.86808	0.6533	[0,587633401411217,3,14852340899572]	2.85945	0.00424378	0.0266247	1.57471
ENSG00000095777.10	MYO3A	30.3825	1.86797	0.617868	[0,656968508100633,3,07896799047303]	3.02325	0.00250079	0.01775	1.7508
ENSG00000197019.4	SERTAD1	4914.82	1.86565	0.394996	[1,0914695278183,2,63982441208568]	4.72321	2.32154e-06	5.71419e-05	4.24304
ENSG00000251493.2	FOXD1	81.2168	1.86241	0.522984	[0,837382994586193,2,88744191610109]	3.56113	0.000369265	0.00395473	2.40288
ENSG00000103313.7	MEFV	149.753	1.86037	0.597684	[0,688930056372797,3,03180987544516]	3.11263	0.00185429	0.0140864	1.8512
ENSG00000163220.10	S100A9	2700.39	1.85782	0.683091	[0,518988309044927,3,19665755820561]	2.71973	0.00653356	0.036675	1.43563
ENSG00000188095.3	MESP2	65.9583	1.85632	0.528901	[0,819695960384903,2,89295066346114]	3.50977	0.000448489	0.00463427	2.33402
ENSG00000163874.8	ZC3H12A	1696.52	1.85548	0.381819	[1,10712859781282,2,60383248543942]	4.85958	1.17636e-06	3.27209e-05	4.48517
ENSG00000186862.13	PDZD7	292.879	1.84908	0.464853	[0,937986969079144,2,76017879103096]	3.97778	6.95627e-05	0.00100196	2.99915
ENSG00000241106.2	HLA-DOB	128.42	1.8483	0.55081	[0,768737086888057,2,92787121993084]	3.35561	0.000791892	0.00723766	2.1404
ENSG00000145779.7	TNFAIP8	2763.54	1.84827	0.338441	[1,18493843784951,2,51160473793335]	5.46113	4.73125e-08	2.07258e-06	5.68349
ENSG00000141526.10	SLC16A3	12109.1	1.84364	0.519934	[0,824584087616563,2,86268862890376]	3.5459	0.00039127	0.00416572	2.38031
ENSG00000137819.9	PAQR5	199.9	1.83739	0.548714	[0,761932958046258,2,9128529716823]	3.34854	0.000812377	0.00738815	2.13146
ENSG00000166848.5	TERF2IP	15990.1	1.83387	0.255334	[1,33342745656857,2,33432030150673]	7.18224	6.8578e-13	8.52424e-11	10.0693
ENSG00000135426.10	TESPA1	226.507	1.82814	0.50943	[0,829678791226306,2,82660806818459]	3.58861	0.000332452	0.00364086	2.4388
ENSG00000111199.6	TRPV4	1511.5	1.82736	0.411983	[1,01989075279873,2,63483500914581]	4.43553	9.18468e-06	0.000183583	3.73617
ENSG00000184719.7	RNLS	504.573	1.8273	0.370259	[1,10160147418036,2,5529914726643]	4.93518	8.0077e-07	2.37343e-05	4.62462
ENSG00000099139.9	PCSK5	3085.57	1.82726	0.605539	[0,640428151596031,3,01409659759773]	3.01758	0.00254801	0.0179507	1.74592
ENSG00000172201.6	ID4	1778.68	1.82716	0.540964	[0,766893480548929,2,88743174353575]	3.37761	0.000731194	0.00676057	2.17002
ENSG00000033178.8	UBA6	8046.33	1.82188	0.317317	[1,19995159739781,2,44381256297809]	5.74152	9.38332e-09	4.89804e-07	6.30998
ENSG00000163399.11	ATP1A1	105390	1.82085	0.414919	[1,00762567050496,2,6340764267103]	4.38845	1.14159e-05	0.000222152	3.65335
ENSG00000124116.14	WFDC3	173.77	1.81923	0.670368	[0,505336692104849,3,13313023204069]	2.71378	0.00665195	0.0371091	1.43052
ENSG00000127074.10	RGS13	82.455	1.80163	0.696748	[0,436032872954202,3,16723667837922]	2.58578	0.00971603	0.049754	1.30317
ENSG00000171722.7	C1orf111	28.6515	1.79956	0.647599	[0,530284478558126,3,06882686395307]	2.77881	0.00545583	0.0321117	1.49334
ENSG00000257446.2	ZNF878	56.9151	1.79936	0.512473	[0,7949288497235,2,80378677043864]	3.51113	0.000446213	0.00462202	2.33517
ENSG00000179058.5	C9orf50	25.281	1.79746	0.542583	[0,734016533751755,2,86090110304926]	3.31278	0.000923723	0.008205	2.08592
ENSG00000175832.8	ETV4	1491.64	1.79583	0.538283	[0,740810580867041,2,85084269891182]	3.33621	0.000849289	0.00766711	2.11537
ENSG00000188677.10	PARVB	8465.6	1.79527	0.378982	[1,05248117430499,2,53806135916949]	4.73709	2.16804e-06	5.40325e-05	4.26734
ENSG00000255038.1	RP11-1167A19.2	3.10838	1.79507	0.630891	[0,558550840505568,3,03159836736805]	2.8453	0.00443696	0.0275155	1.56042
ENSG00000164185.4	ZNF474	237.203	1.79112	0.651179	[0,514829220404534,3,06740342943677]	2.75058	0.00594908	0.034364	1.4639
ENSG00000115756.8	HPCAL1	9926.69	1.78856	0.34295	[1,1163874659688,2,46072575200456]	5.21521	1.83604e-07	6.72472e-06	5.17233
ENSG00000198934.3	MAGEE1	966.19	1.78533	0.44316	[0,91675555124618,2,6539101894066]	4.02864	5.60997e-05	0.00083888	3.0763
ENSG00000042286.10	AIFM2	2678.44	1.78484	0.299372	[1,19808027594,2,3715983695416]	5.96194	2.49264e-09	1.53005e-07	6.81529
ENSG00000185666.10	SYN3	128.204	1.77689	0.592663	[0,615289990312734,2,93848729010495]	2.99814	0.00271631	0.0187903	1.72607
ENSG00000189134.3	NKAPL	71.1203	1.77348	0.652561	[0,494479888960805,3,05247337277531]	2.71772	0.00657342	0.0368467	1.4336
ENSG00000108511.8	HOXB6	468.662	1.77281	0.496518	[0,799653011542463,2,74596587618764]	3.57049	0.000356318	0.00384298	2.41533
ENSG00000104219.8	ZDHHC2	2087.85	1.77235	0.415728	[0,957534303250462,2,58715648357892]	4.26324	2.01486e-05	0.000356826	3.44754
ENSG00000163520.9	FBLN2	32258.8	1.77074	0.57227	[0,649114607099049,2,89237186776833]	3.09424	0.00197315	0.0148419	1.82851
ENSG00000104432.8	IL7	214.321	1.77006	0.586212	[0,621106052374457,2,9190148296881]	3.01949	0.00253202	0.0178887	1.74742
ENSG00000117984.8	CTSD	86303.9	1.76895	0.387243	[1,00996451939628,2,52792779478038]	4.56806	4.92268e-06	0.000107703	3.96777
ENSG00000152137.2	HSPB8	9593.12	1.76574	0.421251	[0,940102520656194,2,59137532181101]	4.19166	2.76924e-05	0.000462813	3.33459
ENSG00000174788.5	PCP2	13.5947	1.76493	0.622452	[0,544946248779266,2,98491416555651]	2.83545	0.00457616	0.0281071	1.55118
ENSG00000215126.6	CBWD7	22.2226	1.76416	0.604708	[0,578951479933981,2,94936322136358]	2.91737	0.00352996	0.0231314	1.6358
ENSG00000054598.5	FOXC1	2063.86	1.75873	0.445853	[0,884872813383721,2,63258575291734]	3.94464	7.99211e-05	0.00112808	2.94766
ENSG00000152527.9	PLEKHH2	1369.44	1.75747	0.635928	[0,511071489697183,3,00386476167716]	2.76363	0.0057163	0.0333389	1.47705
ENSG00000005243.5	COPZ2	4275.55	1.75106	0.448263	[0,872481556455017,2,62964052791996]	3.90632	9.37106e-05	0.00129245	2.88859
ENSG00000060982.10	BCAT1	36864.4	1.74944	0.573765	[0,624882444298512,2,87400148571727]	3.04905	0.00229563	0.0167175	1.77683
ENSG00000151617.11	EDNRA	6043.5	1.74814	0.456976	[0,852480834306278,2,64379565121636]	3.82544	0.000130536	0.00171134	2.76666
ENSG00000137460.4	FHDC1	2068.22	1.74755	0.548525	[0,672459411821357,2,8226368073344]	3.18591	0.00144302	0.0115441	1.93764
ENSG00000253626.2	EIF5AL1	148.662	1.74637	0.513563	[0,739803973640946,2,75293439479113]	3.4005	0.000672638	0.00635525	2.19687
ENSG00000185567.6	AHNAK2	12996.6	1.74058	0.399679	[0,957223414019148,2,52393540279471]	4.35495	1.331e-05	0.000252826	3.59718
ENSG00000109790.12	KLHL5	4829.74	1.7405	0.298248	[1,15594410516445,2,32505409864339]	5.83575	5.35498e-09	2.93388e-07	6.53256
ENSG00000100003.13	SEC14L2	2363.15	1.73993	0.481269	[0,796662533304303,2,68320130385886]	3.6153	0.000299997	0.00335565	2.47422
ENSG00000140470.9	ADAMTS17	2481.61	1.73978	0.601422	[0,561014011057735,2,91854364637688]	2.89278	0.00381852	0.0245056	1.61074
ENSG00000154102.6	C16orf74	343.045	1.73875	0.554026	[0,652882899736142,2,82462382336772]	3.1384	0.00169874	0.0131428	1.88131
ENSG00000150782.7	IL18	1145.29	1.73764	0.535144	[0,688775688694521,2,78650100083892]	3.24705	0.00116608	0.00986014	2.00612
ENSG00000164736.5	SOX17	540.264	1.73638	0.515329	[0,726359160458191,2,74641046028325]	3.36947	0.000753127	0.00693435	2.15899
ENSG00000128965.7	CHAC1	855.097	1.73611	0.520545	[0,715859827854123,2,7563601675628]	3.33518	0.000852457	0.00768873	2.11415
ENSG00000157064.6	NMNAT2	647.047	1.73563	0.621625	[0,517272790001737,2,95399629014728]	2.79209	0.00523681	0.0310894	1.50739
ENSG00000233608.2	TWIST2	256.605	1.73245	0.613363	[0,530277477727304,2,93461712725684]	2.8245	0.00473538	0.028818	1.54034
ENSG00000157657.10	ZNF618	7606.22	1.7322	0.28177	[1,17993931811761,2,28445654780311]	6.14756	7.86816e-10	5.64917e-08	7.24802
ENSG00000065989.11	PDE4A	3016.06	1.72876	0.33381	[1,07450042306994,2,38301102798692]	5.17886	2.23242e-07	7.92827e-06	5.10082
ENSG00000180549.7	FUT7	67.0099	1.72249	0.622724	[0,501973689594122,2,94300776036778]	2.76606	0.00567386	0.0331692	1.47926
ENSG00000167723.10	TRPV3	592.652	1.72191	0.558701	[0,626877485171927,2,81694682829953]	3.08199	0.00205622	0.0153104	1.81501
ENSG00000184985.12	SORCS2	5622.04	1.7215	0.472999	[0,794441046504616,2,64856470463018]	3.63955	0.00027312	0.00311635	2.50635
ENSG00000129048.6	ACKR4	123.742	1.7207	0.627922	[0,489994735998108,2,95140381208887]	2.74031	0.00613818	0.0351197	1.45445
ENSG00000141198.9	TOM1L1	2777.83	1.72036	0.494442	[0,751275869349378,2,6894537488178]	3.47941	0.000502528	0.00507582	2.29449
ENSG00000184828.5	ZBTB7C	3089.12	1.71857	0.561669	[0,617715839666326,2,81941887830517]	3.05975	0.00221522	0.016221	1.78992
ENSG00000141404.11	GNAL	399.393	1.71848	0.489608	[0,758869389475072,2,67809592682413]	3.50992	0.000448244	0.00463427	2.33402
ENSG00000074966.6	TXK	99.7733	1.71801	0.49247	[0,752781331895261,2,68323019832968]	3.48855	0.000485656	0.00493296	2.30689
ENSG00000172543.3	CTSW	464.032	1.71748	0.538377	[0,662277042474911,2,77267462132295]	3.1901	0.00142223	0.0114238	1.94219
ENSG00000139173.5	TMEM117	2580.3	1.71516	0.426731	[0,878786731912206,2,55154232322743]	4.01931	5.83691e-05	0.000866949	3.06201
ENSG00000107249.17	GLIS3	2001.63	1.71476	0.583337	[0,571435183583475,2,85807593195555]	2.93956	0.00328678	0.0219281	1.659
ENSG00000173401.5	GLIPR1L1	29.7865	1.7125	0.501292	[0,72998904616482,2,69501869496708]	3.41618	0.000635066	0.00609511	2.21502
ENSG00000173567.10	GPR113	133.663	1.71208	0.501058	[0,730019657950703,2,6941325851434]	3.41692	0.000633341	0.00608497	2.21574
ENSG00000114573.5	ATP6V1A	9375.86	1.70965	0.289306	[1,14262452605249,2,27668413312099]	5.9095	3.43154e-09	1.99551e-07	6.69995
ENSG00000225614.2	ZNF469	6228.41	1.70931	0.652476	[0,430477563355612,2,98813487670793]	2.61972	0.00880009	0.0460569	1.33671
ENSG00000116883.8	RP11-268J15.5	769.16	1.70551	0.481354	[0,762071169914277,2,64894271905018]	3.54315	0.000395381	0.00419826	2.37693
ENSG00000067177.10	PHKA1	2190.78	1.70364	0.488718	[0,745774226413179,2,66151240218368]	3.48595	0.000490401	0.00497099	2.30356
ENSG00000091844.3	RGS17	1002.32	1.70309	0.45798	[0,805462824882787,2,60071127927385]	3.71869	0.000200256	0.00240501	2.61888
ENSG00000164023.10	SGMS2	2910.79	1.70173	0.465796	[0,788784155917903,2,61467048376306]	3.65338	0.000258815	0.00298087	2.52566
ENSG00000172348.10	RCAN2	4008.71	1.69626	0.358879	[0,992871095223296,2,39964988724988]	4.72656	2.2836e-06	5.64878e-05	4.24805
ENSG00000106123.7	EPHB6	433.879	1.69359	0.544612	[0,626170579012116,2,76100901348842]	3.10972	0.00187265	0.0141987	1.84775
ENSG00000090013.5	BLVRB	8114.92	1.69276	0.380857	[0,946290305798861,2,43922189701984]	4.4446	8.8056e-06	0.000178154	3.7492
ENSG00000145247.7	OCIAD2	3643.9	1.69239	0.399802	[0,908787127943278,2,47598301684004]	4.23306	2.30537e-05	0.000396963	3.40125
ENSG00000204188.3	GGNBP1	3.14895	1.69163	0.598636	[0,518326196224688,2,86493799170647]	2.82581	0.00471614	0.0287537	1.54131
ENSG00000205045.4	SLFN12L	167.221	1.68895	0.56881	[0,574107723145705,2,80380161575534]	2.96928	0.00298501	0.0202475	1.69363
ENSG00000048052.17	HDAC9	2216.19	1.68877	0.380967	[0,942086608165925,2,43545025998444]	4.43285	9.29974e-06	0.000185456	3.73176
ENSG00000159200.13	RCAN1	8005.84	1.68816	0.417851	[0,869186548945393,2,50713395483219]	4.0401	5.34291e-05	0.000805683	3.09384
ENSG00000092871.12	RFFL	2250.64	1.68695	0.386142	[0,930125112324555,2,44377288030241]	4.36873	1.24971e-05	0.000240836	3.61828
ENSG00000168329.9	CX3CR1	639.68	1.68533	0.578632	[0,55123606848881,2,81943175902855]	2.91262	0.00358413	0.0234016	1.63076
ENSG00000169184.5	MN1	10090.9	1.68469	0.534008	[0,638051494261863,2,7313229031937]	3.1548	0.00160608	0.0126352	1.89842
ENSG00000120693.9	SMAD9	2323.61	1.68373	0.53748	[0,630289740539386,2,73717210938271]	3.13264	0.00173242	0.0133234	1.87538
ENSG00000186314.7	PRELID2	326.907	1.68371	0.402853	[0,894136935596488,2,47329008036609]	4.17948	2.92179e-05	0.000483432	3.31566
ENSG00000144136.6	SLC20A1	14312.2	1.68299	0.302787	[1,0895354146635,2,27643945376656]	5.55832	2.72388e-08	1.28067e-06	5.89256
ENSG00000152229.14	PSTPIP2	1118.48	1.68224	0.404528	[0,889381643463439,2,47510185014294]	4.15853	3.20301e-05	0.000522143	3.28221
ENSG00000185664.10	PMEL	159.12	1.68223	0.459515	[0,781594325449877,2,58286112078026]	3.66087	0.000251356	0.00291145	2.53589
ENSG00000144645.9	OSBPL10	4788.56	1.67923	0.463618	[0,770551662437459,2,58789925918148]	3.62201	0.000292328	0.00329208	2.48253
ENSG00000116117.13	PARD3B	2768.09	1.67846	0.362058	[0,968840540960527,2,38808037445267]	4.63589	3.554e-06	8.19025e-05	4.0867
ENSG00000144045.9	DQX1	39.6034	1.67838	0.543211	[0,613701873349132,2,74305124144669]	3.08973	0.00200338	0.0150002	1.8239
ENSG00000100228.8	RAB36	502.838	1.67285	0.586497	[0,523337151253968,2,82236472822639]	2.85227	0.00434077	0.0270425	1.56795
ENSG00000029534.15	ANK1	13839.5	1.67148	0.589114	[0,516840243705373,2,82612449682811]	2.83728	0.00454994	0.0279998	1.55284
ENSG00000188732.6	FAM221A	267.484	1.6714	0.395681	[0,895882319625407,2,44692436947255]	4.22412	2.39881e-05	0.000410968	3.38619
ENSG00000181722.11	ZBTB20	441.953	1.66983	0.403383	[0,879216438337943,2,46044967897474]	4.13957	3.47958e-05	0.000559433	3.25225
ENSG00000128578.5	STRIP2	2858.95	1.66824	0.577438	[0,536480322007857,2,79999496261048]	2.88903	0.00386427	0.0247264	1.60684
ENSG00000137463.4	MGARP	60.6347	1.6648	0.55568	[0,575691186287155,2,75391793031258]	2.99598	0.00273568	0.0188914	1.72374
ENSG00000120217.9	CD274	605.845	1.66416	0.535863	[0,613890971046806,2,71443616122027]	3.10558	0.00189909	0.0143609	1.84282
ENSG00000255587.3	RAB44	34.2842	1.66414	0.567954	[0,550966764407257,2,77730685205054]	2.93005	0.00338903	0.0224222	1.64932
ENSG00000137843.7	PAK6	120.256	1.66132	0.59312	[0,498828560815014,2,82381582146379]	2.80099	0.00509463	0.0304453	1.51648
ENSG00000158467.12	AHCYL2	4739.48	1.66029	0.461676	[0,755424141131672,2,56516050833801]	3.59623	0.000322864	0.00355937	2.44863
ENSG00000125266.6	EFNB2	7266.27	1.65821	0.433941	[0,807698992037838,2,50871803776688]	3.82127	0.000132765	0.00173712	2.76017
ENSG00000175106.12	TVP23C	140.316	1.65712	0.441713	[0,791380645823485,2,52286313240757]	3.75158	0.000175722	0.00217878	2.66179
ENSG00000130751.5	NPAS1	105.385	1.65672	0.425876	[0,822018004918204,2,49142256933792]	3.89014	0.000100185	0.00136377	2.86526
ENSG00000196407.7	THEM5	237.646	1.65624	0.50536	[0,665757063130989,2,64673105071591]	3.27736	0.00104784	0.00907247	2.04227
ENSG00000151239.9	TWF1	8035.88	1.65168	0.420773	[0,82697675479349,2,47637514888255]	3.92534	8.6607e-05	0.00120788	2.91798
ENSG00000117069.10	ST6GALNAC5	5461.83	1.64741	0.576176	[0,518130234625558,2,77669934699544]	2.85922	0.00424683	0.0266334	1.57457
ENSG00000104312.6	RIPK2	2767.01	1.64709	0.339985	[0,980727505944315,2,31344527730515]	4.84458	1.26879e-06	3.48531e-05	4.45776
ENSG00000170545.12	SMAGP	968.769	1.64694	0.522877	[0,622124386234946,2,67176299437747]	3.14978	0.00163396	0.0128089	1.89249
ENSG00000158887.11	MPZ	187.431	1.64633	0.543955	[0,580197648517369,2,71246278604033]	3.02659	0.00247328	0.0176032	1.75441
ENSG00000158516.7	CPA2	108.745	1.63786	0.558606	[0,54300956139438,2,73270482121782]	2.93204	0.00336739	0.0223347	1.65102
ENSG00000177679.14	SRRM3	799.861	1.63686	0.40985	[0,833571655003404,2,4401551215195]	3.99381	6.50204e-05	0.000946651	3.02381
ENSG00000156535.9	CD109	9640.29	1.63635	0.491163	[0,673693221771235,2,59901605148858]	3.33159	0.000863504	0.00777695	2.10919
ENSG00000168229.3	PTGDR	65.4671	1.63455	0.56297	[0,531145740748246,2,73794607438901]	2.90344	0.00369093	0.0239339	1.62099
ENSG00000168779.15	SHOX2	1170.2	1.63107	0.593653	[0,467532606712176,2,79460873587976]	2.74752	0.00600485	0.0345778	1.4612
ENSG00000117226.7	GBP3	3727.14	1.63037	0.407583	[0,831524333072017,2,4292213868342]	4.0001	6.33164e-05	0.000925909	3.03343
ENSG00000137834.10	SMAD6	1724	1.62924	0.462255	[0,723238404903609,2,53524499277899]	3.52455	0.000424201	0.00444729	2.3519
ENSG00000111816.6	FRK	789.27	1.62745	0.394537	[0,854171869104909,2,40072737589503]	4.12496	3.70793e-05	0.000589475	3.22953
ENSG00000164114.14	MAP9	1149.84	1.62621	0.55266	[0,543016963458887,2,70940453578419]	2.94252	0.00325557	0.021749	1.66256
ENSG00000180801.11	ARSJ	1789.24	1.6255	0.445672	[0,751998770566125,2,49899941936918]	3.6473	0.000265008	0.00303774	2.51745
ENSG00000135269.13	TES	4103.74	1.62389	0.47411	[0,694649166949507,2,55312577575311]	3.42513	0.000614508	0.00593945	2.22625
ENSG00000138744.10	NAAA	3127.86	1.62306	0.346483	[0,943961434400149,2,30215066467051]	4.68437	2.8082e-06	6.72886e-05	4.17206
ENSG00000240972.1	MIF	109.399	1.62135	0.497314	[0,646631767792057,2,59606608715044]	3.26021	0.00111329	0.00949851	2.02234
ENSG00000142959.4	BEST4	68.4687	1.62099	0.505155	[0,630906962567049,2,61107896613259]	3.2089	0.00133243	0.0109006	1.96255
ENSG00000183049.8	CAMK1D	3865.82	1.61793	0.486392	[0,664620252975669,2,57124217154537]	3.32639	0.000879778	0.00788865	2.103
ENSG00000135622.8	SEMA4F	1896.54	1.61763	0.35823	[0,915509014479432,2,31974345857819]	4.51561	6.31341e-06	0.000134146	3.87242
ENSG00000109854.9	HTATIP2	3173.98	1.61653	0.412424	[0,808196182287484,2,42487038194488]	3.91959	8.87011e-05	0.00123277	2.90912
ENSG00000125746.10	EML2	3495.84	1.61485	0.309208	[1,00881028383938,2,2208843017849]	5.22252	1.76501e-07	6.56122e-06	5.18302
ENSG00000159363.13	ATP13A2	8101.89	1.61314	0.366161	[0,89548176292327,2,33080524208475]	4.40556	1.0551e-05	0.000207357	3.68328
ENSG00000189195.5	BTBD8	46.2739	1.61219	0.498173	[0,635787656908305,2,58859005595151]	3.2362	0.00121131	0.010152	1.99345
ENSG00000174236.2	REP15	21.3144	1.61183	0.485019	[0,661213575348439,2,56245206404916]	3.32324	0.000889789	0.00795331	2.09945
ENSG00000143512.8	HHIPL2	163.118	1.611	0.570193	[0,493446432659264,2,72856287528562]	2.82537	0.00472266	0.0287726	1.54102
ENSG00000166033.7	HTRA1	53209.8	1.60759	0.589127	[0,452917609079584,2,76225373545594]	2.72876	0.00635733	0.0360623	1.44295
ENSG00000188549.8	C15orf52	2190.47	1.60635	0.517641	[0,591788628318881,2,62090283898982]	3.10321	0.00191436	0.0144594	1.83985
ENSG00000132530.12	XAF1	6882.36	1.60218	0.523598	[0,575946872183127,2,62841453241573]	3.05994	0.0022138	0.0162166	1.79004
ENSG00000085719.7	CPNE3	13853.5	1.60172	0.316742	[0,98092015348158,2,22252764091704]	5.05687	4.26203e-07	1.36495e-05	4.86488
ENSG00000205336.7	GPR56	3234.14	1.60137	0.50829	[0,605137869098317,2,59759881768118]	3.1505	0.00162991	0.0127873	1.89322
ENSG00000100342.16	APOL1	9280.73	1.60046	0.381325	[0,853077568883826,2,34784571780365]	4.1971	2.70352e-05	0.000453353	3.34356
ENSG00000049323.11	LTBP1	16820.3	1.59924	0.458559	[0,700481815727012,2,49800130128887]	3.48753	0.000487496	0.00494406	2.30592
ENSG00000183578.5	TNFAIP8L3	1508.02	1.59917	0.541557	[0,537737892046042,2,66060163062318]	2.95291	0.00314791	0.0211363	1.67497
ENSG00000171217.5	CLDN20	24.6088	1.59862	0.533475	[0,553030951773589,2,64421444186095]	2.99662	0.00272989	0.018858	1.72451
ENSG00000128298.12	BAIAP2L2	377.55	1.59578	0.543118	[0,531291682302887,2,66027657613713]	2.93819	0.00330136	0.0219884	1.65781
ENSG00000172296.8	SPTLC3	1076.7	1.59439	0.58578	[0,446278411465538,2,74249498472832]	2.72182	0.00649241	0.0365539	1.43707
ENSG00000204397.3	CARD16	985.989	1.59428	0.450234	[0,711840271148626,2,47672558292313]	3.54101	0.0003986	0.00421893	2.3748
ENSG00000136859.5	ANGPTL2	39024.1	1.59265	0.434365	[0,741313731337991,2,44399192782023]	3.66663	0.000245772	0.00286177	2.54336
ENSG00000110660.10	SLC35F2	1069.37	1.59148	0.436206	[0,736530645557115,2,44642735895013]	3.64846	0.000263821	0.00302861	2.51876
ENSG00000170379.15	FAM115C	936.99	1.58942	0.383593	[0,837588210698412,2,34124668031535]	4.1435	3.42052e-05	0.000551722	3.25828
ENSG00000166401.9	SERPINB8	1457.89	1.5889	0.336088	[0,930174968237717,2,24761571298838]	4.72762	2.2717e-06	5.62635e-05	4.24977
ENSG00000188643.6	S100A16	13720.1	1.58581	0.442375	[0,718771027777295,2,45285003007604]	3.58476	0.000337384	0.0036836	2.43373
ENSG00000122863.5	CHST3	9509.94	1.58569	0.360411	[0,879300539756312,2,29208402532687]	4.39968	1.08409e-05	0.000212418	3.67281
ENSG00000144802.7	NFKBIZ	1941.71	1.5801	0.391108	[0,813547528658069,2,34666140730591]	4.04008	5.3434e-05	0.000805683	3.09384
ENSG00000183840.5	GPR39	170.285	1.57739	0.555355	[0,488910663176025,2,66586243256962]	2.84032	0.00450682	0.0278186	1.55566
ENSG00000176845.8	METRNL	12766.9	1.5749	0.394263	[0,802156589533996,2,34763862701808]	3.99454	6.48208e-05	0.000945223	3.02447
ENSG00000107819.9	SFXN3	7411.06	1.57445	0.226457	[1,13060195126104,2,01829540082008]	6.95254	3.58764e-12	3.98608e-10	9.39945
ENSG00000105290.7	APLP1	1296.63	1.5636	0.590585	[0,406074369222826,2,72112409992673]	2.64754	0.00810788	0.0432536	1.36398
ENSG00000132357.9	CARD6	1582.41	1.55811	0.401714	[0,770767987132109,2,34545718752799]	3.87866	0.000105032	0.00142086	2.84745
ENSG00000175471.15	MCTP1	1295.81	1.55777	0.516849	[0,544768025520925,2,57077832559118]	3.01398	0.00257843	0.0180945	1.74245
ENSG00000265817.1	FSBP	38.4316	1.55719	0.470019	[0,635967097543795,2,47840801560683]	3.31303	0.000922909	0.00820144	2.08611
ENSG00000116729.9	WLS	13122.5	1.55705	0.445782	[0,683330888905488,2,43076444993483]	3.49285	0.000477904	0.00487663	2.31188
ENSG00000146409.6	SLC18B1	2220.25	1.55176	0.282422	[0,998222308569927,2,10529673355969]	5.49447	3.91889e-08	1.75313e-06	5.75619
ENSG00000184307.9	ZDHHC23	357.358	1.55011	0.475619	[0,61791720263365,2,48230939865445]	3.25915	0.00111747	0.00952194	2.02127
ENSG00000146005.3	PSD2	144.646	1.54959	0.56542	[0,441391438676142,2,65779648652558]	2.74061	0.00613257	0.0350977	1.45472
ENSG00000166260.6	COX11	5670.59	1.54865	0.315838	[0,929620699442975,2,1676823927433]	4.90331	9.42342e-07	2.69659e-05	4.56919
ENSG00000162636.11	FAM102B	3935.79	1.54186	0.306637	[0,940862853664614,2,14285764337075]	5.02829	4.94867e-07	1.56968e-05	4.80419
ENSG00000099985.3	OSM	150.544	1.53987	0.481591	[0,595965473729895,2,48376689024977]	3.19746	0.00138645	0.0112179	1.95009
ENSG00000120708.12	TGFBI	26534	1.53978	0.432226	[0,692634523308052,2,38692829161613]	3.56245	0.000367414	0.0039434	2.40413
ENSG00000177409.7	SAMD9L	4676.56	1.53967	0.452063	[0,65363888705994,2,42569468819554]	3.40587	0.000659548	0.00626413	2.20314
ENSG00000143412.5	ANXA9	658.834	1.53954	0.346308	[0,860789422396455,2,21829164581651]	4.44558	8.76541e-06	0.000178066	3.74942
ENSG00000164932.8	CTHRC1	8363.74	1.53898	0.506504	[0,54625400965482,2,53171397539708]	3.03844	0.00237804	0.0171683	1.76527
ENSG00000197405.3	C5AR1	1476.82	1.53783	0.357149	[0,837831230196428,2,23783034527547]	4.30585	1.66346e-05	0.000305626	3.51481
ENSG00000109944.6	C11orf63	416.393	1.53758	0.564435	[0,431306237619477,2,64385039397726]	2.7241	0.00644766	0.0363838	1.43909
ENSG00000204361.7	NXPE2	19.376	1.53653	0.555599	[0,447576894265253,2,62548433458887]	2.76554	0.00568287	0.0332022	1.47883
ENSG00000082126.13	MPP4	39.8415	1.53579	0.5712	[0,41625820187112,2,65532003521376]	2.68871	0.00717292	0.0393748	1.40478
ENSG00000069943.5	PIGB	622.332	1.53228	0.203702	[1,13302603697243,1,93152437628375]	7.52213	5.38909e-14	8.18154e-12	11.0872
ENSG00000133424.16	LARGE	7047.2	1.52848	0.427835	[0,689934753827138,2,36701583661264]	3.57258	0.000353476	0.00381854	2.4181
ENSG00000122694.11	GLIPR2	11493	1.52715	0.304521	[0,930295358123138,2,12399497484748]	5.01491	5.30576e-07	1.67228e-05	4.77669
ENSG00000170955.9	PRKCDBP	5273.03	1.52589	0.409818	[0,722659821692058,2,3291162032218]	3.72333	0.00019661	0.00236694	2.62581
ENSG00000244509.3	APOBEC3C	4075.51	1.52574	0.348164	[0,843349372056288,2,20812703355081]	4.38224	1.17465e-05	0.000227694	3.64265
ENSG00000168214.16	RBPJ	18666.5	1.52314	0.258615	[1,0162680432552,2,030019692184]	5.88962	3.87079e-09	2.21214e-07	6.65519
ENSG00000159753.9	RLTPR	316.144	1.52074	0.440048	[0,658257518398268,2,38321483850925]	3.45584	0.000548581	0.00544149	2.26428
ENSG00000163545.7	NUAK2	600.947	1.5201	0.424205	[0,688674632433164,2,3515269270818]	3.58341	0.000339135	0.00369168	2.43278
ENSG00000104611.7	SH2D4A	1520.61	1.5182	0.427635	[0,680048866051531,2,35634794116673]	3.55022	0.000384911	0.00410022	2.38719
ENSG00000183690.12	EFHC2	119.195	1.51659	0.44802	[0,638489690615048,2,39469738230861]	3.3851	0.000711525	0.00663734	2.17801
ENSG00000177311.6	ZBTB38	7506.54	1.5127	0.290237	[0,943841996279022,2,08154952426308]	5.21194	1.8688e-07	6.83129e-06	5.1655
ENSG00000091592.11	NLRP1	8101.72	1.51265	0.393932	[0,740558213306043,2,28474165067544]	3.83988	0.000123095	0.00163098	2.78755
ENSG00000109511.6	ANXA10	10.0894	1.51215	0.52049	[0,492006306910647,2,53229127373927]	2.90524	0.00366973	0.0238197	1.62306
ENSG00000153283.8	CD96	568.684	1.51017	0.517296	[0,496287624760464,2,52404908583784]	2.91935	0.00350759	0.023038	1.63756
ENSG00000167106.7	FAM102A	5308.94	1.50955	0.264816	[0,990522054769181,2,02858071258056]	5.70038	1.19538e-08	6.06473e-07	6.21719
ENSG00000204520.8	MICA	1634.84	1.50944	0.369465	[0,785304992672519,2,23358114828648]	4.08548	4.39852e-05	0.000684489	3.16463
ENSG00000106546.8	AHR	5746.54	1.50836	0.363336	[0,796233219455936,2,22048388989436]	4.15142	3.30425e-05	0.000536886	3.27012
ENSG00000129235.6	TXNDC17	6965.81	1.50761	0.405121	[0,713589387326685,2,30163504460254]	3.72139	0.000198132	0.00238238	2.62299
ENSG00000068366.15	ACSL4	9461.81	1.5068	0.403112	[0,71671841406176,2,29688922321066]	3.73793	0.000185544	0.00226804	2.64435
ENSG00000104689.5	TNFRSF10A	569.01	1.50513	0.35851	[0,802462715536046,2,20779634003425]	4.19829	2.68937e-05	0.000451742	3.34511
ENSG00000087245.8	MMP2	100363	1.50178	0.496927	[0,527822978260546,2,47574113316613]	3.02214	0.00250996	0.0177834	1.74998
ENSG00000183773.11	AIFM3	153.14	1.50019	0.557768	[0,406987337325686,2,59339966449647]	2.68963	0.00715303	0.0392873	1.40575
ENSG00000135828.7	RNASEL	1389.48	1.49721	0.279149	[0,950087786929033,2,04433208110701]	5.36348	8.16346e-08	3.31337e-06	5.47973
ENSG00000117394.15	SLC2A1	11976	1.49583	0.414989	[0,682466790583192,2,30919463619547]	3.6045	0.000312748	0.00346515	2.46028
ENSG00000027697.8	IFNGR1	13718.8	1.49021	0.452959	[0,602423220651384,2,37798902702934]	3.28994	0.0010021	0.00876193	2.0574
ENSG00000123892.7	RAB38	253.463	1.48599	0.449829	[0,6043462930045,2,3676431050126]	3.30347	0.000954973	0.00843737	2.07379
ENSG00000197956.5	S100A6	131402	1.48348	0.497259	[0,50887332918612,2,45809404632524]	2.98332	0.0028514	0.0195547	1.70875
ENSG00000182718.12	ANXA2	88703.4	1.48012	0.307607	[0,87722323692892,2,08302191166458]	4.81173	1.49632e-06	3.98911e-05	4.39912
ENSG00000187650.3	VMAC	561.347	1.48002	0.381594	[0,732110612532218,2,22793185013142]	3.87852	0.000105093	0.00142086	2.84745
ENSG00000175711.4	B3GNTL1	1479.1	1.47999	0.366215	[0,762217893846995,2,19775486241358]	4.0413	5.3155e-05	0.000803914	3.09479
[truncated: 979 more rows]
