# Supplementary material for: Multi-omic and functional analysis for classification and treatment of sarcomas with FUS-TFCP2 or EWSR1-TFCP2 fusions
Source: Nat Commun. 2024 Jan 2;15:51. doi: 10.1038/s41467-023-44360-2 (PMC10761971; doi:10.1038/s41467-023-44360-2)
Supplement: Supplementary file 6 — Supplementary Data 3 [file 41467_2023_44360_MOESM6_ESM.xlsx]

## Sheet: Suppl. Data 3
Supplementary Data 3: Differentially expressed genes in MCF10A and SCP-1 cells stably transduced with empty vector (EV), FUS-TFCP2, EWSR1-TFCP2, TFCP2, FUS, or EWSR1
The statistical significance of differential gene expression was determined by two-sided Wald tests as computed by DESeq2. The Benjamini-Hochberg false discovery rate method was used to correct for multiple testing (as stated in the column "padj").
Red: significantly upregulated genes with log2(fold change) >1; blue: significantly downregulated genes with log2(fold change) <-1
			MCF10A																																				SCP1
			FUS-TFCP2 vs. EV							EWSR1-TFCP vs. EV							TFCP2 vs. EV							FUS vs. EV							EWSR1 vs. EV								FUS-TFCP2 vs. EV							EWSR1-TFCP2 vs. EV
Ensembl Gene ID	Gene name	Category (see Suppl. Fig. 5e)	baseMean	Log2(fold change)	lfcSE	stat	p-value	padj	lfcConfInt95Pct	baseMean	Log2(fold change)	lfcSE	stat	p-value	padj	lfcConfInt95Pct	baseMean	Log2(fold change)	lfcSE	stat	p-value	padj	lfcConfInt95Pct	baseMean	Log2(fold change)	lfcSE	stat	p-value	padj	lfcConfInt95Pct	baseMean	Log2(fold change)	lfcSE	stat	p-value	padj	lfcConfInt95Pct		baseMean	Log2(fold change)	lfcSE	stat	p-value	padj	lfcConfInt95Pct	baseMean	Log2(fold change)	lfcSE	stat
ENSG00000115461.4	IGFBP5	A	43.2755	7.28416	1.4448	5.04162	4.61603e-07	0.000331989	[4.45239223235655,10.1159209195802]	43.2755	9.06797	1.43938	6.2999	2.97836e-10	9.19917e-07	[6.24683137782355,11.889108870391]	43.2755	-0.157773	1.85785	-0.0849226	0.932323	0.999491	[-3.79909490412916,3.48354796383198]	43.2755	-0.0769252	1.85785	-0.0414055	0.966973	0.999264	[-3.71824662730049,3.56439624066064]	43.2755	-0.0740107	1.85785	-0.0398367	0.968223	0.990544	[-3.71533208533388,3.56731078262726]		40265	1.55601	0.0816886	19.0481	6.81224e-81	3.04787e-78	[1.39590584965999,1.71611914851335]	40265	-0.200274	0.0817788	-2.44897
ENSG00000105825.7	TFPI2	A	12395.7	1.81578	0.328755	5.52322	3.32847e-08	3.02383e-05	[1.17143656663981,2.46013157982563]	12395.7	1.69971	0.328766	5.16997	2.34133e-07	0.000158907	[1.05534217997262,2.34408317667023]	12395.7	0.0455457	0.328881	0.138487	0.889856	0.999491	[-0.599049609253239,0.690141042300005]	12395.7	0.381744	0.328852	1.16084	0.245709	0.864496	[-0.262795242083155,1.02628237236523]	12395.7	0.0541501	0.328889	0.164646	0.869223	0.953448	[-0.590459721797877,0.698759978040566]		1596.22	2.61772	0.0586978	44.5965	0	0	[2.50267089574133,2.73276197099106]	1596.22	0.146728	0.0660414	2.22176
ENSG00000160801.9	PTH1R	A	14.3171	5.89981	1.29485	4.55637	5.20464e-06	0.00280741	[3.36195139672491,8.43767158446736]	14.3171	7.13131	1.28292	5.55863	2.71897e-08	2.55968e-05	[4.61681948636406,9.64579076824171]	14.3171	-0.157757	1.73237	-0.0910645	0.927441	0.999491	[-3.55313499559265,3.2376206091618]	14.3171	-0.0769089	1.73237	-0.0443953	0.964589	0.999264	[-3.47228670055173,3.31846890420273]	14.3171	-0.0739944	1.73237	-0.0427129	0.96593	0.989673	[-3.46937215792858,3.32138344682588]		6.35619	2.88056	0.734485	3.92188	8.786e-05	0.000668586	[1.44099861457876,4.32012528109055]	6.35619	1.34707	0.781104	1.72457
ENSG00000203783.4	PRR9	B	61.9128	8.67559	1.16563	7.44286	9.85257e-14	4.25163e-10	[6.39100670234956,10.9601739667677]	61.9128	7.19627	1.17064	6.14732	7.88038e-10	1.8051e-06	[4.90186909539108,9.49067900475087]	61.9128	0.527614	1.47945	0.356628	0.72137	0.999491	[-2.37205765499928,3.42728526076537]	61.9128	1.08853	1.41068	0.771637	0.440329	0.963781	[-1.67634651269617,3.85340867005736]	61.9128	0.658605	1.47933	0.445205	0.656171	0.852929	[-2.24082613116183,3.55803655430956]		5.31583	0.763727	0.545903	1.39901	0.161809	0.339745	[-0.306224040833636,1.83367734269065]	5.31583	-5.72929	1.2811	-4.47217
ENSG00000106819.7	ASPN	B	135.563	7.84383	1.3939	5.62726	1.83095e-08	1.85906e-05	[5.11183767749819,10.5758187819559]	135.563	10.7926	1.3888	7.77116	7.77723e-15	7.12589e-11	[8.0705726558256,13.5145602661272]	135.563	-0.157779	1.82037	-0.0866743	0.93093	0.999491	[-3.72563137963157,3.41007347207792]	135.563	-0.0769307	1.82037	-0.0422611	0.966291	0.999264	[-3.64478309722913,3.49092175448036]	135.563	-0.0740161	1.82037	-0.04066	0.967567	0.990428	[-3.64186855506158,3.49383629664791]		112.575	0.762821	0.144594	5.27562	1.32309e-07	1.71903e-06	[0.479422895629138,1.04621985463299]	112.575	-2.25054	0.18397	-12.2332
ENSG00000261115.1	TMEM178B	B	17.1739	4.69043	0.903424	5.19184	2.08223e-07	0.00016337	[2.91975568802688,6.46111165692246]	17.1739	4.04633	0.909799	4.4475	8.68735e-06	0.00312149	[2.26316098499522,5.8295057314973]	17.1739	-1.0521	1.24149	-0.847447	0.396746	0.995318	[-3.48538278612587,1.38118353393389]	17.1739	-0.95193	1.23598	-0.770182	0.441192	0.96406	[-3.37440577413659,1.47054621047784]	17.1739	-3.22582	1.47925	-2.18072	0.0292042	0.199093	[-6.12508418379999,-0.326550048945305]		593.568	0.368641	0.0872991	4.22274	2.41349e-05	0.000208997	[0.197538326292902,0.539744363849069]	593.568	-1.30984	0.0932688	-14.0437
ENSG00000156113.16	KCNMA1	B	102.534	4.55097	0.402178	11.3158	1.09561e-29	1.89114e-25	[3.76271954504202,5.3392268140272]	102.534	3.6939	0.405935	9.09974	9.05458e-20	1.65925e-15	[2.89828447556679,4.48951949351653]	102.534	-0.977772	0.523346	-1.86831	0.0617192	0.610504	[-2.00351138796454,0.0479678077285288]	102.534	1.12605	0.434899	2.58922	0.00961947	0.188308	[0.27366135650707,1.97843513108422]	102.534	0.0377947	0.470354	0.0803537	0.935956	0.979707	[-0.884082028668947,0.959671419487865]		9390.39	0.0919531	0.0387296	2.37423	0.0175855	0.0635035	[0.0160444553119724,0.167861672427272]	9390.39	-1.00872	0.0396856	-25.4177
ENSG00000176387.6	HSD11B2	B	363.506	1.91138	0.318792	5.99569	2.02618e-09	2.91449e-06	[1.28656053292868,2.53620409072033]	363.506	1.78633	0.319172	5.59677	2.18382e-08	2.35403e-05	[1.1607667634824,2.41189802008988]	363.506	0.138263	0.323236	0.427747	0.668835	0.999491	[-0.495267748188924,0.771794392437154]	363.506	0.0319128	0.324117	0.0984606	0.921567	0.999264	[-0.603345558855743,0.667171113171376]	363.506	-0.117453	0.324877	-0.36153	0.717703	0.885395	[-0.75419924009847,0.519293881757513]		4.23792	-0.572031	1.41572	-0.404057	0.686171	0.833852	[-3.34678518192787,2.20272333384946]	4.23792	2.5679	1.0355	2.47987
ENSG00000187689.5	AMTN	B	26.5181	2.29743	0.54183	4.24013	2.23392e-05	0.0085688	[1.23546206753738,3.35939725685326]	26.5181	2.25651	0.543959	4.14832	3.3493e-05	0.0104027	[1.19037346460072,3.32265304135095]	26.5181	0.612325	0.576579	1.062	0.288238	0.967138	[-0.517750431715787,1.74239944594483]	26.5181	0.00472618	0.606194	0.00779649	0.993779	0.99978	[-1.18339137873551,1.19284373739949]	26.5181	0.91111	0.569551	1.5997	0.109666	0.387159	[-0.205189810758574,2.0274106951991]		4.10196	-0.947904	1.7478	-0.542342	0.587583	0.766273	[-4.37352410480701,2.47771565434508]	4.10196	3.92576	1.33743	2.93531
ENSG00000143140.6	GJA5	C	103.015	-1.51337	0.249396	-6.06813	1.29407e-09	2.2337e-06	[-2.00217492567097,-1.02456050547321]	103.015	-0.149872	0.236907	-0.632619	0.526983	0.99997	[-0.614200680891549,0.314457186106562]	103.015	-1.2316	0.244809	-5.03087	4.88248e-07	0.000151669	[-1.71141911499425,-0.751786035206865]	103.015	-2.38989	0.266702	-8.96092	3.21986e-19	2.43615e-15	[-2.91262129973365,-1.86716859243047]	103.015	-2.2338	0.262964	-8.49469	1.9847e-17	9.65889e-14	[-2.74919567066401,-1.7183959813896]		240.908	2.36668	0.100639	23.5166	2.76065e-122	4.81706e-119	[2.16943443451974,2.56393184591926]	240.908	-1.15755	0.132286	-8.75039
ENSG00000163739.4	CXCL1	C	356.482	-1.02066	0.262342	-3.89056	0.000100014	0.0283006	[-1.53483890704788,-0.506476394217597]	356.482	-0.441381	0.261164	-1.69006	0.091017	0.99997	[-0.953252451869979,0.0704897920069303]	356.482	-1.54359	0.263739	-5.85272	4.83595e-09	2.94187e-06	[-2.06051092723941,-1.02667243628369]	356.482	-1.53617	0.264007	-5.81867	5.93179e-09	4.7242e-06	[-2.05361716932541,-1.01872700640184]	356.482	-1.66727	0.264586	-6.30144	2.94888e-10	1.53763e-07	[-2.18585351734999,-1.14869499851683]		67.4936	2.51469	0.91639	2.74413	0.00606714	0.0264862	[0.718602287134049,4.31078405327027]	67.4936	5.60406	0.854885	6.55534
ENSG00000250722.1	SEPP1	D	61.8147	1.75761	0.527638	3.33109	0.00086506	0.121397	[0.723459863001633,2.79176444400646]	61.8147	3.07694	0.521248	5.90301	3.56918e-09	5.45044e-06	[2.05530816804839,4.09856361508916]	61.8147	1.39	0.530214	2.62158	0.00875232	0.232334	[0.350797965980798,2.42919739547767]	61.8147	-1.07521	0.592886	-1.81352	0.0697519	0.563828	[-2.2372435783826,0.0868254530185382]	61.8147	-0.162434	0.558333	-0.290926	0.771108	0.909373	[-1.25674552877953,0.931878121588643]		32.2847	4.15636	0.881143	4.71701	2.3934e-06	2.52946e-05	[2.42934900894024,5.88336699931535]	32.2847	5.9334	0.864841	6.86068
ENSG00000228065.6	RP11-222A11.1	D	26.683	0.527645	0.368014	1.43377	0.151639	0.981519	[-0.193648242877829,1.24893909543336]	26.683	-1.8375	0.479588	-3.83142	0.000127406	0.0324266	[-2.77747904353364,-0.89752790554566]	26.683	-0.500534	0.393306	-1.27263	0.203148	0.902894	[-1.27139906796366,0.270330641544921]	26.683	1.33792	0.355592	3.76252	0.000168208	0.0121206	[0.64097573878583,2.03487088002077]	26.683	1.62499	0.352619	4.60836	4.05866e-06	0.000323433	[0.933873458431468,2.31611484224173]		6.36151	-1.66595	0.595977	-2.79533	0.00518475	0.0232422	[-2.83404227942527,-0.497856040404909]	6.36151	-2.49669	0.670058	-3.72608
ENSG00000135842.12	FAM129A	D	29.0055	1.44825	0.50882	2.84629	0.00442317	0.348622	[0.450981195666,2.44551886486209]	29.0055	2.2783	0.497427	4.58016	4.64629e-06	0.00185094	[1.30335559810644,3.25323552912858]	29.0055	1.21293	0.512324	2.3675	0.0179086	0.345397	[0.208791704836693,2.21706486632141]	29.0055	1.94561	0.500448	3.88775	0.000101179	0.00814386	[0.96475421917257,2.92647311612583]	29.0055	2.12835	0.497884	4.27479	1.91313e-05	0.00105964	[1.1525179878794,3.1041886788526]		2770.12	-1.5246	0.0745217	-20.4585	5.04666e-93	3.52237e-90	[-1.670661180657,-1.37854164252241]	2770.12	1.33497	0.0679389	19.6496
ENSG00000133135.9	RNF128	D	91.2535	0.243893	0.294104	0.829276	0.406948	0.981519	[-0.332539598398242,0.820325618158807]	91.2535	2.08912	0.27911	7.48494	7.15809e-14	4.3724e-10	[1.54207468694204,2.6361651868747]	91.2535	-0.337786	0.302329	-1.11728	0.263875	0.954995	[-0.930339084961788,0.254767422672108]	91.2535	-0.306178	0.303275	-1.00957	0.3127	0.906985	[-0.90058561178348,0.28822978194664]	91.2535	-0.611815	0.310193	-1.97237	0.0485674	0.260789	[-1.21978239790795,-0.00384812709567095]		181.363	-3.00961	0.548718	-5.4848	4.13934e-08	5.94464e-07	[-4.08508009832388,-1.93414334818412]	181.363	2.50441	0.215071	11.6446
ENSG00000184937.8	WT1	D	28.4856	-0.172367	0.313522	-0.549778	0.582472	0.981519	[-0.786858867174854,0.44212419695037]	28.4856	-1.80013	0.3773	-4.77109	1.83235e-06	0.00090751	[-2.53962748650223,-1.06063732466576]	28.4856	-0.809435	0.32746	-2.47186	0.0134412	0.292462	[-1.45124411154148,-0.167625170248794]	28.4856	0.286367	0.305234	0.938188	0.348148	0.9288	[-0.311880897509381,0.884615106157368]	28.4856	0.22941	0.306176	0.749275	0.453691	0.729649	[-0.370683610708617,0.829503285898938]		27.0487	2.00702	0.545112	3.68184	0.000231554	0.00158758	[0.938616057201759,3.07541443703033]	27.0487	2.53857	0.529797	4.79159
ENSG00000118971.3	CCND2	E	38.6133	-1.1198	0.270094	-4.14595	3.38413e-05	0.0121695	[-1.64917241584585,-0.59042172782509]	38.6133	-1.31658	0.278646	-4.72491	2.30214e-06	0.00107438	[-1.86271409360443,-0.770441938268602]	38.6133	-2.14927	0.302219	-7.11163	1.14677e-12	1.67429e-09	[-2.74160661075299,-1.55693099395837]	38.6133	-0.441477	0.256138	-1.72359	0.0847819	0.604866	[-0.94349754070475,0.0605443657034436]	38.6133	-0.23496	0.252864	-0.929195	0.352788	0.64944	[-0.730564456709396,0.260644395057821]		405.176	-2.9251	0.889434	-3.28872	0.00100643	0.0058081	[-4.66836225363804,-1.18184407481715]	405.176	7.21757	0.313013	23.0584
ENSG00000130513.6	GDF15	F	46.3144	1.55517	0.358879	4.33341	1.46819e-05	0.00601264	[0.851777890837412,2.25855611005562]	46.3144	1.69237	0.358465	4.72115	2.34518e-06	0.00107438	[0.989788277750735,2.39494604323777]	46.3144	1.0146	0.365383	2.77683	0.00548925	0.176465	[0.298467335143385,1.73074132278453]	46.3144	0.859464	0.369559	2.32565	0.0200374	0.284705	[0.135141227703495,1.58378745701618]	46.3144	1.03354	0.366468	2.82028	0.00479815	0.0644042	[0.315278660624529,1.75180593492615]		342.149	-0.470684	0.127061	-3.70439	0.000211898	0.00146897	[-0.719719797820114,-0.221649133143811]	342.149	-0.860891	0.128523	-6.69832
ENSG00000138764.9	CCNG2	F	1137.83	1.1117	0.24567	4.5252	6.03382e-06	0.00289305	[0.630200494635303,1.59320733558187]	1137.83	1.14201	0.245706	4.64787	3.35387e-06	0.00142929	[0.660433616012259,1.62358339517573]	1137.83	-0.123389	0.24672	-0.500118	0.616992	0.999491	[-0.606951075177919,0.360172913756235]	1137.83	-0.15555	0.24687	-0.630087	0.528638	0.989201	[-0.639407198410939,0.328307359465732]	1137.83	-0.435006	0.247325	-1.75884	0.0786039	0.33431	[-0.919754392692927,0.0497417900613772]		504.789	0.0841369	0.102477	0.82103	0.411629	0.626692	[-0.116714870292963,0.284988651085071]	504.789	0.463414	0.100255	4.62235
ENSG00000010610.5	CD4	F	8.34311	5.60244	1.38543	4.04382	5.25869e-05	0.0174558	[2.88704476755508,8.31784138659567]	8.34311	6.84657	1.37137	4.9925	5.96017e-07	0.000352323	[4.15873575348351,9.53441047475503]	8.34311	-0.157757	1.79778	-0.0877508	0.930075	0.999491	[-3.68134401654964,3.36583030471606]	8.34311	-0.0769086	1.79778	-0.0427797	0.965877	0.999264	[-3.60049573084383,3.44667859042188]	8.34311	0.887801	1.79778	0.493831	0.621425	0.833261	[-2.63578604892876,4.41138827233695]		4.04501	-0.432102	0.778513	-0.555035	0.578871	0.761106	[-1.95795823560067,1.09375513174246]	4.04501	0.993999	0.695414	1.42936
ENSG00000171476.17	HOPX	F	19.0755	7.4344	1.07151	6.93822	3.97071e-12	1.14231e-08	[5.3342728811085,9.53453206675703]	19.0755	4.16423	1.096	3.79949	0.000144994	0.035021	[2.01611446021953,6.31234015384678]	19.0755	-1.04901	1.59061	-0.659499	0.509576	0.999491	[-4.16655024631893,2.06853686530888]	19.0755	-1.92995	1.59061	-1.21334	0.225	0.843782	[-5.04749725115309,1.18758986047472]	19.0755	0.92334	1.28815	0.716796	0.4735	0.743504	[-1.60138776686271,3.44806853389798]		3.12665	-0.47487	1.00353	-0.473199	0.636071	0.797969	[-2.44175793560807,1.49201737013904]	3.12665	1.20649	0.844141	1.42925
ENSG00000144230.12	GPR17	F	33.2564	7.9199	1.28575	6.15974	7.28651e-10	1.39747e-06	[5.39987145665139,10.4399294080381]	33.2564	8.09958	1.28602	6.29816	3.01201e-10	9.19917e-07	[5.57901772607789,10.620133995959]	33.2564	-0.157767	1.73903	-0.0907212	0.927714	0.999491	[-3.56620599088391,3.25067204017051]	33.2564	-0.0769187	1.73903	-0.0442308	0.96472	0.999264	[-3.48535769677816,3.33152033427625]	33.2564	0.886009	1.7151	0.516594	0.60544	0.82397	[-2.47551932278187,4.24753706478622]		14.614	-0.22484	0.391638	-0.574102	0.565899	0.755498	[-0.992435839469452,0.542755647397227]	14.614	-0.489282	0.398426	-1.22804
ENSG00000087128.5	TMPRSS11E	F	270.412	1.08927	0.278125	3.91649	8.98459e-05	0.0272075	[0.544159195935749,1.63438752499682]	270.412	1.28067	0.277964	4.60732	4.07886e-06	0.001661	[0.735870287950188,1.82546881138973]	270.412	0.483235	0.279874	1.72662	0.0842363	0.695617	[-0.0653075385989924,1.03177831230651]	270.412	0.463338	0.280279	1.65313	0.098304	0.641767	[-0.0859984993988996,1.01267464600054]	270.412	0.400865	0.280518	1.42902	0.153	0.452749	[-0.148940575106059,0.950670825491551]		0.67277	0.0280206	1.7343	0.0161567	0.987109	NA	[-3.37114168628458,3.42718281687941]	0.67277	-1.53608	1.92395	-0.798399
ENSG00000102934.5	PLLP	F	138.65	2.27662	0.479074	4.75213	2.01284e-06	0.00124084	[1.33765469019178,3.21559034124791]	138.65	2.32558	0.479377	4.85126	1.22679e-06	0.000681242	[1.38602155244744,3.26514565798063]	138.65	0.193241	0.490382	0.394063	0.693534	0.999491	[-0.767889429935384,1.15437218936798]	138.65	0.300465	0.490151	0.613005	0.539873	0.991329	[-0.660213118321826,1.2611423239941]	138.65	0.098888	0.492156	0.200928	0.840755	0.941178	[-0.865719076981584,1.06349509202395]		0.767324	0.0138853	2.29625	0.00604693	0.995175	NA	[-4.48668643873943,4.51445699479906]	0.767324	0.892557	2.29625	0.388702
ENSG00000120949.10	TNFRSF8	F	11.098	5.22709	1.33311	3.92098	8.81901e-05	0.027183	[2.61424314311692,7.83992859973529]	11.098	7.26824	1.30681	5.56183	2.66954e-08	2.55968e-05	[4.70694782306171,9.82953605310248]	11.098	0.804036	1.75181	0.458973	0.646254	0.999491	[-2.62945824855408,4.23752925490842]	11.098	0.884884	1.75181	0.505124	0.613472	0.998927	[-2.5486099562523,4.31837754721021]	11.098	1.75173	1.63617	1.07062	0.284339	0.593702	[-1.45511520479447,4.95856605356117]		19.9702	0.094248	0.539498	0.174696	0.861319	0.941145	[-0.963148822143017,1.15164478522262]	19.9702	0.160228	0.528635	0.303098
ENSG00000108932.7	SLC16A6	F	117.249	2.07604	0.287649	7.21728	5.3038e-13	1.83098e-09	[1.51225940526822,2.63982123387491]	117.249	1.77109	0.289935	6.10858	1.00522e-09	1.84206e-06	[1.2028273051648,2.33935011879506]	117.249	-0.20621	0.308732	-0.667927	0.50418	0.999491	[-0.811312734122486,0.398892522733088]	117.249	-0.807686	0.32359	-2.49602	0.0125596	0.223066	[-1.44191039241439,-0.173461546799476]	117.249	-0.735368	0.321716	-2.28577	0.0222678	0.172402	[-1.36591963877036,-0.10481664705488]		3.11709	1.37983	0.952374	1.44883	0.147385	0.31777	[-0.486789695197486,3.24644848871245]	3.11709	-0.069002	1.07733	-0.064049
ENSG00000164825.3	DEFB1	F	66.6988	5.23809	0.903839	5.79537	6.81696e-09	8.40483e-06	[3.46659351289271,7.00957887245406]	66.6988	3.4873	0.909444	3.83454	0.000125798	0.0324266	[1.70482453196975,5.26977981978935]	66.6988	0.420455	0.956735	0.439469	0.660322	0.999491	[-1.45471154712252,2.29562174361917]	66.6988	-1.19932	1.06963	-1.12125	0.262183	0.879398	[-3.29576536937289,0.897120151632731]	66.6988	-0.114525	0.98467	-0.116308	0.907409	0.969082	[-2.04444324205558,1.81539388449156]		0.0487855	0.0138725	5.26765	0.00263353	0.997899	NA	[-10.3105289002383,10.338273962252]	0.0487855	-0.0692491	5.26765	-0.0131461
ENSG00000004939.9	SLC4A1	F	7.86546	5.37198	1.32372	4.05823	4.94457e-05	0.016735	[2.77752647313217,7.96642798603406]	7.86546	5.17372	1.33202	3.88413	0.000102697	0.0268846	[2.56301903045037,7.78442487051946]	7.86546	-0.157752	1.74561	-0.0903708	0.927993	0.999491	[-3.57908363610407,3.26357925305033]	7.86546	-0.0769039	1.74561	-0.0440556	0.96486	0.999264	[-3.49823534292493,3.34442754622947]	7.86546	-0.0739894	1.74561	-0.042386	0.966191	0.989783	[-3.4953208003689,3.34734208878551]		0	NA	NA	NA	NA	NA	[NA,NA]	0	NA	NA	NA
ENSG00000235366.1	LINC01055	F	5.8901	5.63632	1.30199	4.329	1.49785e-05	0.00601264	[3.08446550950643,8.18816998462153]	5.8901	5.85459	1.30091	4.50037	6.78358e-06	0.00253692	[3.30484759670596,8.40433697759258]	5.8901	-0.15775	1.73451	-0.0909481	0.927534	NA	[-3.55732519303201,3.24182465725004]	5.8901	-0.076902	1.73451	-0.0443365	0.964636	0.999264	[-3.47647689829121,3.32267295199085]	5.8901	-0.0739874	1.73451	-0.0426561	0.965976	NA	[-3.47356235567887,3.32558749460318]		0	NA	NA	NA	NA	NA	[NA,NA]	0	NA	NA	NA
ENSG00000164742.10	ADCY1	F	49.1842	6.68352	1.27044	5.26078	1.43443e-07	0.000117903	[4.19349673264994,9.17353450893052]	49.1842	8.91144	1.2596	7.07482	1.49638e-12	6.85531e-09	[6.44267279284156,11.3802101807532]	49.1842	-0.157766	1.72165	-0.0916364	0.926987	0.999491	[-3.53213316020771,3.21660186843169]	49.1842	-0.0769173	1.72165	-0.0446766	0.964365	0.999264	[-3.45128486366999,3.29745016496941]	49.1842	-0.0740028	1.72165	-0.0429837	0.965715	0.989673	[-3.44837032099287,3.30036470764654]		0.412375	-0.579238	2.5866	-0.223938	0.822805	NA	[-5.64887508911761,4.49039982991576]	0.412375	-0.592021	2.57712	-0.229722
ENSG00000143536.7	CRNN	F	22.4929	7.35001	1.29502	5.67558	1.38218e-08	1.49111e-05	[4.81180950290822,9.88820484055055]	22.4929	7.58619	1.29517	5.85731	4.70422e-09	6.50593e-06	[5.04771158214109,10.1246692302528]	22.4929	-0.157762	1.74318	-0.0905021	0.927888	0.999491	[-3.57433673964579,3.25881332625094]	22.4929	-0.0769134	1.74318	-0.0441224	0.964807	0.999264	[-3.4934884461244,3.33966161977234]	22.4929	-0.0739989	1.74318	-0.0424504	0.96614	0.989783	[-3.49057390355602,3.34257616234072]		0.0531585	0.0138725	5.26765	0.00263353	0.997899	NA	[-10.3105289002383,10.338273962252]	0.0531585	-0.0692491	5.26765	-0.0131461
ENSG00000151704.11	KCNJ1	F	54.9183	8.05134	1.46942	5.47927	4.27087e-08	3.68597e-05	[5.17132990193591,10.9313423209337]	54.9183	7.83727	1.47035	5.33021	9.80986e-08	7.19063e-05	[4.95544109263449,10.7191050131395]	54.9183	-1.10903	1.88128	-0.589507	0.555521	0.999491	[-4.79627998672703,2.57821837367135]	54.9183	-1.02818	1.88128	-0.546532	0.5847	0.997086	[-4.71543171505498,2.6590666453434]	54.9183	-1.02527	1.88128	-0.544983	0.585765	0.81352	[-4.71251717327426,2.66198118712412]		0.474092	0.975677	2.34713	0.415689	0.677637	NA	[-3.6246143286707,5.57596848145566]	0.474092	0.892555	2.34713	0.380275
ENSG00000102385.8	DRP2	G	18.5698	0.60137	0.780515	0.770479	0.441016	0.981519	[-0.928410391689937,2.13115041918518]	18.5698	3.27282	0.723797	4.52173	6.13352e-06	0.0023416	[1.85420184443298,4.69143478091772]	18.5698	-0.656352	0.859719	-0.763449	0.445195	0.999491	[-2.34137075585682,1.02866652569693]	18.5698	0.528256	0.784308	0.673531	0.500609	0.984495	[-1.00896003480357,2.06547261012168]	18.5698	0.309313	0.795601	0.388779	0.69744	0.875003	[-1.25003615403113,1.86866209167227]		371.098	-0.23867	0.0940016	-2.539	0.0111169	0.0435711	[-0.4229099868988,-0.0544305877121864]	371.098	-2.42842	0.112138	-21.6556
ENSG00000120885.15	CLU	G	511.881	0.79892	0.289119	2.76329	0.0057221	0.402866	[0.232257874847327,1.3655817605479]	511.881	1.22422	0.288755	4.23965	2.23873e-05	0.00732586	[0.658268773340008,1.79016661127378]	511.881	-0.261707	0.291279	-0.898476	0.368932	0.994677	[-0.83260271426719,0.309188958678295]	511.881	-0.0660179	0.290962	-0.226895	0.820505	0.999264	[-0.636293007950681,0.504257122017534]	511.881	-0.0288871	0.290824	-0.0993283	0.920878	0.974696	[-0.598891781117941,0.541117633537323]		3290.58	0.0833707	0.0629611	1.32416	0.18545	0.374657	[-0.0400308697709562,0.206772251636403]	3290.58	-1.09061	0.0644183	-16.9301
ENSG00000081818.1	PCDHB4	G	10.9307	-0.24625	0.407515	-0.604272	0.545663	0.981519	[-1.04496431582648,0.552464752191431]	10.9307	-1.94809	0.509054	-3.82689	0.000129773	0.0325766	[-2.94581823334576,-0.950364785178231]	10.9307	-1.3272	0.450736	-2.94452	0.00323461	0.127982	[-2.21062753132316,-0.443773141502486]	10.9307	-1.80357	0.488107	-3.69502	0.000219866	0.0147867	[-2.76023979912937,-0.846895046883723]	10.9307	-2.60244	0.564831	-4.60746	4.07615e-06	0.000323433	[-3.70948396500248,-1.49538803259995]		63.2649	0.634037	0.289022	2.19373	0.0282545	0.0919971	[0.0675647919532971,1.20050935375681]	63.2649	2.74989	0.249727	11.0116
ENSG00000185518.7	SV2B	G	52.6072	1.03239	0.433485	2.38162	0.0172369	0.646795	[0.182779632877424,1.88200876452873]	52.6072	1.69533	0.429342	3.94867	7.8586e-05	0.0218195	[0.853836257256591,2.53682694470575]	52.6072	-2.16416	0.527314	-4.10411	4.05869e-05	0.00566246	[-3.19767427289567,-1.13064029844528]	52.6072	-1.70569	0.504768	-3.37915	0.000727097	0.033544	[-2.69501652146075,-0.716361225573867]	52.6072	-1.69326	0.504268	-3.35787	0.000785468	0.0180029	[-2.68160870921405,-0.704916348360695]		2.23202	1.99789	1.35588	1.4735	0.140615	NA	[-0.659580422196311,4.65535345964359]	2.23202	3.22702	1.29681	2.48843
ENSG00000064300.4	NGFR	G	192.487	1.53128	0.728343	2.10241	0.0355171	0.822899	[0.103752099786766,2.95880307872216]	192.487	4.49904	0.721708	6.23389	4.54999e-10	1.19112e-06	[3.08452354450024,5.91356550483754]	192.487	1.30285	0.729002	1.78717	0.0739099	0.657177	[-0.125966571202654,2.73167054229397]	192.487	1.79627	0.726915	2.47108	0.0134704	0.231367	[0.371540885357998,3.22099392178856]	192.487	2.51683	0.724509	3.47383	0.000513078	0.0134972	[1.09681305629236,3.93683704435398]		6.69292	0.00531663	1.08343	0.00490724	0.996085	0.99864	[-2.1181604965085,2.12879375934879]	6.69292	3.40837	0.835761	4.07817
ENSG00000177627.5	C12orf54	G	115.146	0.727679	0.289113	2.51693	0.0118381	0.562956	[0.161027062657706,1.29433064292372]	115.146	1.34725	0.286348	4.70494	2.53942e-06	0.00113499	[0.786016986125794,1.90847880347645]	115.146	0.0249353	0.294692	0.0846149	0.932568	0.999491	[-0.552650139375844,0.602520775884736]	115.146	-0.198461	0.29824	-0.665441	0.505768	0.985402	[-0.782999958634255,0.386077961730678]	115.146	-0.39353	0.30079	-1.30832	0.190763	0.500436	[-0.983066720693871,0.196006512032208]		1.44801	2.45501	1.64126	1.49581	0.134704	NA	[-0.761804619851961,5.67181763993404]	1.44801	3.92414	1.49545	2.62406
ENSG00000037280.11	FLT4	G	11.2625	3.52207	1.40943	2.49893	0.0124569	0.56943	[0.759636841755076,6.2845074465624]	11.2625	7.25301	1.30593	5.5539	2.79365e-08	2.55968e-05	[4.69343509859399,9.81259324562811]	11.2625	0.804786	1.74865	0.460233	0.645349	0.999491	[-2.62250723168359,4.23207972253613]	11.2625	-0.076906	1.75097	-0.0439219	0.964967	0.999264	[-3.50874884559047,3.35493686548071]	11.2625	0.887804	1.75097	0.507035	0.61213	0.827816	[-2.54403908354673,4.31964662752445]		5.1896	-0.947902	1.72951	-0.548077	0.583639	0.763584	[-4.3376712715507,2.44186730965343]	5.1896	4.84489	1.29148	3.75142
ENSG00000173391.4	OLR1	G	11.4471	1.95406	0.617604	3.16393	0.00155654	0.17793	[0.743574492019922,3.16453793076667]	11.4471	2.32345	0.611719	3.79823	0.000145733	0.035021	[1.12450196211482,3.52239650315356]	11.4471	0.267709	0.684774	0.390945	0.695838	0.999491	[-1.07442363186106,1.60984167285478]	11.4471	-0.20733	0.728287	-0.284682	0.775888	0.999264	[-1.63474637480615,1.22008627501665]	11.4471	1.02604	0.648253	1.58278	0.113472	0.391585	[-0.244511013229888,2.29659541712326]		133.322	-0.308834	0.447902	-0.689512	0.490501	0.695447	[-1.18670658045474,0.569038688305484]	133.322	5.15623	0.314333	16.4037
ENSG00000139219.13	COL2A1	G	45.5279	1.58608	0.607666	2.61012	0.00905106	0.508858	[0.395077046087509,2.77708237830605]	45.5279	3.47287	0.594322	5.84342	5.11404e-09	6.50593e-06	[2.30802368134808,4.6377244574882]	45.5279	0.267338	0.632662	0.422561	0.672616	0.999491	[-0.972656022687308,1.50733246442347]	45.5279	-0.302531	0.656335	-0.46094	0.644841	0.999264	[-1.58892530531523,0.983862409514082]	45.5279	-0.522288	0.666885	-0.783175	0.433524	0.71584	[-1.82935863038805,0.784783156542148]		3.0165	0.0138874	1.78535	0.0077785	0.993794	0.998543	[-3.48533896439994,3.51311370384672]	3.0165	6.02963	1.36202	4.42698
ENSG00000106066.9	CPVL	G	60.1859	0.0778359	0.242562	0.32089	0.748293	0.987896	[-0.397577160752035,0.553248885965087]	60.1859	-1.1573	0.279729	-4.13722	3.51544e-05	0.0107368	[-1.70555902477521,-0.609040957972798]	60.1859	-0.00106931	0.242555	-0.00440854	0.996483	0.999491	[-0.476468117461263,0.474329491968763]	60.1859	1.23192	0.227792	5.40807	6.37064e-08	2.94558e-05	[0.785451279976755,1.67837904765416]	60.1859	1.46606	0.225946	6.48854	8.66739e-11	5.50191e-08	[1.02321375882965,1.90890651905122]		116.013	-3.16518	1.34725	-2.34937	0.0188054	0.0670348	[-5.80573703951455,-0.524621376316472]	116.013	7.46096	0.655562	11.381
ENSG00000157388.9	CACNA1D	G	62.1853	0.302262	0.307879	0.981754	0.326221	0.981519	[-0.301170588303762,0.905694316590143]	62.1853	1.40839	0.296497	4.75012	2.03296e-06	0.000980368	[0.827271722286416,1.98951692247148]	62.1853	-0.0560986	0.31246	-0.179539	0.857515	0.999491	[-0.668508295068512,0.556311092078219]	62.1853	-0.173488	0.316306	-0.548484	0.58336	0.997086	[-0.793435876203574,0.446458959262034]	62.1853	-0.648056	0.327867	-1.97659	0.0480885	0.25965	[-1.29066275838452,-0.00544955639587807]		8.75449	0.0138788	1.70899	0.00812107	0.99352	0.998543	[-3.33567826176903,3.36343588627029]	8.75449	7.72168	1.24505	6.20189
ENSG00000151632.12	AKR1C2	H	454.006	1.02124	0.162914	6.26854	3.64456e-10	7.86358e-07	[0.70192894319608,1.34054194790937]	454.006	0.418341	0.165284	2.53104	0.0113724	0.755067	[0.0943903300514248,0.742291143628336]	454.006	1.02896	0.162615	6.3276	2.49008e-10	2.2722e-07	[0.710242998993308,1.34768238251796]	454.006	0.79915	0.163483	4.88829	1.01718e-06	0.000240499	[0.478730158985009,1.11957075315884]	454.006	1.2807	0.162221	7.89479	2.90799e-15	7.07612e-12	[0.962755528392018,1.59865133154003]		345.822	-0.355263	0.0863836	-4.11262	3.91202e-05	0.000323052	[-0.524571436409135,-0.185953819349686]	345.822	-2.60999	0.113941	-22.9064
ENSG00000187134.8	AKR1C1	H	422.187	1.00477	0.181307	5.5418	2.9938e-08	2.87089e-05	[0.649412318526199,1.3601233236679]	422.187	0.920382	0.181909	5.05958	4.20174e-07	0.000265506	[0.563847749087216,1.27691679448209]	422.187	0.90733	0.181374	5.00254	5.65786e-07	0.000169679	[0.55184396026511,1.26281568929852]	422.187	0.651222	0.182449	3.56933	0.000357892	0.0209908	[0.293627866880621,1.00881518421622]	422.187	0.862872	0.181741	4.74783	2.05616e-06	0.000186459	[0.506667332729889,1.21907707241878]		803.035	0.0383289	0.0895606	0.427966	0.668676	0.821034	[-0.137206559579173,0.21386436252205]	803.035	-2.22083	0.104729	-21.2054
ENSG00000100234.11	TIMP3	H	2181.36	1.00295	0.195652	5.1262	2.95656e-07	0.000221883	[0.619480870090597,1.38642431882234]	2181.36	0.652001	0.195846	3.32916	0.000871098	0.138808	[0.268150476385014,1.03585217194]	2181.36	-0.900974	0.196916	-4.57542	4.75275e-06	0.00106818	[-1.28692285816585,-0.515025124167745]	2181.36	-0.412108	0.196485	-2.0974	0.0359585	0.401526	[-0.79721207598227,-0.0270034034422287]	2181.36	-0.559337	0.196622	-2.84473	0.00444489	0.0611643	[-0.944708514311048,-0.173964695704227]		47662.6	0.405169	0.0485427	8.34665	7.02274e-17	2.5476e-15	[0.310026999486372,0.500310944185343]	47662.6	-1.56304	0.0487449	-32.0657
ENSG00000197614.6	MFAP5	H	12.828	-1.71965	0.445482	-3.86021	0.000113289	0.0310394	[-2.59278316646654,-0.846525939880834]	12.828	-0.662685	0.399413	-1.65915	0.0970864	0.99997	[-1.44552019252108,0.120150631102071]	12.828	-1.19482	0.413371	-2.89044	0.00384707	0.14077	[-2.00501682485894,-0.384630852270399]	12.828	-1.8716	0.455913	-4.10517	4.04025e-05	0.00410316	[-2.76517342534022,-0.978026124374618]	12.828	-2.06832	0.470385	-4.39709	1.09714e-05	0.00071192	[-2.99026236545927,-1.14638628381371]		2744.9	0.955635	0.0523478	18.2555	1.8705e-74	7.09529e-72	[0.853035661017041,1.05823516641418]	2744.9	1.00096	0.0522415	19.1602
ENSG00000149596.6	JPH2	H	117.119	-1.01015	0.240917	-4.19294	2.75363e-05	0.0103327	[-1.48233802445475,-0.537961364120804]	117.119	-0.303688	0.234906	-1.2928	0.196079	0.99997	[-0.764095024788025,0.156719666908524]	117.119	-1.17051	0.241929	-4.83822	1.31008e-06	0.000360891	[-1.64467946333722,-0.696333994896094]	117.119	-0.787316	0.238408	-3.30239	0.000958632	0.0407472	[-1.25458679806822,-0.320045747792814]	117.119	-0.83676	0.238959	-3.50168	0.000462329	0.0126405	[-1.30511167811903,-0.368408236260064]		1059.25	0.508258	0.0835324	6.08455	1.16816e-09	2.08631e-08	[0.344537023473483,0.671978136516959]	1059.25	1.04586	0.0824158	12.6901
ENSG00000174469.13	CNTNAP2	H	172.28	-1.25801	0.149784	-8.39879	4.51086e-17	2.70428e-13	[-1.55158089556926,-0.964436655144417]	172.28	0.00674897	0.136038	0.0496111	0.960432	0.99997	[-0.259879981710019,0.273377927274475]	172.28	-1.19123	0.147506	-8.0758	6.70331e-16	1.63114e-12	[-1.48034028625674,-0.90212575427486]	172.28	-1.12986	0.147805	-7.64426	2.10156e-14	1.06003e-10	[-1.41955631347161,-0.840169529893301]	172.28	-1.2142	0.149181	-8.13913	3.9812e-16	1.45314e-12	[-1.50659065546835,-0.921812905760499]		2.98819	-1.46658	1.54754	-0.94768	0.343292	0.560242	[-4.49970611710163,1.56655333517835]	2.98819	3.09638	1.04153	2.97292
ENSG00000101443.13	WFDC2	H	6.58307	2.18927	0.588363	3.72096	0.000198471	0.0469288	[1.03610301088684,3.34244552126082]	6.58307	-0.350133	0.722149	-0.484849	0.627784	0.99997	[-1.76551867014602,1.06525301053255]	6.58307	-1.26682	0.81157	-1.56095	0.118535	0.770572	[-2.85747054416392,0.323827061797037]	6.58307	0.223065	0.665783	0.335043	0.737593	0.999264	[-1.08184440970277,1.52797536276423]	6.58307	0.324918	0.659351	0.492785	0.622164	0.833587	[-0.96738540919957,1.6172220072708]		1.45837	0.975683	1.98749	0.490913	0.623488	NA	[-2.91971752149734,4.87108274047111]	1.45837	5.18067	1.63156	3.17529
ENSG00000160862.8	AZGP1	H	57.3526	-1.54093	0.390643	-3.94459	7.99369e-05	0.0255517	[-2.30657185172313,-0.775279801708641]	57.3526	0.451119	0.371276	1.21505	0.224348	0.99997	[-0.276569672492163,1.17880742136083]	57.3526	-1.62844	0.390852	-4.16638	3.09479e-05	0.00470666	[-2.39449549986107,-0.862381936978882]	57.3526	-2.18829	0.405172	-5.4009	6.6308e-08	2.9511e-05	[-2.98241308342954,-1.39416920696231]	57.3526	-2.28459	0.407914	-5.60067	2.13527e-08	4.39083e-06	[-3.08408440569634,-1.48509265972864]		6.52198	0.0138783	1.71182	0.00810732	0.993531	0.998543	[-3.34123020117463,3.3689867582456]	6.52198	6.16602	1.26209	4.88555
ENSG00000165496.3	RPL10L	I	0	NA	NA	NA	NA	NA	[NA,NA]	0	NA	NA	NA	NA	NA	[NA,NA]	0	NA	NA	NA	NA	NA	[NA,NA]	0	NA	NA	NA	NA	NA	[NA,NA]	0	NA	NA	NA	NA	NA	[NA,NA]		8.16202	-1.46606	0.495428	-2.95917	0.00308466	0.0151234	[-2.43708005453156,-0.495036346399072]	8.16202	-7.26407	1.24948	-5.81365
ENSG00000126970.11	ZC4H2	I	213.194	-0.100674	0.126922	-0.793202	0.42766	0.981519	[-0.349435959928023,0.148087200098849]	213.194	-0.0843555	0.127765	-0.660238	0.509101	0.99997	[-0.334771143163837,0.166060071820036]	213.194	-0.124303	0.126463	-0.982918	0.325648	0.977564	[-0.372165670483222,0.123560163510637]	213.194	-0.269925	0.1285	-2.10058	0.0356776	0.400203	[-0.521780083751864,-0.0180694521830072]	213.194	-0.362647	0.129446	-2.80154	0.00508601	0.0666272	[-0.616356217473078,-0.108937868225579]		5.61389	-3.23346	0.752499	-4.29696	1.73155e-05	0.000154467	[-4.70833091022918,-1.75858863212085]	5.61389	-7.17145	1.30123	-5.51127
ENSG00000267886.1	CTD-2291D10.4	I	0	NA	NA	NA	NA	NA	[NA,NA]	0	NA	NA	NA	NA	NA	[NA,NA]	0	NA	NA	NA	NA	NA	[NA,NA]	0	NA	NA	NA	NA	NA	[NA,NA]	0	NA	NA	NA	NA	NA	[NA,NA]		7.42544	-2.74711	0.670641	-4.09625	4.19905e-05	0.000343987	[-4.06154519492002,-1.43267890617244]	7.42544	-6.85775	1.26733	-5.41118
ENSG00000196660.6	SLC30A10	I	0	NA	NA	NA	NA	NA	[NA,NA]	0	NA	NA	NA	NA	NA	[NA,NA]	0	NA	NA	NA	NA	NA	[NA,NA]	0	NA	NA	NA	NA	NA	[NA,NA]	0	NA	NA	NA	NA	NA	[NA,NA]		4.00347	-3.05263	0.849748	-3.5924	0.000327648	0.00215416	[-4.7181085957338,-1.38715801022791]	4.00347	-6.31695	1.30153	-4.85347
ENSG00000224184.1	AC096559.1	I	0.0328095	0.87758	6.00556	0.146128	0.88382	NA	[-10.8931106471448,12.6482709088711]	0.0328095	0.0300984	6.00582	0.00501153	0.996001	NA	[-11.7410976588744,11.8012944234436]	0.0328095	-0.157754	6.00582	-0.0262669	0.979044	NA	[-11.9289502869873,11.6134417953306]	0.0328095	-0.0769073	6.00582	-0.0128055	0.989783	NA	[-11.8481033289879,11.69428875333]	0.0328095	-0.0739928	6.00582	-0.0123202	0.99017	NA	[-11.8451888345645,11.6972032477534]		4.76969	-2.54966	0.837371	-3.04484	0.00232808	0.0119478	[-4.1908761171951,-0.908440361238059]	4.76969	-6.28968	1.33783	-4.70139
ENSG00000168032.4	ENTPD3	I	32.0649	0.850067	0.365583	2.32524	0.0200593	0.701874	[0.133537663374284,1.56659684812002]	32.0649	0.590468	0.372822	1.58378	0.113243	0.99997	[-0.140248921352319,1.32118589623695]	32.0649	1.59213	0.354166	4.49542	6.9434e-06	0.00143736	[0.897971881218913,2.28627853334172]	32.0649	0.288852	0.37748	0.76521	0.444147	0.965294	[-0.450996365984589,1.02869969910178]	32.0649	0.731526	0.367764	1.98912	0.0466877	0.255775	[0.0107232564919544,1.45232970129049]		6.87971	-2.96689	0.662885	-4.47573	7.61513e-06	7.261e-05	[-4.26612499519988,-1.66766287379846]	6.87971	-6.11117	1.26295	-4.83879
ENSG00000169083.11	AR	I	7.12466	0.385935	0.717152	0.538149	0.590474	0.981519	[-1.01965672542214,1.79152593858672]	7.12466	1.51725	0.677655	2.23897	0.0251576	0.99997	[0.189072188188417,2.84543076689389]	7.12466	-0.506279	0.771934	-0.655859	0.511915	0.999491	[-2.01924122525591,1.00668279293835]	7.12466	-0.181942	0.75269	-0.241722	0.808995	0.999264	[-1.65718735265138,1.29330316208084]	7.12466	0.149652	0.730651	0.204819	0.837713	0.940365	[-1.28239815117831,1.58170115685979]		203.1	-1.66275	0.153146	-10.8573	1.8414e-27	1.3731e-25	[-1.96290929449388,-1.36258842000421]	203.1	-5.98373	0.288088	-20.7705
ENSG00000185742.6	C11orf87	I	0.0370397	-0.081235	6.00582	-0.013526	0.989208	NA	[-11.8524310429279,11.6899610393906]	0.0370397	0.0300983	6.00582	0.00501153	0.996001	NA	[-11.7410976989712,11.8012943833473]	0.0370397	-0.157754	6.00582	-0.0262669	0.979044	NA	[-11.9289503270841,11.6134417552344]	0.0370397	-0.0769073	6.00582	-0.0128055	0.989783	NA	[-11.8481033690847,11.6942887132338]	0.0370397	-0.0739928	6.00582	-0.0123202	0.99017	NA	[-11.8451888746613,11.6972032076572]		253.638	-1.41354	0.101827	-13.8817	8.17811e-44	1.23017e-41	[-1.61311378042749,-1.21395812099238]	253.638	-5.67998	0.217916	-26.065
ENSG00000239677.2	PDZRN3-AS1	I	0	NA	NA	NA	NA	NA	[NA,NA]	0	NA	NA	NA	NA	NA	[NA,NA]	0	NA	NA	NA	NA	NA	[NA,NA]	0	NA	NA	NA	NA	NA	[NA,NA]	0	NA	NA	NA	NA	NA	[NA,NA]		7.43128	-1.43594	0.524063	-2.74002	0.00614362	0.0267665	[-2.46308659598535,-0.40879662783658]	7.43128	-5.58051	1.24349	-4.48779
ENSG00000133169.5	BEX1	I	0	NA	NA	NA	NA	NA	[NA,NA]	0	NA	NA	NA	NA	NA	[NA,NA]	0	NA	NA	NA	NA	NA	[NA,NA]	0	NA	NA	NA	NA	NA	[NA,NA]	0	NA	NA	NA	NA	NA	[NA,NA]		4.08241	-2.57344	0.939688	-2.73861	0.00616997	0.026848	[-4.41519309871342,-0.731683529118305]	4.08241	-5.51185	1.32273	-4.16704
ENSG00000123700.4	KCNJ2	I	1.38906	-0.319796	1.53901	-0.207793	0.83539	NA	[-3.33619560571325,2.69660453278341]	1.38906	0.00349387	1.5073	0.00231796	0.998151	0.99997	[-2.9507694408556,2.95775718987957]	1.38906	0.211612	1.45167	0.145771	0.884102	NA	[-2.6336111279587,3.05683544670493]	1.38906	1.0308	1.37807	0.748001	0.454459	NA	[-1.67016452095943,3.73175460383703]	1.38906	0.499468	1.42807	0.349749	0.726527	NA	[-2.29950381235644,3.29843911573832]		106.617	-1.08944	0.153416	-7.10122	1.23657e-12	3.01353e-11	[-1.39013179444606,-0.788751873873997]	106.617	-5.3345	0.432721	-12.3278
ENSG00000228536.1	RP11-392O17.1	I	0	NA	NA	NA	NA	NA	[NA,NA]	0	NA	NA	NA	NA	NA	[NA,NA]	0	NA	NA	NA	NA	NA	[NA,NA]	0	NA	NA	NA	NA	NA	[NA,NA]	0	NA	NA	NA	NA	NA	[NA,NA]		25.9316	-2.1535	0.339858	-6.33649	2.35059e-10	4.51214e-09	[-2.81961246969488,-1.48739536803417]	25.9316	-5.27935	0.692688	-7.62154
ENSG00000234068.2	PAGE2	I	0	NA	NA	NA	NA	NA	[NA,NA]	0	NA	NA	NA	NA	NA	[NA,NA]	0	NA	NA	NA	NA	NA	[NA,NA]	0	NA	NA	NA	NA	NA	[NA,NA]	0	NA	NA	NA	NA	NA	[NA,NA]		18.9102	-3.50613	0.434406	-8.07108	6.96772e-16	2.29829e-14	[-4.35754564036437,-2.65470597286529]	18.9102	-5.26185	0.653526	-8.05148
ENSG00000106511.5	MEOX2	I	0	NA	NA	NA	NA	NA	[NA,NA]	0	NA	NA	NA	NA	NA	[NA,NA]	0	NA	NA	NA	NA	NA	[NA,NA]	0	NA	NA	NA	NA	NA	[NA,NA]	0	NA	NA	NA	NA	NA	[NA,NA]		58.7292	-2.22344	0.201355	-11.0424	2.38551e-28	1.89203e-26	[-2.61808998370127,-1.82879372684426]	58.7292	-4.98466	0.341638	-14.5905
ENSG00000126752.7	SSX1	I	0.0328095	0.87758	6.00556	0.146128	0.88382	NA	[-10.8931106471448,12.6482709088711]	0.0328095	0.0300984	6.00582	0.00501153	0.996001	NA	[-11.7410976588744,11.8012944234436]	0.0328095	-0.157754	6.00582	-0.0262669	0.979044	NA	[-11.9289502869873,11.6134417953306]	0.0328095	-0.0769073	6.00582	-0.0128055	0.989783	NA	[-11.8481033289879,11.69428875333]	0.0328095	-0.0739928	6.00582	-0.0123202	0.99017	NA	[-11.8451888345645,11.6972032477534]		125.262	-1.59145	0.257286	-6.18554	6.18909e-10	1.13797e-08	[-2.09572383154047,-1.08718119659634]	125.262	-4.94287	0.662631	-7.45946
ENSG00000185247.10	MAGEA11	I	0.32135	-1.29021	4.16895	-0.309481	0.756956	NA	[-9.4611918682417,6.88077444619399]	0.32135	-0.463781	4.12799	-0.11235	0.910546	NA	[-8.55449463372479,7.62693265672945]	0.32135	-2.32852	4.16895	-0.558539	0.576477	NA	[-10.4994999391702,5.84246637526545]	0.32135	-2.24767	4.16895	-0.539146	0.589786	NA	[-10.4186522459763,5.92331406845941]	0.32135	-1.28297	4.16895	-0.307744	0.758277	NA	[-9.45394963411729,6.8880166803184]		19.5081	-1.68482	0.480929	-3.50325	0.000459611	0.00290676	[-2.62742020687897,-0.742213023303103]	19.5081	-4.85848	1.07169	-4.53345
ENSG00000126561.12	STAT5A	I	10.3029	0.233614	0.512247	0.456058	0.648348	0.982646	[-0.77037168229115,1.23760046577883]	10.3029	-0.897047	0.565137	-1.58731	0.112443	0.99997	[-2.00469554675927,0.210602004112107]	10.3029	-0.0360005	0.517847	-0.0695196	0.944576	0.999491	[-1.05096237243655,0.978961297391487]	10.3029	-0.997597	0.564733	-1.7665	0.0773128	0.585463	[-2.10445311072714,0.109258188135051]	10.3029	-0.626182	0.544698	-1.14959	0.250311	0.559911	[-1.693769757961,0.441406386814775]		28.1773	1.00939	0.266352	3.7897	0.000150829	0.00108618	[0.487353240418612,1.53143193554384]	28.1773	-4.8097	0.692707	-6.94333
ENSG00000203786.5	KPRP	I	0.67836	-0.0841806	2.14493	-0.0392463	0.968694	NA	[-4.28816967668739,4.11980837779963]	0.67836	-0.93464	2.14493	-0.435743	0.663023	NA	[-5.13862905888664,3.26934899560038]	0.67836	0.74996	2.03769	0.368043	0.712841	NA	[-3.24384884410095,4.74376804050812]	0.67836	0.67228	2.05259	0.327527	0.743269	NA	[-3.3507252722201,4.69528431785988]	0.67836	-0.0769384	2.14493	-0.0358698	0.971386	NA	[-4.28092739446912,4.1270506600179]		8.40581	3.29085	0.591162	5.56674	2.59544e-08	3.83471e-07	[2.13219055977973,4.44950269963689]	8.40581	-4.63079	1.3117	-3.53037
ENSG00000087076.4	HSD17B14	I	0.286801	-0.039513	4.44297	-0.00889336	0.992904	NA	[-8.74758132822503,8.66855541558567]	0.286801	0.0301477	4.44797	0.00677785	0.994592	NA	[-8.68771928460266,8.74801467770282]	0.286801	-0.157706	4.44797	-0.0354558	0.971716	NA	[-8.87557344280189,8.56016051950359]	0.286801	-1.03865	4.44797	-0.23351	0.815365	NA	[-9.75651300496116,7.67922095734432]	0.286801	-0.0739443	4.44797	-0.0166243	0.986736	NA	[-8.79181130813018,8.6439226541753]		11.3034	1.22859	0.403071	3.04807	0.00230319	0.011841	[0.43858313087835,2.01859378105531]	11.3034	-4.60183	1.0891	-4.22535
ENSG00000183850.9	ZNF730	I	0	NA	NA	NA	NA	NA	[NA,NA]	0	NA	NA	NA	NA	NA	[NA,NA]	0	NA	NA	NA	NA	NA	[NA,NA]	0	NA	NA	NA	NA	NA	[NA,NA]	0	NA	NA	NA	NA	NA	[NA,NA]		6.11696	-1.43848	0.565986	-2.54155	0.0110363	0.0433016	[-2.54779307163786,-0.329168785727979]	6.11696	-4.17773	0.948298	-4.4055
ENSG00000121440.10	PDZRN3	I	8.99989	0.103223	0.511931	0.201634	0.840203	0.988699	[-0.900144431977985,1.10658968220722]	8.99989	-0.470478	0.550864	-0.854072	0.393065	0.99997	[-1.55015184988183,0.609196660750823]	8.99989	0.27095	0.501506	0.540273	0.589008	0.999491	[-0.71198281684234,1.25388321180203]	8.99989	-0.431958	0.541219	-0.798122	0.4248	0.960307	[-1.49272713658029,0.628810569892365]	8.99989	-0.362575	0.536995	-0.675194	0.499553	0.762198	[-1.41506528222247,0.68991470859672]		452.689	-1.17408	0.0891244	-13.1735	1.24691e-39	1.63589e-37	[-1.34875975038143,-0.999398672434726]	452.689	-4.16366	0.137053	-30.3798
ENSG00000183160.8	TMEM119	I	0.0429064	-0.0812415	6.00582	-0.0135271	0.989207	NA	[-11.8524375478013,11.6899545345171]	0.0429064	0.0300918	6.00582	0.00501044	0.996002	NA	[-11.7411042038446,11.8012878784739]	0.0429064	-0.157761	6.00582	-0.026268	0.979044	NA	[-11.9289568319575,11.613435250361]	0.0429064	-0.0769138	6.00582	-0.0128065	0.989782	NA	[-11.8481098739582,11.6942822083603]	0.0429064	0.88778	6.00582	0.14782	0.882485	NA	[-10.8834160346955,12.658976047623]		828.657	-1.80833	0.0739376	-24.4576	4.18188e-132	8.10773e-129	[-1.95324842457755,-1.66341832354356]	828.657	-4.13035	0.0923825	-44.7093
ENSG00000233309.1	RPS6P12	I	0	NA	NA	NA	NA	NA	[NA,NA]	0	NA	NA	NA	NA	NA	[NA,NA]	0	NA	NA	NA	NA	NA	[NA,NA]	0	NA	NA	NA	NA	NA	[NA,NA]	0	NA	NA	NA	NA	NA	[NA,NA]		12.3745	-1.3161	0.399642	-3.29319	0.00099057	0.00572902	[-2.09937897146848,-0.532813047325223]	12.3745	-4.12717	0.716699	-5.75859
ENSG00000230024.1	RP11-95P13.1	I	0	NA	NA	NA	NA	NA	[NA,NA]	0	NA	NA	NA	NA	NA	[NA,NA]	0	NA	NA	NA	NA	NA	[NA,NA]	0	NA	NA	NA	NA	NA	[NA,NA]	0	NA	NA	NA	NA	NA	[NA,NA]		28.2594	-2.17397	0.36544	-5.94889	2.69965e-09	4.55572e-08	[-2.89021500596941,-1.4577150796028]	28.2594	-4.06992	0.531705	-7.65447
ENSG00000154646.4	TMPRSS15	I	0.0808875	-0.0812545	6.00582	-0.0135293	0.989206	NA	[-11.8524505574896,11.6899415248289]	0.0808875	0.991858	6.00582	0.165149	0.868826	NA	[-10.7793378686936,12.7630542136249]	0.0808875	-0.157774	6.00582	-0.0262701	0.979042	NA	[-11.9289698416458,11.6134222406727]	0.0808875	-0.0769268	6.00582	-0.0128087	0.98978	NA	[-11.8481228836464,11.694269198672]	0.0808875	0.887767	6.00582	0.147818	0.882487	NA	[-10.8834290443837,12.6589630379348]		21.0356	1.44516	0.480557	3.00726	0.00263611	0.0132634	[0.503286691952284,2.38703461294029]	21.0356	-4.05256	1.25424	-3.23109
ENSG00000251629.2	RP11-774D14.1	I	0	NA	NA	NA	NA	NA	[NA,NA]	0	NA	NA	NA	NA	NA	[NA,NA]	0	NA	NA	NA	NA	NA	[NA,NA]	0	NA	NA	NA	NA	NA	[NA,NA]	0	NA	NA	NA	NA	NA	[NA,NA]		65.3991	-1.21969	0.411518	-2.96388	0.00303788	0.0149276	[-2.02624967763845,-0.413128912739744]	65.3991	-4.04567	0.871228	-4.64365
ENSG00000146038.7	DCDC2	I	0.111745	-0.0812627	6.00582	-0.0135307	0.989204	NA	[-11.8524587397119,11.6899333425834]	0.111745	0.0300706	6.00582	0.00500692	0.996005	NA	[-11.7411253957552,11.8012666865401]	0.111745	-0.157782	6.00582	-0.0262715	0.979041	NA	[-11.9289780238681,11.6134140584272]	0.111745	-0.076935	6.00582	-0.0128101	0.989779	NA	[-11.8481310658687,11.6942610164265]	0.111745	1.49265	5.99502	0.248982	0.803374	NA	[-10.2573664662387,13.2426753516703]		211.338	1.81837	0.126673	14.3548	9.93727e-47	1.66726e-44	[1.57009814669503,2.06664832677965]	211.338	-4.035	0.242128	-16.6648
ENSG00000152931.7	PART1	I	6.76948	0.199219	0.772625	0.257847	0.796525	0.988593	[-1.31509792983565,1.71353583366055]	6.76948	0.111936	0.78167	0.143201	0.886131	0.99997	[-1.42010843914414,1.64398083147393]	6.76948	-0.108721	0.783214	-0.138814	0.889597	0.999491	[-1.64379222761379,1.42634937653944]	6.76948	-0.393936	0.803335	-0.490376	0.623868	0.999264	[-1.9684430561769,1.18057092259278]	6.76948	0.501757	0.761198	0.659167	0.509788	0.768776	[-0.990163722960998,1.99367692775066]		64.733	-1.14835	0.188047	-6.10671	1.01706e-09	1.82203e-08	[-1.51691652330734,-0.779784565855089]	64.733	-4.02603	0.322282	-12.4922
ENSG00000135373.8	EHF	I	1412.08	-0.10704	0.145202	-0.737181	0.461013	0.981519	[-0.391630624570831,0.177550523848496]	1412.08	-0.0812947	0.145246	-0.559703	0.575682	0.99997	[-0.365971995028743,0.203382563545494]	1412.08	-0.0460368	0.144985	-0.317529	0.750842	0.999491	[-0.330201603992871,0.238127915140261]	1412.08	-0.0537322	0.145081	-0.370359	0.711115	0.999264	[-0.33808604399393,0.23062168468374]	1412.08	0.143143	0.144876	0.988034	0.323136	0.62581	[-0.140809687353077,0.427095155197262]		16.8523	-1.24607	0.430238	-2.89624	0.00377668	0.0179611	[-2.08932306939173,-0.402820170588387]	16.8523	-4.0255	0.790012	-5.0955
ENSG00000095303.10	PTGS1	I	228.757	0.221582	0.164611	1.3461	0.178271	0.981519	[-0.101049050361924,0.544212941079738]	228.757	-0.21773	0.169066	-1.28784	0.197801	0.99997	[-0.549094196997266,0.113633393360702]	228.757	0.578328	0.161808	3.57415	0.000351362	0.029825	[0.261189438177848,0.895466660996485]	228.757	0.614077	0.162029	3.78991	0.000150701	0.01107	[0.296505124516512,0.931648608890322]	228.757	0.998449	0.160229	6.2314	4.62281e-10	2.04524e-07	[0.684406841307848,1.31249177186622]		16.072	-1.43957	0.425544	-3.38288	0.000717289	0.0043248	[-2.2736170485221,-0.605515158852034]	16.072	-3.96187	0.721855	-5.48845
ENSG00000068985.4	PAGE1	I	0	NA	NA	NA	NA	NA	[NA,NA]	0	NA	NA	NA	NA	NA	[NA,NA]	0	NA	NA	NA	NA	NA	[NA,NA]	0	NA	NA	NA	NA	NA	[NA,NA]	0	NA	NA	NA	NA	NA	[NA,NA]		15.8745	-2.44883	0.473394	-5.17292	2.30461e-07	2.88472e-06	[-3.37666584518697,-1.52099538835314]	15.8745	-3.95148	0.664	-5.95102
ENSG00000165025.10	SYK	I	759.065	-0.0882063	0.079412	-1.11074	0.266679	0.981519	[-0.243851042763429,0.0674384334357884]	759.065	-0.0605796	0.0797337	-0.759775	0.447389	0.99997	[-0.216854798582217,0.0956955402714648]	759.065	0.109835	0.078296	1.40282	0.160672	0.842284	[-0.043622429759948,0.263292432565223]	759.065	0.013594	0.0789625	0.172158	0.863313	0.999264	[-0.14116959200933,0.168357612632728]	759.065	0.138328	0.0785012	1.76211	0.0780512	0.333104	[-0.0155320223769293,0.292187067590079]		36.9528	-3.8442	1.29652	-2.96501	0.00302669	0.0148835	[-6.38533468875939,-1.30306853321682]	36.9528	-3.92732	1.29652	-3.02913
ENSG00000113100.5	CDH9	I	0	NA	NA	NA	NA	NA	[NA,NA]	0	NA	NA	NA	NA	NA	[NA,NA]	0	NA	NA	NA	NA	NA	[NA,NA]	0	NA	NA	NA	NA	NA	[NA,NA]	0	NA	NA	NA	NA	NA	[NA,NA]		10.222	1.33232	0.487352	2.7338	0.00626084	0.0271822	[0.377129452410231,2.2875127314346]	10.222	-3.90864	0.954583	-4.0946
ENSG00000259078.2	PTBP1P	I	0	NA	NA	NA	NA	NA	[NA,NA]	0	NA	NA	NA	NA	NA	[NA,NA]	0	NA	NA	NA	NA	NA	[NA,NA]	0	NA	NA	NA	NA	NA	[NA,NA]	0	NA	NA	NA	NA	NA	[NA,NA]		15.7186	-1.02046	0.406572	-2.5099	0.0120765	0.046651	[-1.81732327573916,-0.223589242392828]	15.7186	-3.84608	0.67846	-5.66884
ENSG00000248869.1	RP11-138I17.1	I	0	NA	NA	NA	NA	NA	[NA,NA]	0	NA	NA	NA	NA	NA	[NA,NA]	0	NA	NA	NA	NA	NA	[NA,NA]	0	NA	NA	NA	NA	NA	[NA,NA]	0	NA	NA	NA	NA	NA	[NA,NA]		3.16211	-2.42604	0.876578	-2.76763	0.00564658	0.0249165	[-4.14410169546836,-0.707980449507567]	3.16211	-3.84197	1.18297	-3.24774
ENSG00000117594.5	HSD11B1	I	18.2561	0.0073744	0.482011	0.0152992	0.987793	0.999152	[-0.937350185974439,0.952098984145724]	18.2561	1.16379	0.454272	2.56188	0.0104107	0.711852	[0.273433627555959,2.05414585548525]	18.2561	0.631643	0.461446	1.36884	0.171051	0.860854	[-0.272773395237882,1.53606022004288]	18.2561	-1.00401	0.532656	-1.88491	0.0594418	0.523675	[-2.04799754325684,0.0399770651837554]	18.2561	-0.466996	0.502378	-0.929571	0.352593	0.649408	[-1.45163880676009,0.517646593677876]		18.0198	-1.40428	0.491671	-2.85613	0.00428838	0.0198641	[-2.36793351473046,-0.440619128913769]	18.0198	-3.81106	0.759973	-5.01473
ENSG00000162494.5	LRRC38	I	0	NA	NA	NA	NA	NA	[NA,NA]	0	NA	NA	NA	NA	NA	[NA,NA]	0	NA	NA	NA	NA	NA	[NA,NA]	0	NA	NA	NA	NA	NA	[NA,NA]	0	NA	NA	NA	NA	NA	[NA,NA]		58.204	3.62909	0.283506	12.8007	1.6242e-37	1.95452e-35	[3.07342339807632,4.1847470399796]	58.204	-3.73757	0.877319	-4.26022
ENSG00000177133.6	LINC00982	I	0	NA	NA	NA	NA	NA	[NA,NA]	0	NA	NA	NA	NA	NA	[NA,NA]	0	NA	NA	NA	NA	NA	[NA,NA]	0	NA	NA	NA	NA	NA	[NA,NA]	0	NA	NA	NA	NA	NA	[NA,NA]		8.36589	-1.45481	0.549727	-2.64642	0.00813477	0.033772	[-2.53225428665635,-0.377365468299703]	8.36589	-3.71489	0.841289	-4.41572
ENSG00000198342.5	ZNF442	I	0.393341	0.0427832	3.11678	0.0137267	0.989048	NA	[-6.06599907326498,6.15156540415589]	0.393341	-1.84556	3.18591	-0.579287	0.562395	NA	[-8.08982267625332,4.39871066304228]	0.393341	-0.0468433	3.11704	-0.0150281	0.98801	NA	[-6.15613037359358,6.0624437274915]	0.393341	-0.990771	3.18591	-0.310985	0.755812	NA	[-7.23503807374538,5.25349526555022]	0.393341	-0.987857	3.18591	-0.310071	0.756507	NA	[-7.23212354206183,5.25640979723377]		23.519	-1.28249	0.380663	-3.3691	0.000754154	0.00451897	[-2.02857728674791,-0.536404550658923]	23.519	-3.70474	0.59527	-6.22363
ENSG00000185962.1	LCE3A	I	0.0369332	-0.0812415	6.00582	-0.0135271	0.989207	NA	[-11.8524375478013,11.6899545345171]	0.0369332	0.0300918	6.00582	0.00501044	0.996002	NA	[-11.7411042038446,11.8012878784739]	0.0369332	0.804019	6.00582	0.133873	0.893503	NA	[-10.9671774871182,12.5752145952002]	0.0369332	-0.0769138	6.00582	-0.0128065	0.989782	NA	[-11.8481098739582,11.6942822083603]	0.0369332	-0.0739993	6.00582	-0.0123213	0.990169	NA	[-11.8451953795347,11.6971967027837]		7.16978	3.12749	0.60099	5.2039	1.95152e-07	2.47472e-06	[1.94957163196909,4.30540944554657]	7.16978	-3.54788	1.31479	-2.69843
ENSG00000172955.13	ADH6	I	0.0478993	0.880538	6.00582	0.146614	0.883437	NA	[-10.8906582029621,12.6517338793564]	0.0478993	0.0300918	6.00582	0.00501044	0.996002	NA	[-11.7411042038446,11.8012878784739]	0.0478993	-0.157761	6.00582	-0.026268	0.979044	NA	[-11.9289568319575,11.6134352503609]	0.0478993	-0.0769138	6.00582	-0.0128065	0.989782	NA	[-11.8481098739582,11.6942822083603]	0.0478993	-0.0739993	6.00582	-0.0123213	0.990169	NA	[-11.8451953795347,11.6971967027837]		4.42344	-2.11883	0.69481	-3.04951	0.00229216	0.0117982	[-3.48063096860623,-0.757026667279915]	4.42344	-3.48294	0.853775	-4.07946
ENSG00000227912.1	RP11-69C17.3	I	0	NA	NA	NA	NA	NA	[NA,NA]	0	NA	NA	NA	NA	NA	[NA,NA]	0	NA	NA	NA	NA	NA	[NA,NA]	0	NA	NA	NA	NA	NA	[NA,NA]	0	NA	NA	NA	NA	NA	[NA,NA]		13.8032	1.63602	0.381335	4.29025	1.78475e-05	0.00015905	[0.888619010882566,2.38342591127718]	13.8032	-3.40142	0.742205	-4.58285
ENSG00000160886.9	LY6K	I	2172.81	0.187146	0.117388	1.59424	0.110881	0.981519	[-0.0429313135256044,0.417222995342133]	2172.81	0.0617061	0.117602	0.524702	0.59979	0.99997	[-0.168789607250805,0.292201723537542]	2172.81	0.0145375	0.117467	0.123758	0.901507	0.999491	[-0.215694227456005,0.244769158758798]	2172.81	0.192925	0.117378	1.64361	0.100256	0.646938	[-0.0371324880056442,0.422981667919257]	2172.81	0.0617927	0.1175	0.525897	0.59896	0.820108	[-0.168502390689245,0.292087735230783]		245.045	-1.37584	0.114721	-11.9929	3.87085e-33	3.83764e-31	[-1.60069173623426,-1.15099238838725]	245.045	-3.3811	0.149305	-22.6455
ENSG00000113249.8	HAVCR1	I	0	NA	NA	NA	NA	NA	[NA,NA]	0	NA	NA	NA	NA	NA	[NA,NA]	0	NA	NA	NA	NA	NA	[NA,NA]	0	NA	NA	NA	NA	NA	[NA,NA]	0	NA	NA	NA	NA	NA	[NA,NA]		6.74944	1.26225	0.503558	2.50665	0.0121881	0.0469572	[0.27528940703213,2.24920128202203]	6.74944	-3.35359	0.960093	-3.49298
ENSG00000227467.3	RP11-169D4.1	I	21.2965	-0.474002	0.370941	-1.27784	0.201307	0.981519	[-1.20103331486725,0.253028805021881]	21.2965	-0.26191	0.366954	-0.713739	0.475388	0.99997	[-0.981126095931595,0.457307028506678]	21.2965	-0.0152314	0.352614	-0.0431957	0.965546	0.999491	[-0.706342767479002,0.675879915012292]	21.2965	0.142227	0.35045	0.40584	0.68486	0.999264	[-0.544642151477195,0.829095212234397]	21.2965	0.0462267	0.353258	0.130858	0.895887	0.964671	[-0.646145916307827,0.738599307643966]		22.3883	1.02564	0.302629	3.38909	0.000701252	0.00424424	[0.432494954011416,1.61877959750243]	22.3883	-3.26257	0.537553	-6.0693
ENSG00000110079.12	MS4A4A	I	0	NA	NA	NA	NA	NA	[NA,NA]	0	NA	NA	NA	NA	NA	[NA,NA]	0	NA	NA	NA	NA	NA	[NA,NA]	0	NA	NA	NA	NA	NA	[NA,NA]	0	NA	NA	NA	NA	NA	[NA,NA]		27.3622	-1.38741	0.294993	-4.70319	2.56126e-06	2.68901e-05	[-1.96558426991519,-0.809232933266162]	27.3622	-3.22401	0.373714	-8.62694
ENSG00000171234.9	UGT2B7	I	1.79348	1.737	1.34363	1.29277	0.19609	0.981519	[-0.896456174535995,4.37046081393447]	1.79348	1.36912	1.38617	0.987701	0.323299	0.99997	[-1.3477185694734,4.08595708882629]	1.79348	2.33681	1.30149	1.79548	0.0725775	NA	[-0.214077116788213,4.88768728458659]	1.79348	-0.963059	1.70163	-0.565963	0.571419	NA	[-4.29818752352158,2.37207025475068]	1.79348	0.512699	1.48507	0.345235	0.729918	NA	[-2.39799118168294,3.4233898625126]		29.6641	3.38375	0.364561	9.28173	1.66754e-20	7.99367e-19	[2.66922740110379,4.09827938239034]	29.6641	-3.13779	0.905556	-3.46505
ENSG00000151789.5	ZNF385D	I	2.09682	-0.207088	1.02182	-0.202667	0.839396	0.988699	[-2.20980912927341,1.79563339660648]	2.09682	-0.515031	1.05915	-0.486269	0.626777	0.99997	[-2.59092522038784,1.56086314611279]	2.09682	-0.631911	1.05215	-0.600588	0.548115	NA	[-2.69409526060772,1.43027361873509]	2.09682	-1.35967	1.15175	-1.18053	0.237791	NA	[-3.61706872466292,0.897720513793046]	2.09682	-1.07997	1.11252	-0.970743	0.331676	NA	[-3.26047586581395,1.10053026154942]		5.63335	-1.83754	0.601729	-3.05376	0.00225993	0.0116564	[-3.01690296918685,-0.658168589231821]	5.63335	-3.03303	0.739621	-4.10079
ENSG00000206532.2	RP11-553A10.1	I	4.23739	-1.05779	0.909437	-1.16312	0.24478	0.981519	[-2.840249245237,0.724678562266717]	4.23739	0.353084	0.78723	0.448514	0.653782	0.99997	[-1.18985937207955,1.89602716654917]	4.23739	0.282648	0.780186	0.362282	0.717141	NA	[-1.24648921258123,1.81178480649694]	4.23739	0.434178	0.77618	0.559378	0.575904	NA	[-1.08710690458392,1.95546346891094]	4.23739	-0.452823	0.841641	-0.538024	0.59056	NA	[-2.10240995292814,1.19676309726347]		79.8425	-2.82839	0.235882	-11.9907	3.97685e-33	3.92045e-31	[-3.29070805456306,-2.36606617943432]	79.8425	-2.99958	0.240647	-12.4646
ENSG00000166482.7	MFAP4	I	0.0478993	0.880538	6.00582	0.146614	0.883437	NA	[-10.8906582029621,12.6517338793564]	0.0478993	0.0300918	6.00582	0.00501044	0.996002	NA	[-11.7411042038446,11.8012878784739]	0.0478993	-0.157761	6.00582	-0.026268	0.979044	NA	[-11.9289568319575,11.6134352503609]	0.0478993	-0.0769138	6.00582	-0.0128065	0.989782	NA	[-11.8481098739582,11.6942822083603]	0.0478993	-0.0739993	6.00582	-0.0123213	0.990169	NA	[-11.8451953795347,11.6971967027837]		135.223	1.59689	0.150478	10.6121	2.61811e-26	1.81283e-24	[1.3019567056429,1.89182021456647]	135.223	-2.95679	0.234781	-12.5938
ENSG00000128606.8	LRRC17	I	1.73497	-0.339313	1.28939	-0.263158	0.792429	0.988593	[-2.86646163108536,2.18783647954981]	1.73497	-0.239032	1.29156	-0.185072	0.853172	0.99997	[-2.77043572040716,2.2923726342968]	1.73497	-1.43478	1.47956	-0.96973	0.332181	NA	[-4.3346660570212,1.46511425609114]	1.73497	-0.344878	1.2913	-0.267078	0.789409	NA	[-2.87578439532379,2.18602760170631]	1.73497	0.315858	1.21576	0.259804	0.795015	NA	[-2.06697926269645,2.69869566564192]		132.207	-1.98759	0.160393	-12.392	2.88687e-35	3.12875e-33	[-2.3019576184279,-1.67322855781299]	132.207	-2.93296	0.18706	-15.6793
ENSG00000076716.7	GPC4	I	367.762	-0.067144	0.115332	-0.58218	0.560445	0.981519	[-0.29319055509756,0.158902530465013]	367.762	-0.0350909	0.115735	-0.303201	0.761736	0.99997	[-0.261926977182676,0.191745084012689]	367.762	-0.374146	0.116626	-3.20807	0.00133629	0.0730287	[-0.602729228762535,-0.145562114075416]	367.762	-0.26642	0.116456	-2.28774	0.0221527	0.30254	[-0.494669441602349,-0.0381713914719761]	367.762	-0.424797	0.117487	-3.6157	0.000299533	0.00909184	[-0.655067226460718,-0.194527534249286]		176.157	-1.8035	0.265333	-6.79713	1.0672e-11	2.4059e-10	[-2.32354386774905,-1.28345912120647]	176.157	-2.89256	0.346398	-8.35039
ENSG00000121413.8	ZSCAN18	I	0.0452493	-0.081235	6.00582	-0.013526	0.989208	NA	[-11.8524310429279,11.6899610393906]	0.0452493	0.991878	6.00582	0.165153	0.868824	NA	[-10.7793183541319,12.7630737281866]	0.0452493	-0.157754	6.00582	-0.0262669	0.979044	NA	[-11.9289503270841,11.6134417552344]	0.0452493	-0.0769073	6.00582	-0.0128055	0.989783	NA	[-11.8481033690847,11.6942887132338]	0.0452493	-0.0739928	6.00582	-0.0123202	0.99017	NA	[-11.8451888746613,11.6972032076572]		88.3844	1.10903	0.144268	7.68731	1.50265e-14	4.36269e-13	[0.82626961999827,1.39178801981484]	88.3844	-2.82444	0.230381	-12.2599
ENSG00000127241.12	MASP1	I	0	NA	NA	NA	NA	NA	[NA,NA]	0	NA	NA	NA	NA	NA	[NA,NA]	0	NA	NA	NA	NA	NA	[NA,NA]	0	NA	NA	NA	NA	NA	[NA,NA]	0	NA	NA	NA	NA	NA	[NA,NA]		12.335	-1.57268	0.38738	-4.05978	4.91185e-05	0.000395145	[-2.3319271502164,-0.813426799606475]	12.335	-2.81617	0.462671	-6.08678
ENSG00000250954.1	RP11-79E3.3	I	0	NA	NA	NA	NA	NA	[NA,NA]	0	NA	NA	NA	NA	NA	[NA,NA]	0	NA	NA	NA	NA	NA	[NA,NA]	0	NA	NA	NA	NA	NA	[NA,NA]	0	NA	NA	NA	NA	NA	[NA,NA]		5.12578	-1.8637	0.728882	-2.55693	0.0105599	0.0417445	[-3.29228690394754,-0.435120707045536]	5.12578	-2.7947	0.846424	-3.30177
ENSG00000204969.5	PCDHA2	I	0	NA	NA	NA	NA	NA	[NA,NA]	0	NA	NA	NA	NA	NA	[NA,NA]	0	NA	NA	NA	NA	NA	[NA,NA]	0	NA	NA	NA	NA	NA	[NA,NA]	0	NA	NA	NA	NA	NA	[NA,NA]		12.5966	-1.12404	0.416186	-2.7008	0.0069172	0.0295178	[-1.93974677215163,-0.308327397638552]	12.5966	-2.73918	0.5209	-5.25856
ENSG00000180730.4	SHISA2	I	6.67472	0.941467	0.617662	1.52424	0.127448	0.981519	[-0.269127984797626,2.15206191748198]	6.67472	-0.15471	0.681959	-0.226861	0.820532	0.99997	[-1.49132434809373,1.18190463518052]	6.67472	0.64241	0.626183	1.02591	0.304932	0.971205	[-0.584885492290896,1.86970544247598]	6.67472	0.491105	0.636489	0.771585	0.44036	0.963781	[-0.756389994253968,1.73860036026575]	6.67472	-0.370593	0.690708	-0.536541	0.591585	0.816728	[-1.72435588587783,0.983170086896619]		86.4453	1.15529	0.148649	7.77194	7.72924e-15	2.31334e-13	[0.863945076445942,1.44663878093178]	86.4453	-2.66284	0.222555	-11.9649
ENSG00000242242.1	PVRL3-AS1	I	2.34607	-0.315498	1.05305	-0.299604	0.76448	0.988536	[-2.37943940991447,1.74844396959465]	2.34607	0.015709	1.02929	0.015262	0.987823	0.99997	[-2.00166786166044,2.03308595549632]	2.34607	-0.205066	1.03263	-0.198585	0.842587	NA	[-2.22898635570029,1.81885512577721]	2.34607	-0.106994	1.0309	-0.103787	0.917338	NA	[-2.12751149282679,1.91352419049714]	2.34607	0.440534	0.983735	0.447818	0.654284	NA	[-1.4875501370734,2.3686191304065]		16.7033	-2.34767	0.475336	-4.93897	7.85368e-07	8.99795e-06	[-3.27931393191287,-1.4160294448716]	16.7033	-2.63628	0.4968	-5.30652
ENSG00000166592.7	RRAD	I	1.40233	0.91757	2.11787	0.433252	0.664832	NA	[-3.2333721865055,5.06851259080132]	1.40233	1.96223	2.04401	0.959989	0.337061	0.99997	[-2.04396084744956,5.96841724004527]	1.40233	2.02432	2.00574	1.00926	0.312848	NA	[-1.90685913302463,5.95550466774272]	1.40233	2.24123	1.987	1.12795	0.259342	NA	[-1.65321508457249,6.13568226434836]	1.40233	2.70224	1.93548	1.39616	0.162665	NA	[-1.09121991295699,6.49570460958963]		16.9547	1.3024	0.337138	3.8631	0.000111959	0.000833083	[0.641617476358902,1.96317335944443]	16.9547	-2.62319	0.539	-4.86677
ENSG00000203326.5	ZNF525	I	269.976	-0.241733	0.175178	-1.37993	0.167609	0.981519	[-0.585075113266717,0.101609480495356]	269.976	-0.0421434	0.174435	-0.2416	0.80909	0.99997	[-0.384029130527701,0.299742250854611]	269.976	0.0302576	0.173142	0.174756	0.861271	0.999491	[-0.309094587726464,0.369609862178121]	269.976	-0.0448916	0.173892	-0.258158	0.796285	0.999264	[-0.385713931182723,0.295930777808731]	269.976	0.138913	0.173059	0.802695	0.422151	0.707462	[-0.200275327314594,0.478101781966319]		45.134	-1.43154	0.258011	-5.54839	2.88312e-08	4.23821e-07	[-1.93723505408985,-0.925852032500072]	45.134	-2.5889	0.311014	-8.32408
ENSG00000079263.14	SP140	I	15.189	0.410378	0.535203	0.76677	0.443218	0.981519	[-0.638601004178714,1.45935668007012]	15.189	0.239306	0.54488	0.439191	0.660523	0.99997	[-0.828638447142555,1.30725092542682]	15.189	0.670267	0.525743	1.27489	0.202347	0.902894	[-0.360171255150747,1.70070517863813]	15.189	0.558959	0.530888	1.05288	0.292398	0.899578	[-0.481562329695608,1.59948034309044]	15.189	1.03871	0.519134	2.00086	0.0454077	0.252663	[0.0212292914989012,2.05619679784557]		30.8813	-1.10465	0.316241	-3.49306	0.000477523	0.00300588	[-1.72446787323585,-0.484826854220275]	30.8813	-2.52701	0.399963	-6.31811
ENSG00000102032.8	RENBP	I	0.0429064	-0.0812415	6.00582	-0.0135271	0.989207	NA	[-11.8524375478013,11.6899545345171]	0.0429064	0.0300918	6.00582	0.00501044	0.996002	NA	[-11.7411042038446,11.8012878784739]	0.0429064	-0.157761	6.00582	-0.026268	0.979044	NA	[-11.9289568319575,11.613435250361]	0.0429064	-0.0769138	6.00582	-0.0128065	0.989782	NA	[-11.8481098739582,11.6942822083603]	0.0429064	0.88778	6.00582	0.14782	0.882485	NA	[-10.8834160346955,12.658976047623]		6.73032	2.33771	0.55845	4.18607	2.83824e-05	0.000241154	[1.24317005059529,3.4322544532733]	6.73032	-2.47798	0.98758	-2.50914
ENSG00000133048.8	CHI3L1	I	2.10595	-0.344031	1.02642	-0.335176	0.737493	0.986556	[-2.35577438506324,1.66771317253114]	2.10595	-1.18161	1.12297	-1.05222	0.2927	0.99997	[-3.3825955883318,1.01937309062134]	2.10595	-0.0759346	1.00167	-0.0758083	0.939572	NA	[-2.03916386232988,1.88729459003819]	2.10595	-4.38724	1.48674	-2.95091	0.00316836	NA	[-7.30119540727039,-1.47328381276238]	2.10595	-2.69407	1.39431	-1.93219	0.0533365	NA	[-5.42687064740515,0.0387301550455685]		455.412	1.18093	0.0895687	13.1847	1.07514e-39	1.42122e-37	[1.00538346749045,1.35648650617524]	455.412	-2.43695	0.137062	-17.7799
ENSG00000225166.1	AC012462.2	I	0	NA	NA	NA	NA	NA	[NA,NA]	0	NA	NA	NA	NA	NA	[NA,NA]	0	NA	NA	NA	NA	NA	[NA,NA]	0	NA	NA	NA	NA	NA	[NA,NA]	0	NA	NA	NA	NA	NA	[NA,NA]		6.89024	1.4817	0.545068	2.71838	0.00656025	0.0282248	[0.413388175525966,2.55001613295456]	6.89024	-2.43517	0.824828	-2.95233
ENSG00000188171.10	ZNF626	I	0	NA	NA	NA	NA	NA	[NA,NA]	0	NA	NA	NA	NA	NA	[NA,NA]	0	NA	NA	NA	NA	NA	[NA,NA]	0	NA	NA	NA	NA	NA	[NA,NA]	0	NA	NA	NA	NA	NA	[NA,NA]		15.7557	-1.36776	0.433675	-3.15388	0.00161117	0.0087444	[-2.21774281104637,-0.517769865285983]	15.7557	-2.36403	0.508292	-4.65093
ENSG00000142611.12	PRDM16	I	0.679526	-0.0812435	3.12431	-0.0260037	0.979254	NA	[-6.20477250197241,6.0422854091506]	0.679526	3.46638	2.95335	1.17371	0.24051	NA	[-2.32207193912717,9.25483656884993]	0.679526	-0.157764	3.12431	-0.0504956	0.959727	NA	[-6.28129279293552,5.96576511818748]	0.679526	-0.0769158	3.12431	-0.0246185	0.980359	NA	[-6.20044477118763,6.04661313993537]	0.679526	-0.0740013	3.12431	-0.0236857	0.981103	NA	[-6.19753023841656,6.04952767270645]		115.849	-1.48089	0.164715	-8.99062	2.45849e-19	1.07245e-17	[-1.80372022817804,-1.15805092024982]	115.849	-2.33387	0.180009	-12.9653
ENSG00000143786.3	CNIH3	I	14.4345	-0.125518	0.449	-0.27955	0.779823	0.988593	[-1.00554117751876,0.754505598836223]	14.4345	-0.0182765	0.449153	-0.040691	0.967542	0.99997	[-0.898599939369543,0.862046939882224]	14.4345	0.325188	0.430415	0.755521	0.449937	0.999491	[-0.518410541784843,1.16878560315582]	14.4345	0.237254	0.435712	0.544519	0.586084	0.997086	[-0.616727084022688,1.09123447313076]	14.4345	0.180351	0.437725	0.412019	0.680325	0.866362	[-0.677574728592197,1.0382771974349]		178.222	-1.28054	0.117887	-10.8624	1.74022e-27	1.30322e-25	[-1.51159278813934,-1.04948509559089]	178.222	-2.32452	0.137582	-16.8954
ENSG00000136689.14	IL1RN	I	522.425	-0.127916	0.297639	-0.429769	0.667364	0.984516	[-0.711278971085958,0.455446385270564]	522.425	-0.0439606	0.297617	-0.147709	0.882573	0.99997	[-0.62728020574322,0.53935890760595]	522.425	-0.616714	0.298272	-2.06762	0.0386756	0.499311	[-1.20131777153991,-0.0321112109372789]	522.425	-0.759022	0.298715	-2.54095	0.0110551	0.204643	[-1.34449310338284,-0.173550478685597]	522.425	-0.393504	0.298031	-1.32034	0.18672	0.495927	[-0.977633410318741,0.190626221532128]		49.9446	1.27492	0.237461	5.36896	7.91926e-08	1.07787e-06	[0.809503793803156,1.74033440435813]	49.9446	-2.31117	0.356034	-6.49143
ENSG00000226087.1	AC106869.2	I	0	NA	NA	NA	NA	NA	[NA,NA]	0	NA	NA	NA	NA	NA	[NA,NA]	0	NA	NA	NA	NA	NA	[NA,NA]	0	NA	NA	NA	NA	NA	[NA,NA]	0	NA	NA	NA	NA	NA	[NA,NA]		9.72536	1.24407	0.420205	2.96062	0.00307024	0.0150612	[0.420479355149754,2.06765350230503]	9.72536	-2.28289	0.642345	-3.554
ENSG00000105967.11	TFEC	I	0.165162	-1.04291	6.00582	-0.17365	0.862141	NA	[-12.8141068162882,10.7282852658967]	0.165162	-0.931577	6.00582	-0.155112	0.876733	NA	[-12.7027734723315,10.8396186098534]	0.165162	-1.11943	6.00582	-0.186391	0.852138	NA	[-12.8906261004444,10.6517659817405]	0.165162	-1.03858	6.00582	-0.172929	0.862707	NA	[-12.809779142445,10.7326129397398]	0.165162	1.0209	5.96707	0.17109	0.864153	NA	[-10.6743286235224,12.7161380288846]		28.0929	1.24222	0.261172	4.75635	1.97126e-06	2.10892e-05	[0.73033637555431,1.75411054582371]	28.0929	-2.20046	0.403071	-5.45923
ENSG00000148344.10	PTGES	I	5025.92	0.0293656	0.169429	0.173321	0.862399	0.990367	[-0.302708804083995,0.361440102999569]	5025.92	0.23294	0.169396	1.37512	0.169093	0.99997	[-0.0990692400430425,0.56494960799157]	5025.92	0.213446	0.16935	1.26039	0.20753	0.909619	[-0.118473224789918,0.545366088480648]	5025.92	0.124232	0.169396	0.733382	0.463326	0.971905	[-0.207778298776822,0.456242461325465]	5025.92	0.23561	0.169366	1.39113	0.164187	0.4668	[-0.0963418917615946,0.567561567158999]		29.6205	1.57548	0.295518	5.33126	9.7533e-08	1.29813e-06	[0.996277785603785,2.15468560882215]	29.6205	-2.11019	0.422233	-4.99768
ENSG00000101311.11	FERMT1	I	4458.33	0.19138	0.133878	1.42951	0.152858	0.981519	[-0.0710165222237422,0.453777220138556]	4458.33	-0.0375249	0.134011	-0.280013	0.779468	0.99997	[-0.300182010738146,0.225132282292129]	4458.33	0.169106	0.133856	1.26335	0.206464	0.907671	[-0.0932459156743854,0.431458127757001]	4458.33	0.139042	0.133894	1.03845	0.299061	0.90173	[-0.123385655938577,0.401470315406349]	4458.33	0.120311	0.133903	0.898494	0.368922	0.66317	[-0.142134083799996,0.382756145239654]		737.291	1.53942	0.0719884	21.3842	1.87369e-101	1.55686e-98	[1.39832206905421,1.6805115139908]	737.291	-2.06805	0.0953515	-21.6887
ENSG00000185885.11	IFITM1	I	8.22614	0.29355	0.568602	0.516265	0.605669	0.981971	[-0.820890044327163,1.40798922254146]	8.22614	-0.184449	0.598413	-0.308231	0.757907	0.99997	[-1.35731684492711,0.98841855202961]	8.22614	0.313728	0.564404	0.555857	0.578308	0.999491	[-0.792482821228162,1.41993840086101]	8.22614	-0.281594	0.597776	-0.47107	0.637591	0.999264	[-1.45321448383337,0.890025999565882]	8.22614	-0.0251852	0.583629	-0.0431528	0.96558	0.989673	[-1.16907709570572,1.11870669933]		152.744	1.89056	0.150237	12.5839	2.59033e-36	2.99328e-34	[1.59610131969319,2.18501880058429]	152.744	-2.05578	0.216581	-9.49196
ENSG00000130592.9	LSP1	I	16.9792	-0.0375587	0.420605	-0.0892969	0.928846	0.994988	[-0.861929030582301,0.786811606055256]	16.9792	0.247944	0.413775	0.599224	0.549023	0.99997	[-0.563040242881803,1.05892865853615]	16.9792	0.456301	0.400407	1.1396	0.254455	0.952123	[-0.328480949321363,1.24108393131901]	16.9792	0.197977	0.411635	0.480952	0.63055	0.999264	[-0.608812472360784,1.00476560978919]	16.9792	0.302138	0.408021	0.740497	0.458999	0.732654	[-0.497568543430895,1.10184511803143]		12.7045	-2.64369	0.485091	-5.44989	5.0402e-08	7.13273e-07	[-3.59445100496901,-1.69292957719333]	12.7045	-2.05363	0.442987	-4.63587
ENSG00000099998.13	GGT5	I	1.0549	-1.34773	1.76912	-0.761809	0.446174	NA	[-4.81514231647625,2.11967875945298]	1.0549	-1.44236	1.80406	-0.799506	0.423997	0.99997	[-4.97824781498567,2.09353454510191]	1.0549	-0.326396	1.65589	-0.197112	0.84374	NA	[-3.57188746534446,2.9190951632622]	1.0549	-0.562178	1.69413	-0.331838	0.740011	NA	[-3.88261601458084,2.75826060978619]	1.0549	-1.9771	1.82283	-1.08463	0.278087	NA	[-5.54978548679225,1.59559244971165]		207.976	-1.80328	0.174622	-10.3267	5.33566e-25	3.47395e-23	[-2.1455292164417,-1.46102204343891]	207.976	-2.01254	0.175863	-11.4438
ENSG00000222004.3	C7orf71	I	0	NA	NA	NA	NA	NA	[NA,NA]	0	NA	NA	NA	NA	NA	[NA,NA]	0	NA	NA	NA	NA	NA	[NA,NA]	0	NA	NA	NA	NA	NA	[NA,NA]	0	NA	NA	NA	NA	NA	[NA,NA]		30.4264	-1.37101	0.313742	-4.36986	1.24326e-05	0.000114298	[-1.98593125788455,-0.756085380855212]	30.4264	-1.98411	0.340222	-5.83181
ENSG00000162105.12	SHANK2	I	22.7443	-0.0525579	0.373365	-0.140768	0.888053	0.993168	[-0.784339455737366,0.679223739849036]	22.7443	-0.211036	0.380136	-0.555158	0.578786	0.99997	[-0.956088365764142,0.534017125741437]	22.7443	-0.775617	0.392012	-1.97855	0.0478662	0.553117	[-1.54394595573284,-0.00728770701227099]	22.7443	0.229962	0.367145	0.626352	0.531084	0.989295	[-0.489628931849349,0.949553047518333]	22.7443	-0.251282	0.378418	-0.664032	0.50667	0.766647	[-0.992966630597105,0.490403381125734]		23.3992	-1.26862	0.357665	-3.54695	0.000389718	0.00250744	[-1.96963218471672,-0.567610016491381]	23.3992	-1.96512	0.399084	-4.92409
ENSG00000091137.7	SLC26A4	I	14.7133	0.176844	0.44247	0.399674	0.689397	0.984606	[-0.690380760956525,1.04406800685658]	14.7133	0.177766	0.446228	0.398375	0.690354	0.99997	[-0.696824350384058,1.05235628449772]	14.7133	-0.633343	0.472986	-1.33903	0.18056	0.873237	[-1.56037818366691,0.293692074990081]	14.7133	0.199488	0.441834	0.451499	0.65163	0.999264	[-0.666491690723525,1.06546723434724]	14.7133	-0.0869568	0.452186	-0.192303	0.847505	0.944331	[-0.973225304944921,0.799311719445425]		112.176	-1.306	0.196781	-6.6368	3.20555e-11	6.82118e-10	[-1.69167939520271,-0.920312687089748]	112.176	-1.95487	0.20876	-9.36423
ENSG00000137959.11	IFI44L	I	19.9933	0.715971	0.401424	1.78358	0.0744923	0.955283	[-0.0708056021664328,1.50274846340975]	19.9933	-0.119802	0.436522	-0.274446	0.783742	0.99997	[-0.975368681072944,0.735765547689144]	19.9933	0.289187	0.412083	0.701768	0.482824	0.999491	[-0.51848158482731,1.09685476928718]	19.9933	0.383847	0.411624	0.932519	0.351068	0.930276	[-0.422920789389341,1.19061459230274]	19.9933	0.597701	0.404945	1.476	0.139943	0.432799	[-0.195976751102123,1.39137799533252]		246.553	1.57734	0.128417	12.283	1.11842e-34	1.18995e-32	[1.32564586558659,1.82903076769925]	246.553	-1.95205	0.178694	-10.924
ENSG00000253658.1	RP11-600K15.1	I	0	NA	NA	NA	NA	NA	[NA,NA]	0	NA	NA	NA	NA	NA	[NA,NA]	0	NA	NA	NA	NA	NA	[NA,NA]	0	NA	NA	NA	NA	NA	[NA,NA]	0	NA	NA	NA	NA	NA	[NA,NA]		76.0614	1.1086	0.199085	5.56849	2.5695e-08	3.80282e-07	[0.718402893110129,1.49880029428835]	76.0614	-1.94357	0.243103	-7.99485
ENSG00000151812.10	SLC35F4	I	1.21869	0.432798	1.63544	0.264636	0.79129	NA	[-2.77261121944323,3.63820677384362]	1.21869	-1.41768	1.88717	-0.75122	0.45252	0.99997	[-5.11645779620481,2.28110122205072]	1.21869	-0.637971	1.77765	-0.358884	0.719682	NA	[-4.12210881126384,2.84616703216191]	1.21869	-0.0297693	1.69111	-0.0176034	0.985955	NA	[-3.34428526050424,3.28474658226048]	1.21869	1.07434	1.57982	0.680037	0.496481	NA	[-2.02205724401377,4.17073488642148]		9.20621	-2.13082	0.532513	-4.00145	6.29553e-05	0.000494155	[-3.17452862389964,-1.08711751703602]	9.20621	-1.93961	0.507594	-3.82119
ENSG00000182489.7	XKRX	I	10.7389	1.13817	0.502096	2.26684	0.0233999	0.746165	[0.154081590346888,2.12225986539726]	10.7389	0.380542	0.537639	0.707803	0.479067	0.99997	[-0.673209877116386,1.43429438748099]	10.7389	0.7623	0.512139	1.48846	0.136628	0.806622	[-0.241473260781158,1.76607365057116]	10.7389	0.191151	0.541991	0.352682	0.724327	0.999264	[-0.871132778544361,1.2534338901122]	10.7389	1.03413	0.505543	2.04558	0.0407982	0.2397	[0.0432802547648884,2.02497432078282]		13.5573	-1.05966	0.388085	-2.73049	0.00632409	0.0273885	[-1.82029513696613,-0.299028489847355]	13.5573	-1.89989	0.426353	-4.45614
ENSG00000065618.12	COL17A1	I	13419.6	-0.101588	0.207297	-0.490059	0.624092	0.982631	[-0.507883263828187,0.304707396113727]	13419.6	-0.198179	0.207315	-0.955928	0.339108	0.99997	[-0.604509661432367,0.208152114892503]	13419.6	-0.191302	0.207297	-0.922841	0.35609	0.990498	[-0.597597380217869,0.214992730515861]	13419.6	0.187121	0.207273	0.902775	0.366645	0.939718	[-0.219126509724411,0.593368113115568]	13419.6	0.134525	0.207277	0.649011	0.516331	0.772618	[-0.271730651576993,0.540781179575522]		124.606	-1.27272	0.179728	-7.08138	1.42727e-12	3.45896e-11	[-1.62498374334543,-0.920462346414776]	124.606	-1.86403	0.192659	-9.67528
ENSG00000177599.8	ZNF491	I	1.3772	0.581419	1.35698	0.428465	0.668313	NA	[-2.07821695799156,3.2410550258929]	1.3772	-0.00745565	1.42714	-0.0052242	0.995832	0.99997	[-2.80459287807396,2.78968158630808]	1.3772	0.906571	1.32763	0.682849	0.494702	NA	[-1.69553765588909,3.5086799332473]	1.3772	-0.643212	1.50457	-0.427505	0.669011	NA	[-3.59211399096462,2.30569047116444]	1.3772	-0.108091	1.42671	-0.0757625	0.939608	NA	[-2.90438287469523,2.68820113785848]		23.9569	-1.06365	0.326158	-3.26114	0.00110964	0.00631097	[-1.70290741531762,-0.424390609022852]	23.9569	-1.82587	0.355587	-5.13482
ENSG00000168672.3	FAM84B	I	3932.01	-0.0464258	0.111452	-0.416555	0.677004	0.984606	[-0.264867005985119,0.172015428726063]	3932.01	-0.00528377	0.111474	-0.0473991	0.962195	0.99997	[-0.223768900069799,0.213201364961253]	3932.01	-0.184592	0.111473	-1.65594	0.0977349	0.736252	[-0.403074962165894,0.0338909791925529]	3932.01	-0.229112	0.111542	-2.05404	0.0399714	0.428666	[-0.447729902871311,-0.0104939095995802]	3932.01	-0.252073	0.111562	-2.2595	0.0238525	0.180373	[-0.47073051405217,-0.0334163308642488]		43.9827	1.34364	0.211877	6.3416	2.27395e-10	4.38433e-09	[0.928368036094729,1.75891126663824]	43.9827	-1.82255	0.307613	-5.9248
ENSG00000182985.12	CADM1	I	0	NA	NA	NA	NA	NA	[NA,NA]	0	NA	NA	NA	NA	NA	[NA,NA]	0	NA	NA	NA	NA	NA	[NA,NA]	0	NA	NA	NA	NA	NA	[NA,NA]	0	NA	NA	NA	NA	NA	[NA,NA]		20.9294	-4.81753	1.06356	-4.52964	5.90846e-06	5.75638e-05	[-6.90206543965506,-2.7329968151117]	20.9294	-1.82017	0.461093	-3.94751
ENSG00000128567.12	PODXL	I	1089.09	-0.316912	0.146123	-2.16881	0.0300975	0.79925	[-0.603306752600861,-0.0305164315474349]	1089.09	-0.0773924	0.145865	-0.530576	0.595713	0.99997	[-0.363282391443284,0.208497546974607]	1089.09	-0.0776586	0.145598	-0.533376	0.593774	0.999491	[-0.363025988053825,0.207708801984734]	1089.09	-0.429127	0.146285	-2.9335	0.00335164	0.0969732	[-0.715840967344422,-0.142413814851552]	1089.09	-0.255885	0.145999	-1.75265	0.0796626	0.336499	[-0.542039000507153,0.0302681129311373]		9336.52	1.02509	0.065317	15.6941	1.65935e-55	3.91271e-53	[0.897073369130342,1.15311121563778]	9336.52	-1.80592	0.0665832	-27.1228
ENSG00000136695.10	IL36RN	I	12.7584	-0.349534	0.472371	-0.739955	0.459327	0.981519	[-1.27536489347044,0.576297210389878]	12.7584	-1.56839	0.548962	-2.85702	0.00427644	0.414633	[-2.6443394955865,-0.492447821456762]	12.7584	0.118025	0.454718	0.259557	0.795205	0.999491	[-0.773205426915164,1.0092558821141]	12.7584	-0.802167	0.492213	-1.62971	0.103162	0.657223	[-1.76688795409831,0.16255327801117]	12.7584	-0.421063	0.475308	-0.885875	0.375685	0.668798	[-1.35264860072379,0.51052275305593]		18.4436	3.46783	0.420468	8.24754	1.61683e-16	5.64241e-15	[2.64372895775269,4.29193491889015]	18.4436	-1.80121	0.684158	-2.63274
ENSG00000147082.13	CCNB3	I	24.648	-0.427868	0.431976	-0.990492	0.321934	0.981519	[-1.27452500152712,0.418788302287666]	24.648	0.101032	0.4222	0.239299	0.810874	0.99997	[-0.726465025087562,0.928528705834357]	24.648	-0.504383	0.431829	-1.16802	0.242801	0.942893	[-1.35075267753363,0.341986596592343]	24.648	-0.688748	0.439363	-1.56761	0.116973	0.686859	[-1.54988246258425,0.172387393161034]	24.648	-0.0620614	0.42343	-0.146568	0.883473	0.958881	[-0.891969523402921,0.767846801934165]		17.3273	-2.82627	0.675681	-4.18284	2.87888e-05	0.000244327	[-4.15057696691664,-1.50195615291133]	17.3273	-1.79869	0.519554	-3.46199
ENSG00000169169.10	CPT1C	I	0.806935	0.555576	1.97603	0.281158	0.778589	NA	[-3.31736247333624,4.42851458686807]	0.806935	0.691088	1.97315	0.350246	0.726154	NA	[-3.17621195090476,4.55838826562793]	0.806935	-0.968502	2.1405	-0.452466	0.650934	NA	[-5.16380452906407,3.22679954379072]	0.806935	0.922928	1.9357	0.476792	0.63351	NA	[-2.87097825587515,4.71683336578673]	0.806935	0.620625	1.96882	0.315227	0.752589	NA	[-3.23818484248716,4.47943480292541]		49.6009	1.54778	0.221725	6.98062	2.93877e-12	6.95774e-11	[1.11320661937681,1.98235367198188]	49.6009	-1.79495	0.307676	-5.8339
ENSG00000160838.9	LRRC71	I	0.124946	0.880505	6.00582	0.146609	0.883441	NA	[-10.8906907272121,12.6517013551064]	0.124946	0.0300593	6.00582	0.00500503	0.996007	NA	[-11.7411367280946,11.8012553542239]	0.124946	-0.157793	6.00582	-0.0262734	0.979039	NA	[-11.9289893562075,11.613402726111]	0.124946	-0.0769464	6.00582	-0.012812	0.989778	NA	[-11.8481423982082,11.6942496841103]	0.124946	0.887747	6.00582	0.147814	0.882489	NA	[-10.8834485589455,12.658943523373]		17.9517	1.19746	0.337301	3.55011	0.000385071	0.00247937	[0.536358038351172,1.85855464014265]	17.9517	-1.77655	0.476017	-3.73211
ENSG00000103175.6	WFDC1	I	0.0425797	-0.0812415	6.00582	-0.0135271	0.989207	NA	[-11.8524375478013,11.6899545345171]	0.0425797	0.0300918	6.00582	0.00501044	0.996002	NA	[-11.7411042038446,11.8012878784739]	0.0425797	-0.157761	6.00582	-0.026268	0.979044	NA	[-11.9289568319575,11.6134352503609]	0.0425797	-0.0769138	6.00582	-0.0128065	0.989782	NA	[-11.8481098739582,11.6942822083603]	0.0425797	-0.0739993	6.00582	-0.0123213	0.990169	NA	[-11.8451953795347,11.6971967027837]		43.2766	4.53687	0.323371	14.0299	1.02257e-44	1.59311e-42	[3.90307871228659,5.17067061666427]	43.2766	-1.76057	0.576561	-3.05357
ENSG00000177464.4	GPR4	I	2.11559	-0.0939823	1.22283	-0.0768567	0.938738	0.995217	[-2.49067578736214,2.30271117704963]	2.11559	0.369759	1.1754	0.314582	0.753079	0.99997	[-1.93397951000821,2.67349729819561]	2.11559	1.05756	1.09175	0.968682	0.332704	NA	[-1.08223219336502,3.19734896020557]	2.11559	1.40096	1.07432	1.30404	0.19222	NA	[-0.704671189493067,3.50658387243008]	2.11559	1.26829	1.08295	1.17114	0.241543	NA	[-0.85425881953166,3.39082917435481]		36.2399	1.12231	0.247315	4.53798	5.67955e-06	5.56442e-05	[0.637582965665024,1.60704110815278]	36.2399	-1.75483	0.336936	-5.2082
ENSG00000230159.1	RP11-232D9.3	I	0	NA	NA	NA	NA	NA	[NA,NA]	0	NA	NA	NA	NA	NA	[NA,NA]	0	NA	NA	NA	NA	NA	[NA,NA]	0	NA	NA	NA	NA	NA	[NA,NA]	0	NA	NA	NA	NA	NA	[NA,NA]		20.3222	-2.90517	0.406719	-7.14295	9.1347e-13	2.26087e-11	[-3.70232811520568,-2.10801939446241]	20.3222	-1.71412	0.338541	-5.06324
ENSG00000162981.12	FAM84A	I	328.563	-0.189658	0.201453	-0.94145	0.346474	0.981519	[-0.584499594888837,0.2051831501802]	328.563	-0.166087	0.201702	-0.823429	0.410264	0.99997	[-0.561415445106549,0.229241190321579]	328.563	-0.286606	0.201478	-1.42251	0.154877	0.834059	[-0.681495701640852,0.108284506194157]	328.563	-0.537263	0.202735	-2.65008	0.00804727	0.169581	[-0.934616402444237,-0.139910584491347]	328.563	-0.551993	0.202824	-2.72154	0.00649787	0.0798305	[-0.949521105894094,-0.154465726680073]		4.60942	-3.93539	0.97491	-4.03667	5.42155e-05	0.00043177	[-5.84617745046468,-2.0246002792346]	4.60942	-1.69827	0.627275	-2.70738
ENSG00000111335.8	OAS2	I	1.83141	1.61417	1.315	1.22751	0.219632	0.981519	[-0.963180066680071,4.1915227898204]	1.83141	1.26312	1.3469	0.937795	0.34835	0.99997	[-1.37675999616674,3.90299413665827]	1.83141	0.435682	1.41077	0.308826	0.757454	NA	[-2.32937281844019,3.20073699310705]	1.83141	-2.37748	1.69679	-1.40117	0.161164	NA	[-5.70312897280828,0.948161123375714]	1.83141	0.878681	1.3719	0.640483	0.521858	NA	[-1.81019818303372,3.56755962660565]		557.909	1.4608	0.103447	14.1213	2.8083e-45	4.4956e-43	[1.25804690902271,1.66355005331494]	557.909	-1.67962	0.126733	-13.2533
ENSG00000105894.7	PTN	I	3.52414	-2.88609	1.31291	-2.19823	0.0279326	0.786532	[-5.45935122314368,-0.31282561451901]	3.52414	-1.60515	1.07108	-1.49863	0.13397	0.99997	[-3.70443296656379,0.494126684277522]	3.52414	-0.568023	0.943543	-0.602011	0.547167	NA	[-2.41733217122829,1.28128696936753]	3.52414	-0.134091	0.920839	-0.145619	0.884222	NA	[-1.93890238290131,1.67071985095336]	3.52414	-0.601145	0.952043	-0.631426	0.527762	NA	[-2.46711583319325,1.26482538485999]		875.605	-1.52327	0.0699894	-21.7644	5.05116e-105	4.63883e-102	[-1.66045167655674,-1.38609817481306]	875.605	-1.66812	0.0703515	-23.7113
ENSG00000250120.2	PCDHA10	I	0.206587	0.880488	5.6498	0.155844	0.876156	NA	[-10.1929067009993,11.9538828996986]	0.206587	0.991822	5.6498	0.17555	0.860647	NA	[-10.0815731259587,12.0652164747393]	0.206587	-0.157813	5.6498	-0.0279325	0.977716	NA	[-11.2312074850912,10.9155821156068]	0.206587	-0.0769656	5.6498	-0.0136227	0.989131	NA	[-11.1503603592856,10.9964292414123]	0.206587	0.88773	5.6498	0.157126	0.875145	NA	[-10.1856645177008,11.9611250829971]		21.3777	1.22817	0.35604	3.44952	0.000561585	0.00347979	[0.53034113754586,1.9259915838107]	21.3777	-1.6621	0.504359	-3.29546
ENSG00000174125.3	TLR1	I	87.2022	0.164416	0.221251	0.743117	0.457411	0.981519	[-0.26922908378361,0.598060581545875]	87.2022	0.16699	0.222256	0.751342	0.452447	0.99997	[-0.268623348404736,0.602603683614074]	87.2022	-0.102815	0.223283	-0.46047	0.645179	0.999491	[-0.540442021432,0.33481183769717]	87.2022	-0.0421458	0.223506	-0.188567	0.850432	0.999264	[-0.480209073363713,0.395917482690173]	87.2022	-0.148444	0.224976	-0.659825	0.509366	0.768577	[-0.589388561692155,0.292499621308744]		31.8714	1.20322	0.273646	4.39699	1.09763e-05	0.000101659	[0.66688303395522,1.73955710295935]	31.8714	-1.66131	0.372405	-4.46104
ENSG00000265806.1	MIR4292	I	7.35971	0.345283	0.614981	0.561453	0.574489	0.981519	[-0.860058183784447,1.55062492648851]	7.35971	0.968937	0.590993	1.63951	0.101108	0.99997	[-0.189389063758223,2.12726257086161]	7.35971	0.596757	0.598816	0.996561	0.318978	0.977564	[-0.576901554976519,1.77041536039587]	7.35971	-0.0844977	0.642493	-0.131515	0.895368	0.999264	[-1.34376127433194,1.17476589310435]	7.35971	1.02893	0.584733	1.75966	0.0784649	0.333955	[-0.117122570260043,2.17498904614108]		13.4402	-1.16179	0.418942	-2.77315	0.00555157	0.0245612	[-1.98290055505939,-0.340679431449099]	13.4402	-1.62901	0.442544	-3.68101
ENSG00000154451.10	GBP5	I	1.09074	0.694156	1.99712	0.347579	0.728157	NA	[-3.22012516484887,4.60843684166744]	1.09074	-1.89457	2.18461	-0.867235	0.385813	0.99997	[-6.17632190456202,2.38718394023122]	1.09074	0.441022	2.0127	0.21912	0.826557	NA	[-3.50378937992851,4.38583292842122]	1.09074	0.713199	1.99213	0.358009	0.720337	NA	[-3.19129891244633,4.61769616867836]	1.09074	1.55418	1.92844	0.805926	0.420285	NA	[-2.2254895445462,5.33384603258375]		39.9687	1.13127	0.348864	3.24274	0.00118388	0.00666799	[0.447512725854545,1.81503286518167]	39.9687	-1.58228	0.517177	-3.05946
ENSG00000125378.11	BMP4	I	8.57034	-0.263391	0.532804	-0.494348	0.62106	0.982631	[-1.30766791309129,0.780886179065964]	8.57034	-0.781915	0.569288	-1.3735	0.169598	0.99997	[-1.89769798656827,0.333868354963398]	8.57034	-0.115988	0.522624	-0.221934	0.824365	0.999491	[-1.14031233189717,0.908336248228709]	8.57034	-0.445929	0.542132	-0.822546	0.410766	0.958365	[-1.50848849610745,0.616630899204353]	8.57034	-0.953057	0.573652	-1.66138	0.0966363	0.365326	[-2.07739433319814,0.171281012322706]		363.819	-1.91352	0.093905	-20.3772	2.6664e-92	1.66164e-89	[-2.09756764862679,-1.72946695080921]	363.819	-1.56541	0.0892166	-17.5461
ENSG00000147689.12	FAM83A	I	10915.3	0.247973	0.123942	2.00072	0.0454221	0.880754	[0.00505190083740864,0.490894767984749]	10915.3	-0.0647125	0.124018	-0.521798	0.601811	0.99997	[-0.307783891132953,0.178358947833759]	10915.3	0.147764	0.123944	1.19219	0.233188	0.934032	[-0.0951613339390594,0.390689649383968]	10915.3	0.409535	0.123916	3.30495	0.000949932	0.0404912	[0.166665035621602,0.652405947849122]	10915.3	0.321145	0.12393	2.59135	0.00956	0.102375	[0.078247459922057,0.56404233143585]		120.387	2.17516	0.164666	13.2095	7.7355e-40	1.03036e-37	[1.85241792221605,2.4978984551249]	120.387	-1.48742	0.234881	-6.33267
ENSG00000196611.4	MMP1	I	54.3352	1.13207	0.485651	2.33103	0.0197518	0.695788	[0.180208271628424,2.08392572940437]	54.3352	0.100329	0.496221	0.202187	0.839771	0.99997	[-0.872245971243577,1.0729045423836]	54.3352	0.704065	0.487872	1.44314	0.148982	0.827224	[-0.252146152429664,1.66027534280426]	54.3352	0.731542	0.488243	1.49832	0.134051	0.722002	[-0.225396266763215,1.68848103098156]	54.3352	1.4059	0.483781	2.90607	0.00365997	0.0549184	[0.457709016298731,2.35409516359489]		63098.1	-1.15094	0.0709645	-16.2186	3.72758e-59	9.56507e-57	[-1.29003137631294,-1.01185551420061]	63098.1	-1.47221	0.0710039	-20.7342
ENSG00000269396.1	AC187652.1	I	8.67065	0.686084	0.611768	1.12148	0.262085	0.981519	[-0.512959307241582,1.88512823215162]	8.67065	0.345438	0.638152	0.54131	0.588294	0.99997	[-0.905316948390448,1.5961925943228]	8.67065	0.735775	0.606249	1.21365	0.224881	0.925572	[-0.452451140376322,1.92400097833001]	8.67065	1.42728	0.582884	2.44866	0.0143389	0.239225	[0.284851900343322,2.56971375692104]	8.67065	0.466883	0.623852	0.748388	0.454226	0.729649	[-0.755843540797547,1.68960980998243]		210.596	-1.37449	0.202715	-6.78041	1.19836e-11	2.67394e-10	[-1.77180803604761,-0.977178344251491]	210.596	-1.47053	0.203017	-7.24337
ENSG00000244694.3	PTCHD4	I	14.27	0.0289978	0.427154	0.0678861	0.945876	0.995764	[-0.808208746123978,0.866204424305935]	14.27	-0.148696	0.441207	-0.337021	0.736101	0.99997	[-1.01344481909246,0.716053330564166]	14.27	0.404426	0.409432	0.987773	0.323264	0.977564	[-0.398046573227476,1.20689908980839]	14.27	0.223818	0.419102	0.534041	0.593313	0.997086	[-0.597607149403368,1.04524233509385]	14.27	0.355133	0.414172	0.857453	0.391195	0.683479	[-0.456629719990534,1.16689654181594]		93.4828	1.16468	0.195062	5.9708	2.36094e-09	4.02305e-08	[0.782361693075928,1.54699081883722]	93.4828	-1.46224	0.254242	-5.75138
ENSG00000102383.9	ZDHHC15	I	0	NA	NA	NA	NA	NA	[NA,NA]	0	NA	NA	NA	NA	NA	[NA,NA]	0	NA	NA	NA	NA	NA	[NA,NA]	0	NA	NA	NA	NA	NA	[NA,NA]	0	NA	NA	NA	NA	NA	[NA,NA]		16.8937	-1.94141	0.359642	-5.39816	6.73266e-08	9.26485e-07	[-2.64629520255046,-1.23652252564042]	16.8937	-1.44735	0.335538	-4.31352
ENSG00000107611.10	CUBN	I	0.722998	1.39358	2.47366	0.563368	0.573184	NA	[-3.45470337216823,6.24186562189764]	0.722998	1.25207	2.50307	0.500215	0.616924	NA	[-3.65385778150188,6.15800492639952]	0.722998	-1.11952	2.60798	-0.429267	0.667729	NA	[-6.23107771911745,3.99203349087365]	0.722998	1.43011	2.47371	0.578122	0.563182	NA	[-3.41828147413736,6.2784969492736]	0.722998	-1.03576	2.60798	-0.397149	0.691257	NA	[-6.14731504063115,4.07579616935995]		73.2674	-1.08954	0.18919	-5.75895	8.46383e-09	1.34016e-07	[-1.46034064883413,-0.718729913271866]	73.2674	-1.38768	0.194052	-7.15108
ENSG00000116157.5	GPX7	I	0	NA	NA	NA	NA	NA	[NA,NA]	0	NA	NA	NA	NA	NA	[NA,NA]	0	NA	NA	NA	NA	NA	[NA,NA]	0	NA	NA	NA	NA	NA	[NA,NA]	0	NA	NA	NA	NA	NA	[NA,NA]		68.5131	-1.91791	0.205914	-9.31414	1.2295e-20	5.97591e-19	[-2.32149844941896,-1.51432916829463]	68.5131	-1.36932	0.189232	-7.23618
ENSG00000171877.15	FRMD5	I	118.093	-0.271277	0.176826	-1.53414	0.124994	0.981519	[-0.617849288220559,0.0752959491747136]	118.093	-0.235955	0.177845	-1.32675	0.184592	0.99997	[-0.584523875277933,0.112614286227514]	118.093	0.0707599	0.172113	0.411125	0.680981	0.999491	[-0.266574933728108,0.408094679035088]	118.093	-0.0594548	0.174339	-0.341029	0.733082	0.999264	[-0.401153602629637,0.282244007089143]	118.093	0.00796462	0.173605	0.0458777	0.963408	0.989673	[-0.332295724335703,0.348224956417114]		438.687	-1.03083	0.08269	-12.4662	1.14115e-35	1.27641e-33	[-1.1929004426021,-0.868761740468044]	438.687	-1.35184	0.0847219	-15.9561
ENSG00000254245.1	PCDHGA3	I	0.113759	-0.659599	5.98463	-0.110215	0.912239	NA	[-12.3892674458876,11.0700692985413]	0.113759	-1.43634	5.99171	-0.239721	0.810547	NA	[-13.1798783249835,10.3071999223684]	0.113759	-1.62419	5.99171	-0.271073	0.786335	NA	[-13.3677309530964,10.1193472942555]	0.113759	-1.54334	5.99171	-0.25758	0.796731	NA	[-13.2868839950971,10.2001942522549]	0.113759	-1.54043	5.99171	-0.257094	0.797107	NA	[-13.2839695006736,10.2031087466783]		116.319	2.36373	0.157397	15.0176	5.63177e-51	1.10414e-48	[2.0552356264398,2.67222183140046]	116.319	-1.32973	0.211944	-6.27396
ENSG00000253159.1	PCDHGA12	I	38.1609	0.500269	0.288793	1.73227	0.0832247	0.97771	[-0.0657552562082927,1.06629375140824]	38.1609	-0.105035	0.308291	-0.3407	0.733329	0.99997	[-0.709273519789922,0.499204114009728]	38.1609	0.911986	0.279619	3.26153	0.00110811	0.0650425	[0.363943531245524,1.46002920614933]	38.1609	0.808757	0.282738	2.86045	0.00423043	0.112702	[0.254600791276225,1.36291272438139]	38.1609	1.3235	0.274881	4.81482	1.47334e-06	0.000143311	[0.784746095098925,1.86226087131889]		709.549	-1.47614	0.08576	-17.2124	2.14224e-66	6.44482e-64	[-1.64422414887013,-1.30805132150531]	709.549	-1.30013	0.0841172	-15.4562
ENSG00000142583.13	SLC2A5	I	76.5635	0.0301277	0.2654	0.113518	0.90962	0.994988	[-0.49004668608358,0.550302036410563]	76.5635	-0.133505	0.268374	-0.49746	0.618865	0.99997	[-0.659509358869924,0.392498605015474]	76.5635	-0.994521	0.278485	-3.57118	0.000355378	0.0299915	[-1.54034259821585,-0.448699817322554]	76.5635	-0.652979	0.274038	-2.38281	0.0171813	0.263679	[-1.19008316504101,-0.115874507827162]	76.5635	-0.42299	0.270728	-1.56241	0.118191	0.399284	[-0.953607458264776,0.107628262303162]		30.1451	1.16195	0.265633	4.37428	1.21836e-05	0.000112245	[0.641320559256898,1.68258203842076]	30.1451	-1.28744	0.338866	-3.79925
ENSG00000141293.11	SKAP1	I	0.453204	0.781901	2.50686	0.311904	0.755113	NA	[-4.13146350789344,5.69526648436098]	0.453204	1.43326	2.44004	0.587392	0.55694	NA	[-3.34913522561736,6.21565980016991]	0.453204	-0.15772	2.57032	-0.0613621	0.951071	NA	[-5.19545528556755,4.88001475763441]	0.453204	1.40699	2.43167	0.578612	0.562851	NA	[-3.3589884184819,6.17297516310512]	0.453204	-1.03575	2.57032	-0.402966	0.686973	NA	[-6.07348611565627,4.00198392754568]		17.5383	-1.22278	0.479938	-2.54778	0.0108412	0.0426821	[-2.16343603017566,-0.282114084136107]	17.5383	-1.23711	0.473666	-2.61177
ENSG00000136960.8	ENPP2	I	0.177853	-1.79247	5.98399	-0.299544	0.764525	NA	[-13.5208733464343,9.93593690591273]	0.177853	-1.68113	5.98399	-0.280939	0.778757	NA	[-13.4095400024776,10.0472702498695]	0.177853	-0.907208	5.98399	-0.151606	0.879498	NA	[-12.6356132857512,10.8211969665958]	0.177853	-0.826361	5.98399	-0.138095	0.890165	NA	[-12.5547663277519,10.9020439245952]	0.177853	-1.78523	5.98399	-0.298334	0.765448	NA	[-13.5136311781677,9.94317907417933]		371.815	-1.90529	0.105803	-18.008	1.68666e-72	5.7707e-70	[-2.11266321857545,-1.69792413385177]	371.815	-1.21275	0.0984662	-12.3164
ENSG00000183801.3	OLFML1	I	0	NA	NA	NA	NA	NA	[NA,NA]	0	NA	NA	NA	NA	NA	[NA,NA]	0	NA	NA	NA	NA	NA	[NA,NA]	0	NA	NA	NA	NA	NA	[NA,NA]	0	NA	NA	NA	NA	NA	[NA,NA]		175.676	-1.84953	0.141224	-13.0965	3.4496e-39	4.45867e-37	[-2.12632658321898,-1.57273928878015]	175.676	-1.20149	0.127076	-9.45491
ENSG00000163131.6	CTSS	I	70.0541	0.257383	0.239804	1.0733	0.283136	0.981519	[-0.21262543684616,0.727390564704921]	70.0541	0.612289	0.236593	2.58794	0.00965512	0.688444	[0.148575374390496,1.07600359414533]	70.0541	0.249283	0.238788	1.04395	0.296509	0.96743	[-0.218733074394043,0.717298140075453]	70.0541	-1.03685	0.267009	-3.88321	0.000103087	0.00825354	[-1.56017774004567,-0.51352283824659]	70.0541	-0.566538	0.254643	-2.22483	0.0260925	0.188031	[-1.06562902067896,-0.0674468539470034]		75.642	1.5743	0.189231	8.31948	8.8349e-17	3.18513e-15	[1.20341667486984,1.94518784086498]	75.642	-1.18178	0.257039	-4.59769
ENSG00000070019.3	GUCY2C	I	0.0804845	-0.0812545	6.00582	-0.0135293	0.989206	NA	[-11.8524505574896,11.6899415248289]	0.0804845	0.0300788	6.00582	0.00500828	0.996004	NA	[-11.7411172135329,11.8012748687856]	0.0804845	-0.157774	6.00582	-0.0262701	0.979042	NA	[-11.9289698416458,11.6134222406727]	0.0804845	-0.0769268	6.00582	-0.0128087	0.98978	NA	[-11.8481228836465,11.694269198672]	0.0804845	-0.0740123	6.00582	-0.0123234	0.990168	NA	[-11.845208389223,11.6971836930955]		27.2939	1.04392	0.344872	3.02699	0.00247005	0.0125571	[0.36798654729276,1.71986097826792]	27.2939	-1.18146	0.402219	-2.93736
ENSG00000241811.2	RN7SL651P	I	0.329765	0.880542	3.66836	0.240037	0.810302	NA	[-6.30930746159369,8.07039101794913]	0.329765	0.0300862	3.66836	0.00820153	0.993456	NA	[-7.15976308062289,7.21993539891992]	0.329765	0.804022	3.66836	0.219178	0.826512	NA	[-6.3858276111472,7.99387086839562]	0.329765	2.76915	3.54925	0.780207	0.435269	NA	[-4.18724668629396,9.72554182818092]	0.329765	1.7986	3.61949	0.496921	0.619244	NA	[-5.29546261407507,8.89266340266844]		17.024	1.15491	0.332309	3.4754	0.000510091	0.00319131	[0.503593576135043,1.80622167627454]	17.024	-1.13261	0.410931	-2.75621
ENSG00000147206.12	NXF3	I	1.06837	0.410666	1.64927	0.248998	0.803362	NA	[-2.8218492957401,3.64318171374142]	1.06837	1.35544	1.54843	0.875365	0.381375	0.99997	[-1.67942495388811,4.39030750331106]	1.06837	-1.04998	1.8355	-0.572037	0.567297	NA	[-4.64749889657837,2.54754582380307]	1.06837	1.27524	1.54592	0.824904	0.409426	NA	[-1.75471036334902,4.30518079004512]	1.06837	-0.14804	1.75393	-0.0844049	0.932735	NA	[-3.5856778148192,3.28959751627268]		81.1852	3.15153	0.191255	16.4782	5.26551e-61	1.41351e-58	[2.77667923676672,3.52638501830862]	81.1852	-1.10341	0.269134	-4.09986
ENSG00000154175.12	ABI3BP	I	3.71161	-0.385784	0.821121	-0.469827	0.638479	0.982631	[-1.99515156638781,1.22358273784382]	3.71161	-0.251466	0.819406	-0.306889	0.758928	0.99997	[-1.85747194174614,1.35453922282824]	3.71161	0.301573	0.760444	0.396575	0.691681	NA	[-1.18886980061578,1.79201517645391]	3.71161	0.382611	0.760458	0.503132	0.614871	NA	[-1.10785919593499,1.8730814365117]	3.71161	-0.531487	0.837313	-0.634753	0.52559	NA	[-2.17259031782792,1.10961691223172]		6646.11	1.35222	0.0678516	19.929	2.27859e-88	1.24247e-85	[1.21923028830623,1.48520350834005]	6646.11	-1.05294	0.0694122	-15.1694
ENSG00000247809.3	NR2F2-AS1	I	2.80559	-0.0654199	0.922685	-0.0709017	0.943476	0.995734	[-1.87384849141251,1.74300864034219]	2.80559	0.18932	0.911699	0.207656	0.835497	0.99997	[-1.59757714333657,1.97621757683335]	2.80559	-1.43662	1.07504	-1.33634	0.18144	NA	[-3.54366803309009,0.670428226348186]	2.80559	0.0877829	0.911293	0.0963279	0.92326	NA	[-1.69831845591801,1.87388433885682]	2.80559	-1.00874	1.02297	-0.986093	0.324087	NA	[-3.01371615040566,0.996236652430967]		47.1603	-1.01192	0.244533	-4.13817	3.50093e-05	0.000291867	[-1.49119604413255,-0.53264295760888]	47.1603	-1.0503	0.242774	-4.32626
ENSG00000177932.6	ZNF354C	I	54.9379	0.0517399	0.211328	0.244832	0.806586	0.988593	[-0.36245543479723,0.465935215062782]	54.9379	-0.958831	0.234888	-4.08209	4.46333e-05	0.013192	[-1.41920203852271,-0.498459929079995]	54.9379	-0.249403	0.21476	-1.16131	0.245515	0.94391	[-0.670324606687548,0.171518319768123]	54.9379	-0.257188	0.216295	-1.18906	0.234415	0.853096	[-0.681117483241999,0.16674197104536]	54.9379	-0.360373	0.218268	-1.65105	0.0987277	0.367992	[-0.788170715204059,0.0674253936008855]		103.193	-1.25764	0.171289	-7.34217	2.10158e-13	5.48959e-12	[-1.59335627119981,-0.92191446251644]	103.193	-1.01109	0.165286	-6.11721
ENSG00000138650.7	PCDH10	I	0	NA	NA	NA	NA	NA	[NA,NA]	0	NA	NA	NA	NA	NA	[NA,NA]	0	NA	NA	NA	NA	NA	[NA,NA]	0	NA	NA	NA	NA	NA	[NA,NA]	0	NA	NA	NA	NA	NA	[NA,NA]		557.882	-1.07739	0.0958282	-11.2429	2.51026e-29	2.09577e-27	[-1.26520588551547,-0.889566213929579]	557.882	1.00843	0.0814189	12.3857
ENSG00000157601.9	MX1	I	10.6565	0.293713	0.483115	0.607956	0.543217	0.981519	[-0.653175366707437,1.24060097724786]	10.6565	-0.251543	0.512467	-0.490847	0.623535	0.99997	[-1.25596031050885,0.752874515734187]	10.6565	-0.49705	0.515631	-0.963964	0.335064	0.981139	[-1.50766863081329,0.513568737971627]	10.6565	-0.0644484	0.497861	-0.129451	0.897001	0.999264	[-1.04023801284217,0.911341151567375]	10.6565	0.0341757	0.493632	0.0692333	0.944804	0.98375	[-0.933324264490291,1.00167572897559]		153.937	1.08138	0.215862	5.00959	5.45453e-07	6.40054e-06	[0.658297963456758,1.50446011743923]	153.937	1.02553	0.215421	4.76059
ENSG00000076258.5	FMO4	I	55.7318	0.24313	0.236384	1.02854	0.303697	0.981519	[-0.22017446597632,0.706433673775695]	55.7318	0.206694	0.2387	0.865915	0.386537	0.99997	[-0.26114903923518,0.674536236279125]	55.7318	-0.175815	0.242257	-0.72574	0.467998	0.999491	[-0.650630104227316,0.298999124855433]	55.7318	-0.415435	0.249102	-1.66773	0.0953688	0.633226	[-0.903664769360405,0.0727953199990145]	55.7318	-0.0980111	0.242381	-0.404369	0.685941	0.868484	[-0.57306823286326,0.377045942273054]		19.0692	1.3854	0.424245	3.26556	0.00109246	0.00622953	[0.553894117842794,2.21690285364145]	19.0692	1.03253	0.431669	2.39194
ENSG00000136514.2	RTP4	I	0.206621	-0.0811547	5.65677	-0.0143465	0.988554	NA	[-11.1682171029253,11.0059077333186]	0.206621	0.941928	5.62503	0.167453	0.867014	NA	[-10.0829291728834,11.9667851557837]	0.206621	-1.11946	5.65677	-0.197897	0.843126	NA	[-12.2065178460709,9.967606990173]	0.206621	-0.076827	5.65677	-0.0135814	0.989164	NA	[-11.1638894202703,11.0102354159736]	0.206621	-1.03569	5.65677	-0.183089	0.854728	NA	[-12.1227562230957,10.0513686131482]		30.211	1.91919	0.339887	5.64654	1.63708e-08	2.47748e-07	[1.25302014632209,2.58535309863715]	30.211	1.05237	0.35724	2.94583
ENSG00000148225.11	WDR31	I	76.5069	-0.142731	0.280935	-0.508059	0.611412	0.982631	[-0.693353935127151,0.40789095330059]	76.5069	0.113332	0.278778	0.40653	0.684353	0.99997	[-0.433063263560236,0.659726606977775]	76.5069	0.0829113	0.277131	0.299177	0.764805	0.999491	[-0.46025514764109,0.626077664073006]	76.5069	-0.18251	0.281139	-0.649183	0.51622	0.98882	[-0.733532427197264,0.368511433889524]	76.5069	0.14855	0.277385	0.535536	0.592279	0.817014	[-0.39511473748287,0.692213788100042]		31.4962	1.11871	0.332133	3.36825	0.000756475	0.00452976	[0.467738155437997,1.769676972439]	31.4962	1.06342	0.331413	3.20875
ENSG00000073756.7	PTGS2	I	146.889	0.230388	0.188051	1.22513	0.220525	0.981519	[-0.138185860472525,0.59896153677987]	146.889	-0.0755122	0.191129	-0.395085	0.69278	0.99997	[-0.450118061700569,0.299093740673795]	146.889	-0.100444	0.189809	-0.529185	0.596677	0.999491	[-0.472463140575915,0.271574772677669]	146.889	-0.43277	0.193472	-2.23686	0.0252954	0.326039	[-0.811967646931471,-0.0535719108814514]	146.889	-0.648967	0.195871	-3.31324	0.000922219	0.0205059	[-1.03286600089974,-0.265067044924122]		1873.92	1.51262	0.0928029	16.2992	9.99182e-60	2.64163e-57	[1.33072622774918,1.69450672898336]	1873.92	1.07171	0.0931907	11.5002
ENSG00000139269.2	INHBE	I	0.284554	-0.0813074	5.22442	-0.015563	0.987583	NA	[-10.32097478509,10.1583599206393]	0.284554	0.99181	5.22442	0.189841	0.849433	NA	[-9.24785738623004,11.2314773194992]	0.284554	-0.157827	5.22442	-0.0302095	0.9759	NA	[-10.3974944051016,10.0818403006276]	0.284554	1.60019	5.19913	0.307779	0.75825	NA	[-8.58992965462891,11.7903031128227]	0.284554	-0.0740652	5.22442	-0.0141767	0.988689	NA	[-10.3137325850363,10.1656021206929]		199.484	-1.59963	0.158145	-10.115	4.73983e-24	2.90194e-22	[-1.90959268994092,-1.28967685005955]	199.484	1.08254	0.128818	8.40364
ENSG00000162551.9	ALPL	I	0.22334	0.880486	5.5367	0.159027	0.873647	NA	[-9.97123721636989,11.7322093574427]	0.22334	2.00585	5.49913	0.364758	0.715292	NA	[-8.77223982854001,12.7839458205748]	0.22334	-0.157815	5.5367	-0.0285035	0.977261	NA	[-11.0095386575015,10.6939079163111]	0.22334	0.884814	5.5367	0.159809	0.873032	NA	[-9.96690953080563,11.736537043007]	0.22334	0.887728	5.5367	0.160335	0.872617	NA	[-9.96399502848854,11.7394515453241]		580.584	1.03044	0.0942535	10.9327	8.04577e-28	6.15748e-26	[0.845707336055694,1.21517410763885]	580.584	1.09665	0.0938359	11.6869
ENSG00000154928.12	EPHB1	I	1.08223	0.48928	1.74882	0.279778	0.779648	NA	[-2.93834235134243,3.91690293263927]	1.08223	-1.8584	1.93932	-0.95827	0.337926	0.99997	[-5.65939722228549,1.94260705820187]	1.08223	0.71607	1.71127	0.418444	0.675623	NA	[-2.6379563392423,4.07009621281653]	1.08223	1.14635	1.67609	0.683944	0.49401	NA	[-2.13872011648524,4.43142012020026]	1.08223	0.490541	1.74942	0.280402	0.779169	NA	[-2.93825184132612,3.91933286473347]		574.733	-1.0571	0.103207	-10.2425	1.27874e-24	8.11373e-23	[-1.25937973203721,-0.854816071767184]	574.733	1.10147	0.084483	13.0377
ENSG00000254300.1	RP11-706J10.1	I	0	NA	NA	NA	NA	NA	[NA,NA]	0	NA	NA	NA	NA	NA	[NA,NA]	0	NA	NA	NA	NA	NA	[NA,NA]	0	NA	NA	NA	NA	NA	[NA,NA]	0	NA	NA	NA	NA	NA	[NA,NA]		21.5898	-1.57232	0.575168	-2.73367	0.00626337	0.0271865	[-2.69962315882313,-0.445007779647861]	21.5898	1.10983	0.391457	2.83513
ENSG00000183114.6	FAM43B	I	0	NA	NA	NA	NA	NA	[NA,NA]	0	NA	NA	NA	NA	NA	[NA,NA]	0	NA	NA	NA	NA	NA	[NA,NA]	0	NA	NA	NA	NA	NA	[NA,NA]	0	NA	NA	NA	NA	NA	[NA,NA]		99.4046	1.57877	0.232971	6.77669	1.22959e-11	2.73663e-10	[1.12215700715915,2.03538594396405]	99.4046	1.13278	0.23843	4.751
ENSG00000215105.3	TTC3P1	I	7.29455	-0.956467	0.638553	-1.49786	0.134168	0.981519	[-2.20800853290314,0.295074929659389]	7.29455	-0.491553	0.618553	-0.794682	0.426798	0.99997	[-1.70389527611201,0.720788664128683]	7.29455	-0.514721	0.610644	-0.842914	0.399276	0.995318	[-1.71156111754866,0.682119890850413]	7.29455	-0.735749	0.625774	-1.17574	0.239698	0.858423	[-1.96224390038319,0.49074517563383]	7.29455	-0.663268	0.62204	-1.06628	0.286298	0.594811	[-1.8824441325215,0.555908394204319]		48.5455	2.80163	0.291141	9.62294	6.39731e-22	3.33214e-20	[2.23100719499035,3.37225863245422]	48.5455	1.13553	0.313272	3.62473
ENSG00000091831.17	ESR1	I	121.429	0.0520216	0.171518	0.303302	0.76166	0.988196	[-0.284146752304724,0.388189894785188]	121.429	-0.00131132	0.173271	-0.00756804	0.993962	0.99997	[-0.340916079550835,0.338293438766712]	121.429	0.0839703	0.170262	0.493183	0.621883	0.999491	[-0.249736816209779,0.417677486174308]	121.429	0.0785133	0.171148	0.458744	0.646418	0.999264	[-0.256931451508095,0.413958005495759]	121.429	-0.227004	0.174834	-1.2984	0.19415	0.504824	[-0.569672150077997,0.11566371562758]		26.2796	1.54623	0.379735	4.07187	4.66376e-05	0.000377624	[0.801964044543438,2.29049810193356]	26.2796	1.13971	0.387847	2.93855
ENSG00000204642.9	HLA-F	I	425.887	0.141846	0.143112	0.991153	0.321611	0.981519	[-0.13864820944246,0.422339325427406]	425.887	0.140268	0.143462	0.977734	0.328206	0.99997	[-0.140912837777303,0.421448521593547]	425.887	-0.147892	0.143868	-1.02797	0.303964	0.970274	[-0.429867148777595,0.134083942260467]	425.887	-0.109174	0.144029	-0.757997	0.448453	0.966776	[-0.391465790820862,0.1731184267192]	425.887	-0.363323	0.145211	-2.50204	0.012348	0.120428	[-0.647930294322282,-0.0787151768426809]		689.408	1.90066	0.0964051	19.7153	1.59252e-86	7.71885e-84	[1.71170856937491,2.08960962998557]	689.408	1.14834	0.0981981	11.6942
ENSG00000090339.4	ICAM1	I	293.619	-0.150947	0.159911	-0.943947	0.345197	0.981519	[-0.464366137180442,0.162471812268348]	293.619	0.127014	0.158961	0.799024	0.424277	0.99997	[-0.184544502740855,0.438571989153189]	293.619	-0.00446424	0.15868	-0.0281337	0.977556	0.999491	[-0.315470450621206,0.306541979437076]	293.619	-0.165612	0.159979	-1.03521	0.300571	0.903503	[-0.479165905162249,0.147941404114639]	293.619	-0.0577895	0.159389	-0.36257	0.716926	0.88487	[-0.370185454142534,0.25460642484571]		566.02	1.42918	0.10965	13.034	7.84044e-39	9.91361e-37	[1.21426785880165,1.64408851163364]	566.02	1.15149	0.110588	10.4125
ENSG00000156103.11	MMP16	I	25.3838	-0.374774	0.347576	-1.07825	0.280923	0.981519	[-1.05600998662057,0.306462980245058]	25.3838	-0.222307	0.346275	-0.641995	0.520877	0.99997	[-0.900992676544948,0.456379545050077]	25.3838	-0.588844	0.351887	-1.67339	0.0942503	0.728936	[-1.27852889338816,0.100841026739491]	25.3838	0.104749	0.334915	0.312765	0.75446	0.999264	[-0.551671457023478,0.761170402670108]	25.3838	-0.515163	0.352226	-1.46259	0.14358	0.437626	[-1.20551352249955,0.175188498322022]		1210.39	1.05022	0.0873603	12.0218	2.73097e-33	2.73866e-31	[0.879001831099535,1.22144808704773]	1210.39	1.15886	0.0870061	13.3193
ENSG00000100092.16	SH3BP1	I	1492.52	-0.12167	0.0883464	-1.37719	0.168452	0.981519	[-0.294825979152734,0.0514855728314174]	1492.52	-0.111703	0.0885122	-1.26201	0.206947	0.99997	[-0.285183564284499,0.0617778633671406]	1492.52	0.167741	0.0876526	1.9137	0.0556585	0.590134	[-0.00405517661248678,0.339536819883959]	1492.52	0.144475	0.0878172	1.64518	0.099933	0.64651	[-0.0276435755212114,0.316593376507774]	1492.52	0.17967	0.0877729	2.04699	0.0406593	0.239289	[0.00763831406564278,0.351701633406226]		381.752	-1.44741	0.146975	-9.84801	6.99176e-23	3.93546e-21	[-1.73547694556002,-1.15934532828151]	381.752	1.16741	0.112755	10.3534
ENSG00000146411.5	SLC2A12	I	98.8686	-0.751193	0.550155	-1.36542	0.172121	0.981519	[-1.82947764374435,0.327091208557996]	98.8686	1.31984	0.540624	2.44133	0.0146331	0.856713	[0.260240787121779,2.37944894582937]	98.8686	-1.30707	0.554894	-2.35552	0.0184967	0.350261	[-2.39463759851767,-0.219493115478981]	98.8686	-1.61064	0.560082	-2.87572	0.00403113	0.110306	[-2.70837866857547,-0.512896192062163]	98.8686	-0.99065	0.552338	-1.79356	0.072884	0.321944	[-2.07321353716512,0.0919132319253512]		84.2097	-1.20605	0.268403	-4.49345	7.00789e-06	6.73723e-05	[-1.73211417782215,-0.679994460862594]	84.2097	1.17063	0.196659	5.95257
ENSG00000241288.3	RP11-379B18.5	I	5.72192	0.187051	0.771483	0.242456	0.808427	0.988593	[-1.32502797724118,1.69912982648488]	5.72192	-0.281268	0.803272	-0.350153	0.726224	0.99997	[-1.85565204312817,1.29311606485477]	5.72192	-0.320191	0.793983	-0.403271	0.686749	NA	[-1.87636946475194,1.2359883092064]	5.72192	0.374121	0.763719	0.489867	0.624228	0.999264	[-1.12274156684377,1.87098368340413]	5.72192	0.139431	0.773987	0.180146	0.857038	NA	[-1.377555703605,1.65641721012677]		23.3878	1.18451	0.409388	2.89336	0.00381145	0.0180625	[0.382120747422163,1.98689151036257]	23.3878	1.17543	0.40758	2.88393
ENSG00000198336.5	MYL4	I	0.397844	-0.0812325	2.84441	-0.0285587	0.977217	NA	[-5.65616991054288,5.49370493555138]	0.397844	0.991895	2.84441	0.348718	0.727301	NA	[-4.58304220571769,6.56683264037658]	0.397844	0.80404	2.84441	0.282674	0.777427	NA	[-4.770897462446,6.37897738364827]	0.397844	0.884888	2.84441	0.311097	0.755727	NA	[-4.69004937315793,6.45982547293633]	0.397844	2.29779	2.72643	0.842784	0.399349	NA	[-3.045911022581,7.64148803255716]		22.0216	1.31959	0.325271	4.05689	4.97295e-05	0.000399323	[0.68207045033273,1.95710875339716]	22.0216	1.18804	0.326082	3.64338
ENSG00000104951.11	IL4I1	I	1.11798	1.68222	1.7174	0.979518	0.327324	NA	[-1.68381273636493,5.0482539294569]	1.11798	2.91723	1.62794	1.79198	0.0731359	0.99997	[-0.273464966221796,6.10793426634312]	1.11798	0.715431	1.82574	0.391858	0.695163	NA	[-2.86295969097436,4.29382253335034]	1.11798	1.36708	1.75671	0.778202	0.43645	NA	[-2.07601809841008,4.81017456430195]	1.11798	0.833377	1.82693	0.456163	0.648273	NA	[-2.74733520466853,4.41408889171311]		93.2076	1.1144	0.263874	4.22322	2.40837e-05	0.000208762	[0.597214979373864,1.63158334055888]	93.2076	1.18924	0.260409	4.56682
ENSG00000148948.3	LRRC4C	I	0.195244	-0.346514	5.96803	-0.0580617	0.953699	NA	[-12.0436319063812,11.3506041475685]	0.195244	-1.79706	5.97905	-0.30056	0.76375	NA	[-13.5157862927668,9.9216590545118]	0.195244	-1.98492	5.97905	-0.331979	0.739905	NA	[-13.7036389208797,9.7338064263989]	0.195244	-1.90407	5.97905	-0.318457	0.750138	NA	[-13.6227919628804,9.81465338439824]	0.195244	-0.939375	5.97905	-0.157111	0.875157	NA	[-12.6580981236176,10.779347223661]		20.9937	-1.60886	0.509704	-3.15646	0.00159696	0.00867807	[-2.60786346210194,-0.609860109295734]	20.9937	1.1954	0.348147	3.4336
ENSG00000151575.10	TEX9	I	70.5377	0.147487	0.207607	0.710413	0.477448	0.981519	[-0.259415970833973,0.554390140753631]	70.5377	0.205784	0.208506	0.986945	0.32367	0.99997	[-0.202880725548542,0.614449104116366]	70.5377	0.246026	0.20475	1.20159	0.229522	0.92865	[-0.155277142590371,0.647329721244667]	70.5377	0.315231	0.204928	1.53826	0.123986	0.701367	[-0.0864196688185124,0.716882226521323]	70.5377	0.275356	0.2056	1.33928	0.18048	0.487805	[-0.127612807540212,0.678324537582309]		25.1433	1.32897	0.349745	3.79983	0.000144794	0.00104704	[0.643484253980712,2.01445878056775]	25.1433	1.20216	0.350827	3.42664
ENSG00000260523.1	RP11-483P21.3	I	0.422256	-2.00845	3.54796	-0.566085	0.571336	NA	[-8.962318110394,4.94542391858907]	0.422256	-0.935322	3.54796	-0.263623	0.792071	NA	[-7.88919302957587,6.0185489994072]	0.422256	-2.08497	3.54796	-0.587653	0.556765	NA	[-9.03883827817468,4.86890375080838]	0.422256	0.90736	3.42084	0.265245	0.790821	NA	[-5.79735873288075,7.61207832717508]	0.422256	-2.0012	3.54796	-0.564044	0.572724	NA	[-8.95507585849675,4.95266617048632]		11.8901	-1.93878	0.671858	-2.88569	0.00390552	0.0184244	[-3.25559608512913,-0.621959506033465]	11.8901	1.20316	0.430202	2.79674
ENSG00000142661.14	MYOM3	I	4.71714	0.249839	0.664374	0.376051	0.706879	0.984606	[-1.05231007628104,1.55198758555341]	4.71714	0.133143	0.677679	0.196469	0.844243	0.99997	[-1.19508402030854,1.46137018456713]	4.71714	-2.54832	1.01242	-2.51705	0.0118343	NA	[-4.53262869430598,-0.564003525027948]	4.71714	0.177903	0.668572	0.266094	0.790167	0.999264	[-1.13247419170674,1.48828080759119]	4.71714	-1.04635	0.771003	-1.35712	0.174742	NA	[-2.55748304258533,0.464792046329529]		36.4857	1.38309	0.281995	4.90466	9.35906e-07	1.05974e-05	[0.830388019543619,1.93578711210589]	36.4857	1.20517	0.283636	4.24899
ENSG00000172201.6	ID4	I	3.40383	0.998448	0.750352	1.33064	0.183308	0.981519	[-0.472214699420558,2.46911003087406]	3.40383	-0.662774	0.88306	-0.750542	0.452928	0.99997	[-2.39354026109997,1.06799199174981]	3.40383	-0.495385	0.84378	-0.587103	0.557135	NA	[-2.1491629224347,1.15839195543305]	3.40383	-0.205775	0.824813	-0.249481	0.802988	NA	[-1.82237953233817,1.4108285998668]	3.40383	-0.746565	0.878973	-0.849361	0.395681	NA	[-2.46932063352834,0.976190131128314]		34.8452	-2.97393	0.51489	-5.77586	7.656e-09	1.22111e-07	[-3.98309799147831,-1.96476707884417]	34.8452	1.22773	0.259684	4.72777
ENSG00000182379.9	NXPH4	I	382.421	0.179726	0.119946	1.49839	0.134032	0.981519	[-0.0553636299642949,0.414814795595623]	382.421	-0.0724037	0.121807	-0.594412	0.552237	0.99997	[-0.311141671892032,0.166334278631524]	382.421	0.0973339	0.119931	0.811581	0.417032	0.999491	[-0.137726990851898,0.332394783950441]	382.421	-0.0251247	0.12094	-0.207744	0.835428	0.999264	[-0.262163070702822,0.211913757319249]	382.421	-0.114834	0.12146	-0.945441	0.344434	0.643689	[-0.35289121953835,0.123224155884063]		295.076	-1.07677	0.168818	-6.37829	1.79076e-10	3.49518e-09	[-1.40765009830042,-0.745894434497685]	295.076	1.22899	0.14788	8.31072
ENSG00000136541.10	ERMN	I	0.180366	-0.0811439	6.00582	-0.0135109	0.98922	NA	[-11.8523399748167,11.6900521075018]	0.180366	-0.93159	6.00582	-0.155114	0.876731	NA	[-12.7027859756993,10.8396061066192]	0.180366	-1.11944	6.00582	-0.186393	0.852137	NA	[-12.8906386038122,10.6517534785063]	0.180366	-0.0768163	6.00582	-0.0127903	0.989795	NA	[-11.8480123009735,11.6943797813449]	0.180366	-0.0739018	6.00582	-0.012305	0.990182	NA	[-11.8450978065501,11.6972942757684]		130.872	1.63992	0.156068	10.5077	7.95911e-26	5.38289e-24	[1.33403566268126,1.94581273820883]	130.872	1.23294	0.158242	7.79145
ENSG00000079435.5	LIPE	I	224.626	-0.114082	0.168595	-0.676663	0.49862	0.981519	[-0.444523370322609,0.216358831234672]	224.626	-0.158254	0.169628	-0.932948	0.350847	0.99997	[-0.490718762397728,0.174210586001311]	224.626	-0.197639	0.168651	-1.17188	0.241244	0.941309	[-0.528189343509954,0.132910665243537]	224.626	-0.211786	0.169256	-1.25128	0.210834	0.827963	[-0.543520604297846,0.119949383700413]	224.626	-0.278714	0.169707	-1.64233	0.100522	0.370506	[-0.611333593477465,0.0539050823533309]		99.861	-1.08608	0.243877	-4.45337	8.45338e-06	7.98177e-05	[-1.56406682061715,-0.60808487327702]	99.861	1.24522	0.20276	6.14134
ENSG00000224389.4	C4B	I	0.284958	0.811245	4.41702	0.183663	0.854277	NA	[-7.8459511849403,9.46844110618732]	0.284958	0.991555	4.42648	0.224005	0.822753	NA	[-7.68418833683739,9.66729878178358]	0.284958	0.785227	4.4241	0.177488	0.859125	NA	[-7.88585128754883,9.4563048019121]	0.284958	-0.0769359	4.42652	-0.0173807	0.986133	NA	[-8.75275447465175,8.59888265660491]	0.284958	2.44946	4.34633	0.56357	0.573046	NA	[-6.06918880875664,10.9681165457846]		59.9244	1.39287	0.219237	6.35325	2.10815e-10	4.08724e-09	[0.963169168025906,1.82256130949014]	59.9244	1.25104	0.219907	5.68894
ENSG00000115221.6	ITGB6	I	8382.43	0.260517	0.162766	1.60056	0.109475	0.981519	[-0.0584994950070317,0.579532511005343]	8382.43	0.0659423	0.162815	0.405014	0.685467	0.99997	[-0.253168451031767,0.385052976724486]	8382.43	0.0966499	0.162778	0.593753	0.552677	0.999491	[-0.222388940891261,0.415688770489851]	8382.43	0.175507	0.162778	1.0782	0.280944	0.892325	[-0.143531542095981,0.494545492697653]	8382.43	-0.0747948	0.162822	-0.459366	0.645971	0.847137	[-0.393919361350544,0.244329785710875]		24.6109	1.51764	0.348628	4.35319	1.34171e-05	0.000122638	[0.834344863945005,2.20094091602994]	24.6109	1.26884	0.352074	3.6039
ENSG00000230234.1	RP1-276N6.2	I	0	NA	NA	NA	NA	NA	[NA,NA]	0	NA	NA	NA	NA	NA	[NA,NA]	0	NA	NA	NA	NA	NA	[NA,NA]	0	NA	NA	NA	NA	NA	[NA,NA]	0	NA	NA	NA	NA	NA	[NA,NA]		34.5485	3.02213	0.399407	7.56655	3.83254e-14	1.06318e-12	[2.23930933441711,3.80495449843353]	34.5485	1.27149	0.436656	2.91189
ENSG00000164342.8	TLR3	I	409.278	0.20452	0.196092	1.04298	0.296957	0.981519	[-0.179812838802692,0.588852615408405]	409.278	0.236999	0.196226	1.20779	0.22713	0.99997	[-0.147597184859886,0.621595560129092]	409.278	-0.172505	0.196931	-0.875966	0.381049	0.995318	[-0.558481987825929,0.213472698380319]	409.278	-0.129424	0.197043	-0.656834	0.511288	0.985957	[-0.515620825286877,0.256772290608814]	409.278	-0.314399	0.197755	-1.58984	0.11187	0.390029	[-0.701990857483619,0.0731932723461616]		149.004	1.5928	0.181599	8.77095	1.77159e-18	7.3601e-17	[1.23686873084191,1.94872357716943]	149.004	1.2778	0.183754	6.95387
ENSG00000137331.11	IER3	I	3078.77	-0.139125	0.165195	-0.842188	0.399683	0.981519	[-0.462901573555302,0.184650985216868]	3078.77	-0.244679	0.16528	-1.4804	0.138768	0.99997	[-0.568621495911231,0.0792629223551594]	3078.77	0.102397	0.165026	0.620491	0.534934	0.999491	[-0.221048085847464,0.425842806123048]	3078.77	-0.0879993	0.165143	-0.532867	0.594125	0.997086	[-0.411673710951055,0.235675028470234]	3078.77	-0.131984	0.165176	-0.799053	0.42426	0.708917	[-0.455723679192799,0.191754840733478]		7381.14	1.09045	0.0767328	14.2111	7.82428e-46	1.27594e-43	[0.940060757932039,1.24084799311245]	7381.14	1.28263	0.0766124	16.7417
ENSG00000114698.10	PLSCR4	I	87.3516	-0.103341	0.24997	-0.413414	0.679303	0.984606	[-0.59327337171322,0.386591152906393]	87.3516	-0.216289	0.25207	-0.858053	0.390863	0.99997	[-0.7103374247656,0.277758506570226]	87.3516	-0.234329	0.25024	-0.936415	0.349059	0.989566	[-0.724789850303066,0.25613273410368]	87.3516	-0.156148	0.250221	-0.62404	0.532601	0.989691	[-0.646570770922301,0.334275568368921]	87.3516	-0.424839	0.253527	-1.67572	0.0937938	0.36065	[-0.92174309562595,0.0720644303198333]		222.735	1.04975	0.122982	8.53583	1.39152e-17	5.43192e-16	[0.808711855108103,1.29079163164652]	222.735	1.28731	0.120557	10.678
ENSG00000224689.3	ZNF812	I	0.0852976	0.880525	6.00582	0.146612	0.883438	NA	[-10.8906712126503,12.6517208696682]	0.0852976	0.0300788	6.00582	0.00500828	0.996004	NA	[-11.7411172135329,11.8012748687856]	0.0852976	-0.157774	6.00582	-0.0262701	0.979042	NA	[-11.9289698416458,11.6134222406727]	0.0852976	-0.0769268	6.00582	-0.0128087	0.98978	NA	[-11.8481228836465,11.694269198672]	0.0852976	0.887767	6.00582	0.147818	0.882487	NA	[-10.8834290443837,12.6589630379348]		23.1015	-5.88426	1.23011	-4.7835	1.72265e-06	1.86973e-05	[-8.29523701272905,-3.47327758458835]	23.1015	1.29498	0.387538	3.34156
ENSG00000069424.10	KCNAB2	I	78.137	0.41113	0.25008	1.64399	0.100177	0.981519	[-0.0790176172792982,0.901278374605423]	78.137	-0.0761822	0.259512	-0.29356	0.769094	0.99997	[-0.584815869641271,0.432451472874208]	78.137	0.709753	0.245648	2.88931	0.00386092	0.140924	[0.228291477310436,1.19121487194691]	78.137	0.676747	0.246845	2.74158	0.00611441	0.145148	[0.192938854097105,1.16055522093495]	78.137	0.861273	0.244966	3.51589	0.000438288	0.012179	[0.381148098053436,1.341396925718]		306.173	2.00967	0.121091	16.5963	7.41005e-62	2.05235e-59	[1.77233242473729,2.24700090572064]	306.173	1.30443	0.124383	10.4872
ENSG00000117069.10	ST6GALNAC5	I	20.4333	-0.123577	0.34329	-0.359978	0.718863	0.984808	[-0.79641280168425,0.549259064907964]	20.4333	-0.404149	0.354039	-1.14154	0.253646	0.99997	[-1.09805313675561,0.289754272275945]	20.4333	-1.55884	0.393948	-3.95698	7.59039e-05	0.00908358	[-2.3309676965098,-0.786719788966107]	20.4333	-2.06216	0.430874	-4.78598	1.70156e-06	0.000338789	[-2.90665377923482,-1.21765736035292]	20.4333	-2.09866	0.434109	-4.83441	1.33539e-06	0.00013263	[-2.94949883653551,-1.24782377936052]		468.033	-1.25116	0.108656	-11.5149	1.11041e-30	9.78565e-29	[-1.46412188864348,-1.03819774653719]	468.033	1.30758	0.0862807	15.155
ENSG00000253846.1	PCDHGA10	I	10.0163	0.673012	0.539033	1.24855	0.211828	0.981519	[-0.383473857475322,1.72949716329421]	10.0163	0.301736	0.561384	0.537486	0.590932	0.99997	[-0.798556319093924,1.40202902425127]	10.0163	-0.0254145	0.56908	-0.0446589	0.964379	0.999491	[-1.1407907586132,1.08996178974623]	10.0163	0.127617	0.565029	0.22586	0.82131	0.999264	[-0.979818605956692,1.23505331642453]	10.0163	0.81009	0.534022	1.51696	0.129277	0.416511	[-0.236573341373335,1.8567542663452]		53.556	-1.24996	0.406394	-3.07573	0.0020999	0.0109737	[-2.04647357318182,-0.453439315821529]	53.556	1.30916	0.278744	4.69662
ENSG00000183166.6	CALN1	I	0	NA	NA	NA	NA	NA	[NA,NA]	0	NA	NA	NA	NA	NA	[NA,NA]	0	NA	NA	NA	NA	NA	[NA,NA]	0	NA	NA	NA	NA	NA	[NA,NA]	0	NA	NA	NA	NA	NA	[NA,NA]		195.376	-4.8818	1.20855	-4.03939	5.35912e-05	0.000427187	[-7.25051335461013,-2.5130856401859]	195.376	1.31487	0.312826	4.2032
ENSG00000125820.5	NKX2-2	I	0	NA	NA	NA	NA	NA	[NA,NA]	0	NA	NA	NA	NA	NA	[NA,NA]	0	NA	NA	NA	NA	NA	[NA,NA]	0	NA	NA	NA	NA	NA	[NA,NA]	0	NA	NA	NA	NA	NA	[NA,NA]		123.557	-1.36835	0.261434	-5.23402	1.65867e-07	2.13038e-06	[-1.88075202910647,-0.855948917166338]	123.557	1.31579	0.186596	7.05154
ENSG00000081052.10	COL4A4	I	96.02	-0.00855209	0.217627	-0.039297	0.968654	0.997478	[-0.435092912275642,0.417988725584389]	96.02	-0.133171	0.219874	-0.605671	0.544733	0.99997	[-0.564117192723034,0.297774311807386]	96.02	-0.303998	0.219736	-1.38347	0.166521	0.852755	[-0.734673400505397,0.126676703850567]	96.02	-0.682593	0.225736	-3.02385	0.00249577	0.0795074	[-1.12502736485683,-0.240158269688275]	96.02	-0.661036	0.22553	-2.93104	0.00337833	0.0519744	[-1.10306673169218,-0.219005831647385]		353.729	1.02646	0.121377	8.45684	2.74726e-17	1.03985e-15	[0.788567851441822,1.26435504090155]	353.729	1.31949	0.120346	10.9642
ENSG00000165092.8	ALDH1A1	I	1.36153	-1.04013	1.58899	-0.654587	0.512734	NA	[-4.15448444758307,2.07422576177098]	1.36153	0.2229	1.41545	0.157476	0.874869	0.99997	[-2.55133139835614,2.99713113095342]	1.36153	0.261595	1.39316	0.187771	0.851056	NA	[-2.46894511950865,2.99213596297539]	1.36153	-0.135313	1.44429	-0.0936882	0.925357	NA	[-2.96606011422431,2.6954350087237]	1.36153	-0.192724	1.45193	-0.132736	0.894402	NA	[-3.03846109208421,2.65301280346534]		73.3995	4.30051	0.267073	16.1024	2.45333e-58	6.20407e-56	[3.77706066822722,4.82396576833137]	73.3995	1.32469	0.297343	4.45508
ENSG00000117114.15	LPHN2	I	722.716	-0.147147	0.164028	-0.897085	0.369674	0.981519	[-0.468635974892551,0.174341960915446]	722.716	0.135728	0.163654	0.829359	0.406901	0.99997	[-0.185028433394445,0.456484882189307]	722.716	-0.537261	0.164663	-3.26279	0.00110322	0.0650425	[-0.859995033879044,-0.214527248522756]	722.716	-0.859783	0.165768	-5.18667	2.14083e-07	6.89258e-05	[-1.18468108626742,-0.534883963192899]	722.716	-0.828898	0.165703	-5.0023	5.66495e-07	6.8354e-05	[-1.15367108586499,-0.504125795531672]		3443.92	-1.09308	0.0815896	-13.3973	6.26629e-41	8.54222e-39	[-1.25299760328255,-0.933172070433145]	3443.92	1.32761	0.0772177	17.1931
ENSG00000215374.5	FAM66B	I	6.33666	0.144754	0.60206	0.240432	0.809995	0.988593	[-1.03526103822615,1.32476986182201]	6.33666	-0.590458	0.658182	-0.897105	0.369663	0.99997	[-1.88047087462245,0.699554397166834]	6.33666	0.286827	0.591348	0.485039	0.627649	0.999491	[-0.872194493871316,1.44584834232055]	6.33666	-0.286054	0.627452	-0.455898	0.648463	0.999264	[-1.51583851352143,0.9437299971666]	6.33666	-0.401801	0.635895	-0.631867	0.527474	0.781364	[-1.64813344778417,0.84453094393734]		17.3427	-1.70764	0.666975	-2.56027	0.0104591	0.0414399	[-3.01488432590372,-0.400388425552865]	17.3427	1.33196	0.425794	3.12818
ENSG00000159023.14	EPB41	I	1085.92	-0.142435	0.151663	-0.939154	0.347652	0.981519	[-0.439688943095567,0.154819090224527]	1085.92	0.110859	0.151372	0.732358	0.46395	0.99997	[-0.185825798380721,0.407543340059848]	1085.92	-0.0137451	0.151293	-0.0908504	0.927611	0.999491	[-0.310274499394267,0.282784385212809]	1085.92	-0.0177528	0.151411	-0.117249	0.906663	0.999264	[-0.314512306046753,0.279006711728137]	1085.92	0.141839	0.1512	0.938091	0.348198	0.646492	[-0.154506923017097,0.438185136473618]		334.952	-1.12703	0.12877	-8.75231	2.09026e-18	8.62245e-17	[-1.37941888008062,-0.87465007263091]	334.952	1.34122	0.0971714	13.8027
ENSG00000101004.10	NINL	I	4.77152	-0.0758682	0.716229	-0.105927	0.91564	0.994988	[-1.47965052928352,1.32791421949809]	4.77152	-0.414113	0.746241	-0.554932	0.578941	0.99997	[-1.87671942576398,1.04849335092971]	4.77152	-0.713447	0.754945	-0.945032	0.344643	NA	[-2.19311174975039,0.766218032356756]	4.77152	-0.437841	0.739959	-0.591709	0.554045	0.992426	[-1.88813420714194,1.01245277152357]	4.77152	0.096925	0.706773	0.137137	0.890922	NA	[-1.2883251395478,1.48217504122656]		55.2108	-1.02087	0.314467	-3.24635	0.00116894	0.00659238	[-1.63721531066603,-0.404526898895151]	55.2108	1.34773	0.239694	5.62273
ENSG00000168811.2	IL12A	I	19.5615	-0.884974	0.419378	-2.1102	0.0348409	0.819985	[-1.70694000703961,-0.0630070169104154]	19.5615	-0.356605	0.403987	-0.882715	0.37739	0.99997	[-1.14840491880106,0.435194249790823]	19.5615	-0.0923345	0.391349	-0.235939	0.81348	0.999491	[-0.859364053951739,0.674695093193664]	19.5615	-0.650738	0.410382	-1.58569	0.112811	0.680263	[-1.45507206879023,0.153597027737094]	19.5615	-0.229051	0.39715	-0.576737	0.564117	0.80188	[-1.00744953845842,0.549347952456266]		27.7945	1.34078	0.330921	4.05167	5.08534e-05	0.000407785	[0.692189694690401,1.98937672387743]	27.7945	1.34943	0.328808	4.10402
ENSG00000258940.2	RP11-407N17.5	I	5.24913	-0.309028	0.645352	-0.478852	0.632044	0.982631	[-1.57389393145046,0.955837931468673]	5.24913	-0.511773	0.668612	-0.765426	0.444018	0.99997	[-1.8222274005313,0.798681999954611]	5.24913	-0.097775	0.626698	-0.156016	0.87602	NA	[-1.32608063206016,1.1305306529578]	5.24913	-0.152798	0.63493	-0.240654	0.809823	0.999264	[-1.39723888688851,1.09164202390549]	5.24913	-0.529652	0.662054	-0.800012	0.423704	NA	[-1.82725438008909,0.767951076008893]		11.3844	1.41292	0.541068	2.61136	0.00901833	0.0367494	[0.352448728473975,2.47339620919315]	11.3844	1.35072	0.540419	2.49939
ENSG00000123453.12	SARDH	I	0.528648	-1.62649	2.46211	-0.660609	0.508863	NA	[-6.4521364116174,3.19915292548802]	0.528648	-2.47695	2.46211	-1.00603	0.314402	NA	[-7.30259486886364,2.34869446824178]	0.528648	-0.875701	2.40158	-0.364636	0.715383	NA	[-5.5827037302677,3.83130130174547]	0.528648	-0.675824	2.38329	-0.283568	0.776742	NA	[-5.34698556045651,3.99533838059379]	0.528648	-0.240805	2.32854	-0.103414	0.917634	NA	[-4.80466628883317,4.32305661532932]		139.808	2.54855	0.164698	15.474	5.19446e-54	1.16203e-51	[2.22574336559531,2.87134839455969]	139.808	1.35958	0.171291	7.93729
ENSG00000080031.5	PTPRH	I	2.04911	1.26097	1.22508	1.0293	0.303339	0.981519	[-1.14013609895938,3.66207507150043]	2.04911	0.0100262	1.34989	0.00742741	0.994074	0.99997	[-2.63570327743448,2.65575560287915]	2.04911	0.365857	1.28721	0.284224	0.776238	NA	[-2.15703095617191,2.88874442755244]	2.04911	0.516452	1.28057	0.403299	0.686729	NA	[-1.99341775467292,3.02632124208541]	2.04911	0.720387	1.26294	0.570405	0.568403	NA	[-1.75492991566774,3.19570376039188]		14.4049	1.82184	0.571922	3.18547	0.0014452	0.00797257	[0.700892984914877,2.94278571132961]	14.4049	1.36076	0.587166	2.31751
ENSG00000231924.5	PSG1	I	1.1836	-1.53001	1.74467	-0.876966	0.380505	NA	[-4.94949822800666,1.88947141607843]	1.1836	0.705515	1.48575	0.474856	0.63489	0.99997	[-2.20649344012792,3.61752366123137]	1.1836	-2.43012	1.82754	-1.32972	0.18361	NA	[-6.01202455211836,1.15179348581729]	1.1836	-1.00575	1.64745	-0.610488	0.541539	NA	[-4.23469188095263,2.22319538451353]	1.1836	-0.38052	1.56492	-0.243157	0.807884	NA	[-3.44770256630755,2.68666258551837]		173.965	1.00112	0.177468	5.64115	1.68919e-08	2.54972e-07	[0.653291238129354,1.34895167346229]	173.965	1.36719	0.171158	7.98791
ENSG00000142619.4	PADI3	I	6.07412	0.500832	0.770317	0.650163	0.515587	0.981519	[-1.00896159540218,2.01062532199146]	6.07412	-0.60205	0.869786	-0.692182	0.488823	0.99997	[-2.30679888594535,1.10269871446422]	6.07412	1.15548	0.736903	1.56802	0.116877	NA	[-0.288825145540139,2.599783098285]	6.07412	1.10368	0.741758	1.48793	0.13677	0.726229	[-0.35013661536864,2.55750021039104]	6.07412	1.49598	0.728617	2.05317	0.0400556	NA	[0.0679149373654433,2.92404185310085]		29.8217	-1.79259	0.626518	-2.8612	0.00422047	0.0196172	[-3.02054177959971,-0.564637250210167]	29.8217	1.36997	0.400156	3.42358
ENSG00000133019.7	CHRM3	I	21.4896	0.402484	0.388672	1.03554	0.300419	0.981519	[-0.359299597125481,1.16426686883263]	21.4896	0.700824	0.383681	1.82658	0.067763	0.99997	[-0.0511771176050375,1.45282473446935]	21.4896	0.0794318	0.39553	0.200824	0.840836	0.999491	[-0.695791942600181,0.854655630465155]	21.4896	-0.865837	0.43939	-1.97054	0.0487761	0.473479	[-1.72702604160744,-0.00464846339640967]	21.4896	-0.587644	0.424805	-1.38333	0.166565	0.469106	[-1.42024725201303,0.244958384864922]		464.322	1.23888	0.0812735	15.2433	1.82314e-52	3.97649e-50	[1.07958685660845,1.3981732904605]	464.322	1.38207	0.0804285	17.1838
ENSG00000071282.7	LMCD1	I	63.22	0.155287	0.225915	0.687367	0.491851	0.981519	[-0.28749872429654,0.598071846256416]	63.22	0.358206	0.224618	1.59473	0.110772	0.99997	[-0.0820374812615415,0.798449232976338]	63.22	-0.431701	0.235207	-1.83541	0.0664449	0.628708	[-0.89269849590169,0.0292959001386697]	63.22	-0.253145	0.233207	-1.0855	0.277702	0.889319	[-0.710222254274895,0.203932120097004]	63.22	-0.506502	0.23872	-2.12174	0.03386	0.21609	[-0.974384916872843,-0.0386181138476739]		568.588	1.62696	0.0797655	20.3968	1.78638e-92	1.15446e-89	[1.47062166073795,1.78329683178704]	568.588	1.38308	0.0802653	17.2314
ENSG00000152582.8	SPEF2	I	52.8516	-0.288667	0.253333	-1.13948	0.254505	0.981519	[-0.785191417558665,0.20785707653075]	52.8516	-0.363773	0.257332	-1.41363	0.157471	0.99997	[-0.868134567264396,0.140589334569316]	52.8516	-0.189688	0.24993	-0.758964	0.447874	0.999491	[-0.679541276688031,0.300165769229254]	52.8516	-0.176022	0.251178	-0.700785	0.483437	0.980613	[-0.668321737431186,0.316278237548751]	52.8516	0.00874505	0.247894	0.0352773	0.971859	0.991393	[-0.477119183435433,0.494609278929245]		45.762	1.11258	0.29481	3.77389	0.00016072	0.00115123	[0.534764086161334,1.69039760612053]	45.762	1.38556	0.287654	4.81674
ENSG00000164362.14	TERT	I	28.5234	-0.559082	0.413928	-1.35067	0.1768	0.981519	[-1.37036711219098,0.252202404878748]	28.5234	-0.497123	0.414548	-1.19919	0.230453	0.99997	[-1.3096231770546,0.315376298610032]	28.5234	-0.425681	0.408366	-1.0424	0.297226	0.96743	[-1.22606462585943,0.374701730016863]	28.5234	-0.377193	0.409025	-0.922177	0.356436	0.935799	[-1.17886739403166,0.424480951268964]	28.5234	-0.164977	0.404725	-0.407626	0.683548	0.867723	[-0.958223804923742,0.628270619841356]		7765.59	1.05365	0.0958946	10.9876	4.38626e-28	3.4016e-26	[0.865698103210363,1.24159822043981]	7765.59	1.38786	0.0957816	14.4898
ENSG00000233296.1	AC092159.2	I	1.3601	-0.518758	1.4288	-0.363071	0.716552	NA	[-3.31916345685814,2.28164774930727]	1.3601	-0.00775773	1.37032	-0.00566125	0.995483	0.99997	[-2.69353586171888,2.67802039941141]	1.3601	0.608781	1.28531	0.473646	0.635752	NA	[-1.91037317975982,3.12793431633455]	1.3601	0.41822	1.30939	0.319401	0.749422	NA	[-2.14813218044385,2.98457183499334]	1.3601	-1.1228	1.55165	-0.723616	0.469302	NA	[-4.16398825320832,1.91838454727066]		20.0036	-2.8723	0.723662	-3.96912	7.21384e-05	0.000560687	[-4.29065532539308,-1.45395093245398]	20.0036	1.39184	0.357817	3.88982
ENSG00000144891.13	AGTR1	I	0	NA	NA	NA	NA	NA	[NA,NA]	0	NA	NA	NA	NA	NA	[NA,NA]	0	NA	NA	NA	NA	NA	[NA,NA]	0	NA	NA	NA	NA	NA	[NA,NA]	0	NA	NA	NA	NA	NA	[NA,NA]		94.3792	-1.1314	0.218347	-5.18166	2.19922e-07	2.7667e-06	[-1.55935207728522,-0.703447406656309]	94.3792	1.40417	0.170153	8.25237
ENSG00000167077.8	MEI1	I	15.9499	0.173422	0.427884	0.405302	0.685256	0.984606	[-0.665215278126738,1.01205961804817]	15.9499	0.0904095	0.433034	0.208781	0.834619	0.99997	[-0.758322341972913,0.939141282695737]	15.9499	-0.468746	0.445434	-1.05234	0.292645	0.96743	[-1.34177938577038,0.404287931981964]	15.9499	-0.517147	0.450434	-1.14811	0.250924	0.867089	[-1.39998269333686,0.365688026051481]	15.9499	-0.650564	0.456169	-1.42615	0.153826	0.453342	[-1.54463931995786,0.243510480600514]		13.9723	1.42967	0.495145	2.88738	0.00388467	0.0183447	[0.459204146219333,2.40013590780406]	13.9723	1.41001	0.493257	2.85857
ENSG00000132465.6	IGJ	I	0.235575	-0.0813193	6.00582	-0.0135401	0.989197	NA	[-11.8525153497837,11.6898767321886]	0.235575	0.030014	6.00582	0.00499749	0.996013	NA	[-11.741182005827,11.8012100761453]	0.235575	-0.157839	6.00582	-0.0262809	0.979033	NA	[-11.9290346339399,11.6133574480324]	0.235575	1.65732	5.98502	0.276911	0.781848	NA	[-10.0731117872281,13.3877519824315]	0.235575	0.887702	6.00582	0.147807	0.882495	NA	[-10.8834938366778,12.6588982452945]		25.7322	1.4109	0.545378	2.58702	0.00968093	0.0388954	[0.34198371489672,2.47982582653012]	25.7322	1.4146	0.54138	2.61295
ENSG00000143416.16	SELENBP1	I	117.29	-0.0760771	0.165441	-0.459845	0.645628	0.982646	[-0.400335017866034,0.248180825684344]	117.29	-0.144953	0.167754	-0.86408	0.387544	0.99997	[-0.47374391076471,0.183838515801796]	117.29	0.00521226	0.16352	0.0318753	0.974571	0.999491	[-0.315281375009456,0.325705896740016]	117.29	-0.154442	0.166438	-0.927928	0.353445	0.932606	[-0.480653608580025,0.171769613506464]	117.29	0.00873436	0.164452	0.0531119	0.957643	0.988697	[-0.313585809752017,0.33105452694385]		83.0628	-1.09646	0.237072	-4.62502	3.7457e-06	3.81323e-05	[-1.56111423827525,-0.631809086214244]	83.0628	1.41709	0.188407	7.52143
ENSG00000163083.5	INHBB	I	5.48779	-0.235269	0.730358	-0.322128	0.747356	0.987896	[-1.66674396140673,1.19620642062337]	5.48779	0.767693	0.688403	1.11518	0.264774	0.99997	[-0.581552746775767,2.1169390314638]	5.48779	-0.237317	0.725589	-0.327068	0.743617	NA	[-1.65944533220102,1.18481167224654]	5.48779	-1.70689	0.87124	-1.95915	0.0500956	0.480384	[-3.41448785153101,0.000711844706180687]	5.48779	-0.241921	0.730907	-0.330988	0.740654	NA	[-1.67447191854664,1.19062991656295]		17.2691	1.0346	0.377199	2.74286	0.00609067	0.0265558	[0.295307227587011,1.7738993082168]	17.2691	1.41939	0.366615	3.8716
ENSG00000164619.4	BMPER	I	0.88819	2.71678	2.07475	1.30945	0.190383	NA	[-1.34966020091817,6.78322162703167]	0.88819	3.39979	2.03158	1.67347	0.0942349	NA	[-0.582036644678022,7.38162090962609]	0.88819	-0.157753	2.26914	-0.0695212	0.944575	NA	[-4.60517972539639,4.28967364557157]	0.88819	0.884889	2.26914	0.389967	0.696561	NA	[-3.5625372994605,5.33231607150745]	0.88819	0.887804	2.26914	0.391252	0.695611	NA	[-3.55962275996753,5.33523061100043]		782.393	1.89795	0.0812344	23.3639	9.96506e-121	1.449e-117	[1.73873190292669,2.05716480762553]	782.393	1.43167	0.0830218	17.2446
ENSG00000136367.12	ZFHX2	I	17.8673	-0.562282	0.408973	-1.37486	0.169174	0.981519	[-1.36385547441081,0.239291067654025]	17.8673	-0.080646	0.396554	-0.203367	0.838848	0.99997	[-0.857878002776904,0.696585991449794]	17.8673	-0.722206	0.412114	-1.75244	0.0796976	0.680198	[-1.52993438677338,0.0855220795185884]	17.8673	-0.564415	0.409167	-1.37943	0.167763	0.773594	[-1.36636692666843,0.237536609646784]	17.8673	-1.07539	0.431676	-2.4912	0.0127313	0.122346	[-1.92145896969284,-0.229321432085118]		30.5479	1.66614	0.342127	4.86995	1.11626e-06	1.24776e-05	[0.99558602323487,2.33670013374035]	30.5479	1.45257	0.344797	4.21282
ENSG00000184678.8	HIST2H2BE	I	59.7661	0.292333	0.225779	1.29477	0.195398	0.981519	[-0.150185818679311,0.734851453197694]	59.7661	0.0990792	0.229897	0.430972	0.666488	0.99997	[-0.351510302883999,0.549668697631352]	59.7661	-0.176368	0.231305	-0.762488	0.445769	0.999491	[-0.629717912193066,0.276982737146264]	59.7661	-0.758287	0.244598	-3.10014	0.00193431	0.0668264	[-1.23768966442615,-0.278883913733179]	59.7661	-0.618442	0.241405	-2.56184	0.0104118	0.108194	[-1.0915866089251,-0.145296658011883]		300.467	1.7405	0.12596	13.8178	1.98988e-43	2.94249e-41	[1.49361998275006,1.98737531158506]	300.467	1.47799	0.126891	11.6478
ENSG00000235944.3	ZNF815P	I	39.2605	-0.669563	0.263525	-2.54079	0.0110601	0.548587	[-1.18606290976355,-0.153063368241097]	39.2605	-0.405974	0.258983	-1.56757	0.116981	0.99997	[-0.913570988948791,0.101622982261107]	39.2605	0.0248278	0.243786	0.101843	0.918882	0.999491	[-0.452983899631521,0.502639554760663]	39.2605	0.0344965	0.245263	0.140651	0.888146	0.999264	[-0.446210645479186,0.515203609506701]	39.2605	-0.222943	0.251219	-0.887447	0.374838	0.667884	[-0.715322708133037,0.269436313426255]		14.3209	1.4843	0.541225	2.74248	0.00609771	0.0265798	[0.423517741384655,2.5450818633403]	14.3209	1.47806	0.538413	2.74522
ENSG00000206337.6	HCP5	I	76.6044	-0.140786	0.239819	-0.587053	0.557168	0.981519	[-0.610822052284901,0.329249574375724]	76.6044	0.216392	0.236362	0.915512	0.359923	0.99997	[-0.246869178496103,0.679654106175165]	76.6044	-0.303299	0.24095	-1.25876	0.208115	0.909816	[-0.775551967470248,0.16895384775223]	76.6044	-0.0739597	0.238771	-0.309752	0.75675	0.999264	[-0.541942106913894,0.394022626551412]	76.6044	-0.139941	0.239789	-0.583599	0.55949	0.799357	[-0.609918593506685,0.330037388751655]		163.409	2.83366	0.149852	18.9098	9.47828e-80	3.93778e-77	[2.53995584528412,3.1273636545928]	163.409	1.47814	0.157922	9.35994
ENSG00000125538.7	IL1B	I	159.898	0.403048	0.220411	1.82862	0.0674563	0.944073	[-0.0289491802083303,0.835044627141686]	159.898	-0.0575455	0.225239	-0.255486	0.798348	0.99997	[-0.499006417432798,0.383915319953268]	159.898	0.759827	0.217452	3.49423	0.00047543	0.0367263	[0.333629389624557,1.18602560348921]	159.898	0.922544	0.216986	4.25163	2.12218e-05	0.00252857	[0.497259323095569,1.34782782899455]	159.898	1.0299	0.216514	4.75671	1.96774e-06	0.000180686	[0.605535501126324,1.45425615046832]		479.248	2.49649	0.131325	19.0101	1.40805e-80	5.99246e-78	[2.23909560615464,2.75387840298009]	479.248	1.49832	0.137198	10.9209
ENSG00000176988.4	FMR1NB	I	0	NA	NA	NA	NA	NA	[NA,NA]	0	NA	NA	NA	NA	NA	[NA,NA]	0	NA	NA	NA	NA	NA	[NA,NA]	0	NA	NA	NA	NA	NA	[NA,NA]	0	NA	NA	NA	NA	NA	[NA,NA]		29.3088	-2.09959	0.685304	-3.06374	0.00218591	0.0113315	[-3.44276168073819,-0.756419696308112]	29.3088	1.50097	0.387636	3.87211
ENSG00000153162.8	BMP6	I	129.049	0.442951	0.245039	1.80767	0.0706572	0.947989	[-0.0373169452693959,0.923218877695049]	129.049	0.490329	0.245449	1.99768	0.0457517	0.99997	[0.00925658789908201,0.971400533700935]	129.049	0.131561	0.246654	0.533382	0.593769	0.999491	[-0.351872540235305,0.614994257368975]	129.049	-0.33356	0.251557	-1.32598	0.184845	0.79666	[-0.82660188964497,0.159481754488045]	129.049	-0.123458	0.24947	-0.494883	0.620683	0.832974	[-0.612410313354141,0.365493589486293]		29.6098	1.65228	0.291473	5.66874	1.43854e-08	2.19993e-07	[1.08100638134768,2.22355883946228]	29.6098	1.52615	0.292135	5.22414
ENSG00000132000.7	PODNL1	I	7.5192	-0.260692	0.532877	-0.489215	0.624689	0.982631	[-1.30511220525238,0.783728720313929]	7.5192	-0.510211	0.556718	-0.916463	0.359424	0.99997	[-1.60135829861747,0.580935525036271]	7.5192	-0.265945	0.528978	-0.502753	0.615138	0.999491	[-1.30272358192681,0.770833094959906]	7.5192	-0.0342659	0.52092	-0.0657795	0.947553	0.999264	[-1.05525072796459,0.986719009106057]	7.5192	-0.13903	0.526568	-0.264031	0.791756	0.918769	[-1.17108471632318,0.893024062244522]		220.611	1.0481	0.133687	7.83993	4.50788e-15	1.36322e-13	[0.786078241486769,1.31012357026156]	220.611	1.53647	0.131041	11.7251
ENSG00000244731.3	C4A	I	1.10865	0.74019	1.82848	0.404811	0.685616	NA	[-2.84356641218287,4.3239457665013]	1.10865	1.33583	1.78246	0.749435	0.453595	0.99997	[-2.15771479800892,4.82938294264185]	1.10865	-1.11174	2.03964	-0.545067	0.585707	NA	[-5.10936973451573,2.88588488713765]	1.10865	-1.03089	2.03964	-0.505429	0.613258	NA	[-5.02852150194573,2.96673311970766]	1.10865	1.56827	1.75933	0.891402	0.372713	NA	[-1.87995161190717,5.01649162090051]		40.5011	1.28126	0.289793	4.42127	9.81203e-06	9.13608e-05	[0.713271737848694,1.84924120200424]	40.5011	1.54537	0.284768	5.42675
ENSG00000182575.7	NXPH3	I	4.97731	-0.533186	0.841555	-0.633573	0.52636	0.981519	[-2.18260337800414,1.11623090380549]	4.97731	0.527166	0.784939	0.671602	0.501837	0.99997	[-1.01128558157592,2.06561797889177]	4.97731	0.0518953	0.798724	0.0649728	0.948196	NA	[-1.51357445711713,1.61736510332501]	4.97731	-0.38999	0.830987	-0.46931	0.638848	0.999264	[-2.01869434296272,1.23871358883742]	4.97731	-1.19641	0.90589	-1.3207	0.186601	NA	[-2.97192095040454,0.579101826046811]		326.827	1.12348	0.12341	9.10368	8.73224e-20	3.94738e-18	[0.881604961010233,1.36536275811906]	326.827	1.54707	0.121209	12.7636
ENSG00000139508.10	SLC46A3	I	604.113	-0.0440528	0.287471	-0.153243	0.878207	0.992626	[-0.607485925410435,0.519380256558426]	604.113	-0.334568	0.287985	-1.16175	0.245335	0.99997	[-0.899008955219503,0.229872663809821]	604.113	-0.364509	0.287765	-1.26669	0.205267	0.906501	[-0.92851757656732,0.19950039666217]	604.113	-0.378208	0.287891	-1.31372	0.188941	0.799965	[-0.942464285682211,0.186048201579359]	604.113	-0.86667	0.288702	-3.00196	0.00268248	0.0444243	[-1.4325150990483,-0.300825758453376]		440.416	1.22258	0.137162	8.91343	4.94777e-19	2.12645e-17	[0.953751915560541,1.49141743694721]	440.416	1.5509	0.136127	11.393
ENSG00000111981.4	ULBP1	I	10.4134	-0.925969	0.614673	-1.50644	0.131953	0.981519	[-2.13070537463866,0.278766827345384]	10.4134	-0.00610979	0.569878	-0.0107212	0.991446	0.99997	[-1.12305032587929,1.11083075073468]	10.4134	0.160282	0.556211	0.288168	0.773218	0.999491	[-0.929870789534339,1.25043531756725]	10.4134	-0.041763	0.566858	-0.0736746	0.941269	0.999264	[-1.15278451916087,1.06925844356396]	10.4134	-0.0369434	0.566757	-0.0651839	0.948028	0.985139	[-1.14776579730629,1.07387894809935]		67.3446	-1.36592	0.336724	-4.0565	4.98125e-05	0.000399806	[-2.02588647929912,-0.705954610696814]	67.3446	1.55659	0.237275	6.56027
ENSG00000142178.7	SIK1	I	5006.75	-0.101661	0.108945	-0.933139	0.350748	0.981519	[-0.315188574785979,0.111867212745749]	5006.75	-0.0695392	0.108974	-0.638129	0.52339	0.99997	[-0.283123392185506,0.144045036276791]	5006.75	-0.339528	0.109013	-3.11457	0.00184215	0.0886778	[-0.553189071553746,-0.125866563017814]	5006.75	-0.205644	0.108987	-1.88687	0.0591774	0.521837	[-0.419253685253881,0.00796594892584876]	5006.75	-0.362272	0.109065	-3.32161	0.000894994	0.0200413	[-0.576035536348099,-0.148508179978648]		333.791	1.68775	0.125476	13.4508	3.04528e-41	4.21723e-39	[1.44182210713664,1.93367797256998]	333.791	1.56645	0.125617	12.47
ENSG00000162493.12	PDPN	I	0.294795	-0.0811876	3.79415	-0.0213981	0.982928	NA	[-7.51758676338277,7.35521147059131]	0.294795	-0.931643	3.79415	-0.245547	0.806033	NA	[-8.36804198317881,6.50475625079527]	0.294795	0.758494	3.74688	0.202434	0.839578	NA	[-6.58524962602397,8.10223836140691]	0.294795	-0.0768599	3.79415	-0.0202575	0.983838	NA	[-7.51325904262723,7.35953919134685]	0.294795	-0.0739454	3.79415	-0.0194893	0.984451	NA	[-7.5103445166104,7.36245371736368]		643.63	3.62423	0.15435	23.4806	6.44164e-122	1.02182e-118	[3.32170589183985,3.92674654709072]	643.63	1.57933	0.167973	9.40231
ENSG00000108176.10	DNAJC12	I	26.2477	-0.333329	0.353292	-0.943493	0.345429	0.981519	[-1.02576953260244,0.359111441634766]	26.2477	-0.358742	0.357557	-1.00331	0.31571	0.99997	[-1.05954012422334,0.342056952067456]	26.2477	-0.233276	0.348273	-0.669807	0.502981	0.999491	[-0.915879100454846,0.449327263826433]	26.2477	-0.0862292	0.346527	-0.248838	0.803486	0.999264	[-0.765410622357855,0.592952179056257]	26.2477	-0.487088	0.358342	-1.35928	0.174057	0.478754	[-1.18942544542159,0.215248809803577]		44.9044	3.56293	0.314086	11.3438	7.96345e-30	6.81148e-28	[2.94732785306103,4.17852422792399]	44.9044	1.58461	0.336596	4.70775
ENSG00000132793.7	LPIN3	I	355.083	-0.200493	0.223117	-0.8986	0.368866	0.981519	[-0.637793110274259,0.236808046345511]	355.083	-0.125938	0.223134	-0.564407	0.572477	0.99997	[-0.563272416750902,0.311396006579333]	355.083	-0.0328783	0.222266	-0.147923	0.882403	0.999491	[-0.468511622341293,0.40275496766061]	355.083	0.0635902	0.222207	0.286175	0.774744	0.999264	[-0.371927560454975,0.499107922412103]	355.083	-0.0405897	0.222551	-0.182384	0.855281	0.94788	[-0.476780650630726,0.395601304215915]		11.0653	1.61949	0.56531	2.86479	0.0041729	0.0194531	[0.511504942387166,2.72747753406775]	11.0653	1.59041	0.564124	2.81925
ENSG00000115165.5	CYTIP	I	0.203351	-0.0811547	5.67644	-0.0142968	0.988593	NA	[-11.206778475914,11.0444689797802]	0.203351	0.0301788	5.67644	0.0053165	0.995758	NA	[-11.0954449176804,11.1558025380138]	0.203351	-0.157674	5.67644	-0.0277769	0.97784	NA	[-11.2832979073424,10.9679495483518]	0.203351	-1.03861	5.67644	-0.182968	0.854823	NA	[-12.1642319896621,10.0870154660321]	0.203351	-1.03569	5.67644	-0.182455	0.855226	NA	[-12.1613174896293,10.0899299660649]		172.466	1.13865	0.165842	6.86587	6.60859e-12	1.50934e-10	[0.813605726827671,1.4636943998333]	172.466	1.59515	0.159732	9.98638
ENSG00000165072.9	MAMDC2	I	14.0393	0.211854	0.475364	0.445666	0.655839	0.982988	[-0.719843100424481,1.14355016710189]	14.0393	0.153954	0.481247	0.319907	0.749039	0.99997	[-0.789271676407739,1.09718023460701]	14.0393	0.116708	0.47594	0.245215	0.80629	0.999491	[-0.816117012886883,1.04953233715783]	14.0393	0.180226	0.476517	0.378215	0.705271	0.999264	[-0.753730000057011,1.11418217408645]	14.0393	0.326541	0.471846	0.692049	0.488906	0.754629	[-0.598260746508396,1.25134238802547]		38.469	-1.05973	0.291264	-3.63839	0.000274349	0.00184262	[-1.63060102061085,-0.48886537676846]	38.469	1.59607	0.233046	6.84875
ENSG00000168334.8	XIRP1	I	0	NA	NA	NA	NA	NA	[NA,NA]	0	NA	NA	NA	NA	NA	[NA,NA]	0	NA	NA	NA	NA	NA	[NA,NA]	0	NA	NA	NA	NA	NA	[NA,NA]	0	NA	NA	NA	NA	NA	[NA,NA]		10.0507	1.96916	0.548619	3.5893	0.000331571	0.00217667	[0.893883221647847,3.04443059469725]	10.0507	1.59736	0.555798	2.87399
ENSG00000225756.1	DBH-AS1	I	0.261929	-0.0813104	6.00582	-0.0135386	0.989198	NA	[-11.8525063961189,11.6898856857358]	0.261929	2.40998	5.95048	0.405007	0.685473	NA	[-9.25273425406142,14.0726997853801]	0.261929	-0.15783	6.00582	-0.0262794	0.979034	NA	[-11.9290256802751,11.6133664015796]	0.261929	-0.0769827	6.00582	-0.012818	0.989773	NA	[-11.8481787222758,11.694213359579]	0.261929	-0.0740682	6.00582	-0.0123327	0.99016	NA	[-11.8452642278523,11.6971278540024]		11.5357	2.33595	0.568287	4.11051	3.94786e-05	0.000325704	[1.22212668390205,3.44976976707756]	11.5357	1.60196	0.582028	2.75237
ENSG00000132972.14	RNF17	I	0.435001	-0.0813603	3.09476	-0.0262897	0.979026	NA	[-6.14698277953539,5.98426226621557]	0.435001	-1.84656	3.15242	-0.585759	0.558037	NA	[-8.02519450667561,4.33207261096035]	0.435001	-2.03442	3.15242	-0.64535	0.5187	NA	[-8.21304955656206,4.1442175610739]	0.435001	-0.189736	3.10912	-0.0610258	0.951339	NA	[-6.28349870212482,5.90402592335977]	0.435001	-0.988862	3.15242	-0.313683	0.753762	NA	[-7.16749528031345,5.18977183732251]		136.164	-2.0052	0.240098	-8.35161	6.73367e-17	2.45807e-15	[-2.4757876138802,-1.53462132713077]	136.164	1.61332	0.148555	10.8601
ENSG00000170345.5	FOS	I	1218.2	0.693056	0.244943	2.82946	0.00466272	0.3593	[0.212976244524905,1.17313655046064]	1218.2	0.0206533	0.245547	0.0841113	0.932968	0.99997	[-0.460609423623078,0.501915952071448]	1218.2	0.210041	0.245214	0.856563	0.391687	0.995318	[-0.270569085119046,0.690650810032333]	1218.2	-0.00126479	0.245463	-0.00515267	0.995889	0.99978	[-0.48236268863761,0.4798331146864]	1218.2	0.189912	0.245296	0.774218	0.438802	0.719994	[-0.290858425230321,0.670683146348024]		74.8385	1.48352	0.209245	7.08984	1.34266e-12	3.26296e-11	[1.07340314495561,1.89362999743375]	74.8385	1.646	0.206924	7.95459
ENSG00000162706.8	CADM3	I	0.174892	0.880485	6.00582	0.146605	0.883444	NA	[-10.890710981612,12.651681100563]	0.174892	1.96818	5.97272	0.329528	0.741757	NA	[-9.73813401447985,13.674484204682]	0.174892	-0.157814	6.00582	-0.0262768	0.979037	NA	[-11.9290096106075,11.6133824715675]	0.174892	-0.0769666	6.00582	-0.0128153	0.989775	NA	[-11.8481626526081,11.6942294295668]	0.174892	-0.0740521	6.00582	-0.0123301	0.990162	NA	[-11.8452481581847,11.6971439239903]		123.514	-2.64221	0.445164	-5.93537	2.93179e-09	4.92366e-08	[-3.51471896732758,-1.76970846798306]	123.514	1.64699	0.214227	7.68805
ENSG00000112414.10	GPR126	I	2748.16	0.125206	0.146029	0.857405	0.391221	0.981519	[-0.161005954847603,0.411418411317713]	2748.16	-0.0331326	0.146166	-0.226678	0.820674	0.99997	[-0.319612529759658,0.253347405283907]	2748.16	-0.077174	0.146083	-0.528288	0.597299	0.999491	[-0.363491591911254,0.209143607248221]	2748.16	-0.0677909	0.146123	-0.463932	0.642697	0.999264	[-0.354185725100078,0.218604006479439]	2748.16	-0.115042	0.146162	-0.787085	0.431232	0.713775	[-0.401513315463866,0.171430030962385]		421.392	1.44467	0.118576	12.1834	3.80877e-34	3.90937e-32	[1.21226277848627,1.67707370383697]	421.392	1.65344	0.117727	14.0448
ENSG00000140538.12	NTRK3	I	0	NA	NA	NA	NA	NA	[NA,NA]	0	NA	NA	NA	NA	NA	[NA,NA]	0	NA	NA	NA	NA	NA	[NA,NA]	0	NA	NA	NA	NA	NA	[NA,NA]	0	NA	NA	NA	NA	NA	[NA,NA]		17.3829	-2.17813	0.651239	-3.34459	0.00082403	0.00488566	[-3.45453548474846,-0.901725374101107]	17.3829	1.65769	0.382898	4.32933
ENSG00000184139.8	RPL7AP28	I	0.0487397	-1.04286	6.00582	-0.173642	0.862147	NA	[-12.8140607759708,10.7283313063477]	0.0487397	-0.931531	6.00582	-0.155105	0.876739	NA	[-12.7027274320141,10.8396646503044]	0.0487397	-1.11938	6.00582	-0.186383	0.852144	NA	[-12.890580060127,10.6518120221915]	0.0487397	-1.03854	6.00582	-0.172922	0.862713	NA	[-12.8097331021276,10.7326589801908]	0.0487397	-1.03562	6.00582	-0.172436	0.863094	NA	[-12.8068186077042,10.7355734746143]		76.3301	-1.83485	0.739018	-2.48283	0.0130345	0.0496591	[-3.28330137634453,-0.386404354180054]	76.3301	1.66634	0.405477	4.10958
ENSG00000207425.1	Y_RNA	I	12.2395	-0.134253	0.527689	-0.254416	0.799174	0.988593	[-1.16850490190165,0.899999624707795]	12.2395	-0.357099	0.540674	-0.66047	0.508952	0.99997	[-1.41680106802057,0.702602530902854]	12.2395	-0.240924	0.528486	-0.455876	0.648479	0.999491	[-1.27673746237866,0.794888960069527]	12.2395	-0.266152	0.532459	-0.499853	0.617178	0.999264	[-1.3097524580362,0.777449373488134]	12.2395	-0.391859	0.537756	-0.728693	0.466189	0.73834	[-1.44584116231823,0.66212290956824]		9.08281	1.66802	0.617964	2.69921	0.00695036	0.0296375	[0.45682950266445,2.87920310330326]	9.08281	1.66841	0.615488	2.71071
ENSG00000205269.4	TMEM170B	I	100.144	0.26297	0.368703	0.713231	0.475703	0.981519	[-0.459674269988637,0.985615003573556]	100.144	0.0326244	0.370568	0.088039	0.929846	0.99997	[-0.693675000621533,0.758923860854047]	100.144	0.00318294	0.369598	0.00861188	0.993129	0.999491	[-0.721216356444199,0.72758223145973]	100.144	-0.0991206	0.370763	-0.267342	0.789206	0.999264	[-0.825802057298061,0.627560946083061]	100.144	-0.643571	0.375464	-1.71407	0.0865159	0.348438	[-1.37946663736076,0.0923242543324631]		75.207	1.1264	0.210766	5.34432	9.07556e-08	1.21721e-06	[0.713306521612757,1.53949255368886]	75.207	1.66954	0.202971	8.22551
ENSG00000156869.8	FRRS1	I	589.287	0.0849188	0.156126	0.543914	0.586501	0.981519	[-0.221081599696606,0.390919272817191]	589.287	-0.0699243	0.156793	-0.445966	0.655622	0.99997	[-0.377232705554837,0.237384093202744]	589.287	0.119837	0.155806	0.769142	0.441809	0.999491	[-0.185537221943286,0.425210985058679]	589.287	0.0708909	0.156112	0.454103	0.649755	0.999264	[-0.235083190903406,0.376865037078238]	589.287	0.219385	0.155775	1.40835	0.159028	0.459401	[-0.0859279321933334,0.524698213024542]		169.61	1.34213	0.173174	7.75019	9.17522e-15	2.71353e-13	[1.00271786998683,1.68154785344809]	169.61	1.70699	0.169802	10.0528
ENSG00000160200.13	CBS	I	86.8194	-0.121956	0.178621	-0.682764	0.494756	0.981519	[-0.47204615026184,0.2281345698175]	86.8194	-0.0204773	0.178717	-0.114579	0.908778	0.99997	[-0.370756018001029,0.329801428402305]	86.8194	-0.671243	0.185743	-3.61383	0.000301709	0.0265271	[-1.03529279499578,-0.307193694695787]	86.8194	-0.754482	0.188748	-3.9973	6.40686e-05	0.0057366	[-1.12442069226489,-0.384543003529262]	86.8194	-1.13131	0.196911	-5.74529	9.17615e-09	2.2731e-06	[-1.517251477069,-0.745373802886883]		1540.81	-1.55901	0.0910477	-17.123	9.99338e-66	2.9555e-63	[-1.73746198562775,-1.38056172797563]	1540.81	1.7145	0.0805548	21.2837
ENSG00000110195.7	FOLR1	I	7.61363	1.35741	0.64095	2.1178	0.0341919	0.817104	[0.101166005431365,2.61364438813861]	7.61363	0.892556	0.661427	1.34944	0.177195	0.99997	[-0.403816285172046,2.18892824995399]	7.61363	0.977231	0.650621	1.502	0.133098	0.801001	[-0.297962813731769,2.25242456010045]	7.61363	0.437178	0.67828	0.644539	0.519226	0.98882	[-0.892227248378854,1.76658295208992]	7.61363	-0.374079	0.734153	-0.509538	0.610375	0.826974	[-1.81299172069332,1.06483399714628]		8.38248	2.12719	0.582665	3.6508	0.000261427	0.00176466	[0.985189269955097,3.26919298368362]	8.38248	1.75041	0.590387	2.96484
ENSG00000102575.6	ACP5	I	6.57113	-0.175085	0.749837	-0.233497	0.815375	0.988593	[-1.64473761999272,1.29456779150052]	6.57113	0.226573	0.728203	0.31114	0.755694	0.99997	[-1.20067856055942,1.65382417468906]	6.57113	1.72463	0.651731	2.64623	0.00813948	0.223061	[0.447260310808142,3.00200055278126]	6.57113	0.817441	0.6867	1.19039	0.233893	0.85222	[-0.528466361721849,2.1633475140176]	6.57113	1.08531	0.675139	1.60754	0.107935	0.385074	[-0.237933318303403,2.40856221017353]		164.96	1.00562	0.197207	5.09931	3.40885e-07	4.13638e-06	[0.61910107750638,1.3921372444814]	164.96	1.75538	0.184666	9.50568
ENSG00000134864.6	GGACT	I	34.4637	0.0705187	0.285247	0.24722	0.804738	0.988593	[-0.488554717761877,0.629592150564461]	34.4637	-0.125546	0.292028	-0.429912	0.66726	0.99997	[-0.697911279259306,0.44681835092672]	34.4637	-0.366577	0.293335	-1.24969	0.211415	0.914112	[-0.941503002467126,0.20834974509198]	34.4637	-0.698162	0.305087	-2.2884	0.022114	0.302285	[-1.29612066599988,-0.100202539028655]	34.4637	-0.339392	0.294776	-1.15135	0.249586	0.559258	[-0.917142150346789,0.238358636384805]		35.9196	1.12788	0.288391	3.91094	9.19388e-05	0.00069689	[0.562643131244148,1.69311535760904]	35.9196	1.7559	0.27589	6.36449
ENSG00000010030.9	ETV7	I	33.7089	0.0281746	0.291786	0.096559	0.923077	0.994988	[-0.543716223081602,0.600065401342762]	33.7089	0.18964	0.290523	0.652753	0.513916	0.99997	[-0.379775044529329,0.759054586636043]	33.7089	-0.199487	0.295603	-0.674847	0.499773	0.999491	[-0.778859180891234,0.37988489385015]	33.7089	-0.20268	0.297932	-0.68029	0.496321	0.983822	[-0.786615585152686,0.381255606779461]	33.7089	0.023507	0.292029	0.0804953	0.935843	0.979707	[-0.548859295137363,0.595873198118808]		21.7802	1.88727	0.405417	4.65513	3.2377e-06	3.32909e-05	[1.09266666059092,2.68187064889173]	21.7802	1.75654	0.406508	4.32105
ENSG00000105088.4	OLFM2	I	1.36139	1.5889	1.47122	1.07999	0.280149	NA	[-1.29464667957368,4.47244781698936]	1.36139	1.87966	1.45756	1.2896	0.19719	0.99997	[-0.97709590382867,4.73642335748096]	1.36139	-1.94592	1.79199	-1.0859	0.277524	NA	[-5.45814774109882,1.56631359790888]	1.36139	1.23696	1.50293	0.823036	0.410487	NA	[-1.70872157980426,4.18265052906907]	1.36139	-0.0646032	1.69862	-0.0380327	0.969662	NA	[-3.39384446523544,3.26463811900925]		341.946	-1.10503	0.127037	-8.69847	3.36376e-18	1.36817e-16	[-1.35401982645398,-0.856042532830282]	341.946	1.7617	0.104478	16.862
ENSG00000165899.6	OTOGL	I	0.513617	-0.681055	2.3887	-0.285115	0.775556	NA	[-5.36282860097312,4.00071881833882]	0.513617	-1.44876	2.45772	-0.589475	0.555543	NA	[-6.26580147889022,3.36827699455886]	0.513617	-0.148784	2.31222	-0.0643471	0.948694	NA	[-4.68064419948242,4.38307521388732]	0.513617	-2.51756	2.45772	-1.02435	0.30567	NA	[-7.33460217618891,2.29947629726017]	0.513617	-2.51465	2.45772	-1.02316	0.30623	NA	[-7.33168763900092,2.30239083444817]		31.2702	1.62927	0.303804	5.36289	8.19027e-08	1.10957e-06	[1.03382116769837,2.22471080568146]	31.2702	1.77306	0.300604	5.89833
ENSG00000064886.9	CHI3L2	I	20.9693	0.51383	0.333792	1.53937	0.123714	0.981519	[-0.140391005957929,1.16805043593373]	20.9693	-0.227067	0.360941	-0.629096	0.529286	0.99997	[-0.934498425577476,0.480365195221632]	20.9693	-0.415227	0.361012	-1.15017	0.250073	0.947019	[-1.12279795340353,0.292344655267188]	20.9693	-0.645936	0.374877	-1.72306	0.0848774	0.604937	[-1.38068164603129,0.0888093353723243]	20.9693	-0.489487	0.367869	-1.3306	0.18332	0.491384	[-1.21049769226424,0.231522725707864]		145.646	1.11924	0.298372	3.75116	0.000176021	0.00124701	[0.534442293477073,1.7040406660947]	145.646	1.77901	0.281105	6.32865
ENSG00000250102.1	RP11-314N14.1	I	0	NA	NA	NA	NA	NA	[NA,NA]	0	NA	NA	NA	NA	NA	[NA,NA]	0	NA	NA	NA	NA	NA	[NA,NA]	0	NA	NA	NA	NA	NA	[NA,NA]	0	NA	NA	NA	NA	NA	[NA,NA]		117.73	1.01514	0.190191	5.33748	9.4245e-08	1.25821e-06	[0.642372539183628,1.3879058620744]	117.73	1.78195	0.180665	9.86327
ENSG00000171658.4	RP11-443P15.2	I	24.264	0.634569	0.494053	1.28442	0.198997	0.981519	[-0.333756586171766,1.60289413264208]	24.264	0.686584	0.495375	1.38599	0.16575	0.99997	[-0.284333080798117,1.65750117957188]	24.264	1.10948	0.481463	2.30439	0.021201	0.38017	[0.165826776687995,2.05312841214982]	24.264	1.51991	0.475899	3.19376	0.00140432	0.0533925	[0.587162870537155,2.45265250816004]	24.264	1.81107	0.472019	3.83685	0.000124623	0.00470156	[0.885925271541226,2.73620628189336]		22.4582	1.12317	0.419639	2.67652	0.00743914	0.0313542	[0.300694208328327,1.94564778149393]	22.4582	1.78216	0.402136	4.43174
ENSG00000171791.10	BCL2	I	200.75	-0.0493435	0.135326	-0.364627	0.71539	0.984638	[-0.314577659934127,0.215890708195344]	200.75	0.158597	0.13443	1.17978	0.238088	0.99997	[-0.104879896983193,0.422074639423869]	200.75	-0.183241	0.135846	-1.34889	0.177372	0.869373	[-0.449493621961627,0.0830117364103281]	200.75	0.146743	0.133617	1.09824	0.272102	0.882989	[-0.115141294808054,0.408626541588353]	200.75	-0.0643305	0.135506	-0.474742	0.634971	0.841479	[-0.329917908816676,0.201256919240989]		209.456	-1.18529	0.179195	-6.61453	3.72737e-11	7.81718e-10	[-1.53650609469759,-0.834074661486793]	209.456	1.78273	0.127267	14.0078
ENSG00000183876.8	ARSI	I	11.5829	0.521732	0.485439	1.07476	0.282481	0.981519	[-0.429710730868871,1.47317384648839]	11.5829	-1.2068	0.577751	-2.08879	0.0367263	0.99997	[-2.33917514181866,-0.0744314288880432]	11.5829	0.672949	0.47929	1.40405	0.160303	0.842284	[-0.266441564504109,1.61233875460815]	11.5829	-0.129733	0.507216	-0.255774	0.798125	0.999264	[-1.12385875361475,0.864393045787001]	11.5829	-0.30747	0.515095	-0.596918	0.550562	0.794301	[-1.31703789698264,0.702098217544849]		671.34	-1.1035	0.123409	-8.94179	3.82901e-19	1.64969e-17	[-1.34537637055042,-0.861621534424415]	671.34	1.78846	0.102392	17.4668
ENSG00000107159.8	CA9	I	54.8557	-0.247081	0.381549	-0.647575	0.51726	0.981519	[-0.994902923908947,0.500740207297699]	54.8557	-0.410138	0.385892	-1.06283	0.287859	0.99997	[-1.16647303364464,0.346197332887473]	54.8557	0.27457	0.374362	0.733436	0.463293	0.999491	[-0.459165120130629,1.00830574977533]	54.8557	-0.275517	0.381996	-0.721256	0.470752	0.974476	[-1.02421446030577,0.473180971342714]	54.8557	0.586021	0.372273	1.57417	0.115448	0.394585	[-0.143619974954933,1.31566259716234]		185.313	-1.39638	0.338259	-4.12816	3.65683e-05	0.000304283	[-2.05935968975033,-0.733409954213687]	185.313	1.79859	0.22366	8.04164
ENSG00000113504.15	SLC12A7	I	144.924	-0.0283068	0.175966	-0.160865	0.8722	0.992626	[-0.373194580850052,0.316580996826868]	144.924	-0.27425	0.179327	-1.52933	0.126184	0.99997	[-0.625724887836302,0.0772252055352672]	144.924	-0.0261799	0.175172	-0.149453	0.881196	0.999491	[-0.369509786287038,0.31715003069825]	144.924	-0.28057	0.178265	-1.57389	0.115512	0.682399	[-0.629963027172043,0.0688227677386892]	144.924	-0.45173	0.180202	-2.5068	0.012183	0.119618	[-0.80491952304312,-0.0985405307188845]		143.805	-1.24061	0.351518	-3.52928	0.000416686	0.00265959	[-1.92957027883676,-0.551644440933568]	143.805	1.80749	0.229484	7.87632
ENSG00000185634.7	SHC4	I	13.0544	-0.818786	0.437264	-1.87252	0.0611341	0.936227	[-1.67580720333001,0.0382342767136618]	13.0544	-0.374838	0.42241	-0.887379	0.374875	0.99997	[-1.20274644995438,0.453070984824]	13.0544	-0.0233326	0.403748	-0.05779	0.953916	0.999491	[-0.814664646160512,0.767999443170895]	13.0544	-1.48435	0.477516	-3.10848	0.00188052	0.0658705	[-2.42026476364085,-0.548435229525457]	13.0544	-1.11765	0.453784	-2.46295	0.0137799	0.127656	[-2.00704882023661,-0.228247586687179]		66.7086	1.24881	0.206008	6.06194	1.34485e-09	2.37995e-08	[0.845041998518726,1.65257959711553]	66.7086	1.81045	0.198285	9.13055
ENSG00000189283.5	FHIT	I	83.0939	0.217202	0.222395	0.976649	0.328743	0.981519	[-0.21868398817296,0.653087371971866]	83.0939	0.395723	0.221474	1.78677	0.0739741	0.99997	[-0.0383571460771913,0.829804113829119]	83.0939	-0.078035	0.224957	-0.346889	0.728675	0.999491	[-0.518941955997916,0.362871978031912]	83.0939	-0.546787	0.233602	-2.34068	0.0192489	0.28082	[-1.00463911642036,-0.0889350222617162]	83.0939	-0.511094	0.233029	-2.19327	0.028288	0.195535	[-0.967822189732873,-0.0543666105509965]		7.39363	1.72079	0.685447	2.51047	0.0120572	0.0466073	[0.377340531953463,3.06424343578038]	7.39363	1.8316	0.678092	2.70111
ENSG00000118785.9	SPP1	I	1.87643	3.54981	1.54227	2.30167	0.0213536	0.717089	[0.527010243095907,6.57260736393024]	1.87643	4.1478	1.51463	2.73849	0.00617222	0.530313	[1.1791776867692,7.11641773865632]	1.87643	2.33525	1.65513	1.41092	0.158269	NA	[-0.908742783403016,5.57923284009624]	1.87643	1.77686	1.75494	1.01249	0.311302	NA	[-1.66274957190577,5.21647907839435]	1.87643	-0.073988	1.86047	-0.0397685	0.968278	NA	[-3.72043734856243,3.57246140094882]		615.135	1.73983	0.0982782	17.7031	3.9697e-70	1.30693e-67	[1.54720501052542,1.93244838339026]	615.135	1.83417	0.0975282	18.8065
ENSG00000088726.11	TMEM40	I	609.467	0.00781479	0.138631	0.0563711	0.955046	0.99594	[-0.263897118477832,0.279526690410676]	609.467	-0.14297	0.13936	-1.02591	0.304936	0.99997	[-0.416110722832185,0.130170328394966]	609.467	-0.123085	0.138767	-0.886987	0.375086	0.994677	[-0.395063502846102,0.148894037495556]	609.467	-0.243145	0.139334	-1.74505	0.0809754	0.596843	[-0.516234837165224,0.029944186914404]	609.467	-0.133744	0.139017	-0.962069	0.336015	0.635712	[-0.406212386395339,0.138724431034216]		51.4835	1.72572	0.281796	6.12401	9.12477e-10	1.64652e-08	[1.17341108885028,2.2780300326278]	51.4835	1.84505	0.279112	6.61045
ENSG00000258545.1	RP4-755D9.1	I	0.0328095	0.87758	6.00556	0.146128	0.88382	NA	[-10.8931106471448,12.6482709088711]	0.0328095	0.0300984	6.00582	0.00501153	0.996001	NA	[-11.7410976588744,11.8012944234436]	0.0328095	-0.157754	6.00582	-0.0262669	0.979044	NA	[-11.9289502869873,11.6134417953306]	0.0328095	-0.0769073	6.00582	-0.0128055	0.989783	NA	[-11.8481033289879,11.69428875333]	0.0328095	-0.0739928	6.00582	-0.0123202	0.99017	NA	[-11.8451888345645,11.6972032477534]		30.7889	1.01752	0.364409	2.79225	0.0052343	0.0234188	[0.303292500125633,1.73175077297363]	30.7889	1.85714	0.343365	5.40863
ENSG00000173227.9	SYT12	I	45.7329	0.424444	0.308398	1.37628	0.168734	0.981519	[-0.180005724502381,1.02889359925016]	45.7329	-0.0647854	0.318238	-0.203575	0.838686	0.99997	[-0.688521119689986,0.5589502783769]	45.7329	0.28471	0.308886	0.92173	0.356669	0.990936	[-0.32069601834487,0.890115511259611]	45.7329	-0.167889	0.318214	-0.527597	0.597779	0.997086	[-0.791576650790924,0.455799358030516]	45.7329	0.314269	0.309813	1.01438	0.310401	0.61683	[-0.292954263971944,0.921492238938689]		20.9528	1.45578	0.417412	3.48763	0.000487315	0.0030576	[0.637667348639595,2.27389123755528]	20.9528	1.86569	0.408198	4.57056
ENSG00000146001.4	PCDHB18	I	0.783527	-0.0855717	1.71259	-0.0499661	0.960149	NA	[-3.44219545079748,3.27105211229336]	0.783527	-2.78798	1.945	-1.43341	0.151742	NA	[-6.60010919504456,1.02415682150696]	0.783527	-2.01404	1.945	-1.03549	0.300438	NA	[-5.82617031165048,1.79809570490104]	0.783527	-1.06278	1.85869	-0.571791	0.567464	NA	[-4.70573955385808,2.58018001461256]	0.783527	-0.0283054	1.70695	-0.0165825	0.98677	NA	[-3.37385762072207,3.31724674446326]		120.484	1.10021	0.174125	6.31849	2.64132e-10	5.03149e-09	[0.758930372334282,1.44148975083336]	120.484	1.86815	0.165194	11.3088
ENSG00000231574.1	RP11-91K9.1	I	11.9045	-0.320278	0.529653	-0.604694	0.545383	0.981519	[-1.35837944672654,0.717823465968091]	11.9045	0.570541	0.486903	1.17178	0.241287	0.99997	[-0.383770707176987,1.52485263569616]	11.9045	0.90698	0.466743	1.94321	0.0519908	0.575486	[-0.00781994360370197,1.82178014220068]	11.9045	0.264567	0.496285	0.533095	0.593968	0.997086	[-0.708134015843769,1.23726777898568]	11.9045	0.827259	0.472289	1.7516	0.0798432	0.337021	[-0.0984096327040628,1.75292854739489]		9.21823	2.88335	0.750721	3.84078	0.000122645	0.000903348	[1.41196739407371,4.35474120776302]	9.21823	1.87938	0.778531	2.41401
ENSG00000131094.3	C1QL1	I	21.0916	0.0910324	0.378886	0.240263	0.810126	0.988593	[-0.651570527483917,0.833635301620447]	21.0916	0.124466	0.380968	0.326711	0.743887	0.99997	[-0.622216455691784,0.87114902331422]	21.0916	-0.353421	0.39021	-0.905719	0.365085	0.994614	[-1.11821904366586,0.411377250748391]	21.0916	-0.0190856	0.382044	-0.0499567	0.960157	0.999264	[-0.76787730162336,0.729706050408025]	21.0916	0.102034	0.378671	0.269452	0.787582	0.916889	[-0.640147994973693,0.844215078210278]		133.936	-1.11399	0.364894	-3.05291	0.0022663	0.0116858	[-1.82916841346327,-0.398810964278849]	133.936	1.87945	0.255395	7.35902
ENSG00000171227.6	TMEM37	I	21.0876	0.0660541	0.388454	0.170043	0.864976	0.991628	[-0.695302691783014,0.827410875634582]	21.0876	0.0994349	0.390849	0.254408	0.79918	0.99997	[-0.666614161560416,0.865484054208008]	21.0876	0.651131	0.371168	1.75427	0.0793837	0.679932	[-0.076345832489419,1.37860743836535]	21.0876	0.517144	0.375962	1.37552	0.16897	0.775095	[-0.219728509108977,1.25401703811813]	21.0876	-0.0636912	0.392845	-0.162128	0.871205	0.953877	[-0.833653130430164,0.706270747284403]		67.9874	-1.42495	0.370569	-3.84531	0.000120398	0.000888297	[-2.15125343637101,-0.698651575910078]	67.9874	1.88125	0.242486	7.75817
ENSG00000185187.8	SIGIRR	I	312.05	0.0528981	0.123397	0.428682	0.668154	0.984516	[-0.188955452813259,0.294751603542337]	312.05	-0.0475125	0.124759	-0.380833	0.703327	0.99997	[-0.292036417310548,0.197011496444735]	312.05	0.154338	0.122332	1.26163	0.207081	0.908739	[-0.0854281621540708,0.394104795663765]	312.05	0.0634997	0.123322	0.514911	0.606615	0.997859	[-0.178206450004102,0.305205860272693]	312.05	0.0819295	0.12323	0.664852	0.506145	0.766468	[-0.159596186036013,0.323455268261134]		59.3501	1.8911	0.301445	6.27345	3.53134e-10	6.63992e-09	[1.30027765397791,2.48191930701736]	59.3501	1.88869	0.300345	6.28839
ENSG00000178026.8	FAM211B	I	19.9046	0.143194	0.391216	0.366024	0.714347	0.984606	[-0.623574095324954,0.909962663047627]	19.9046	-0.0641011	0.403611	-0.158819	0.873811	0.99997	[-0.855163797670413,0.726961621536987]	19.9046	0.475557	0.378616	1.25604	0.209102	0.910238	[-0.266517135944628,1.21763105640805]	19.9046	0.375796	0.383825	0.979081	0.32754	0.919163	[-0.376488056088165,1.12808020191312]	19.9046	0.252823	0.387791	0.651957	0.514429	0.771213	[-0.507233335033411,1.01287977529293]		35.6994	1.40356	0.326287	4.3016	1.69571e-05	0.000151502	[0.764044821512325,2.04306656941975]	35.6994	1.89627	0.315833	6.00402
ENSG00000156804.3	FBXO32	I	137.438	0.239803	0.215529	1.11262	0.265871	0.981519	[-0.182627105745082,0.662232305737414]	137.438	0.317449	0.21548	1.47322	0.140691	0.99997	[-0.104883093374711,0.739781230741434]	137.438	0.0663235	0.216132	0.306866	0.758945	0.999491	[-0.357286810101228,0.489933736801141]	137.438	0.00488731	0.217467	0.0224738	0.98207	0.999264	[-0.421340947928309,0.431115574365317]	137.438	0.395663	0.214088	1.84813	0.064583	0.303159	[-0.0239415096001148,0.815267661202674]		2790.52	1.18004	0.0647949	18.2118	4.1571e-74	1.54334e-71	[1.05303930917473,1.30703074479883]	2790.52	1.90876	0.0640353	29.8079
ENSG00000174749.5	C4orf32	I	802.38	0.198008	0.341528	0.579772	0.562068	0.981519	[-0.471373485603649,0.867389949517624]	802.38	-0.0891669	0.341834	-0.260848	0.794209	0.99997	[-0.759149665930314,0.580815856097978]	802.38	-0.0979751	0.341682	-0.286743	0.774309	0.999491	[-0.767660071216826,0.571709857490055]	802.38	-0.0545456	0.34171	-0.159626	0.873176	0.999264	[-0.724284954347566,0.6151936729502]	802.38	-0.468042	0.342121	-1.36806	0.171293	0.474802	[-1.13858612146109,0.20250254200992]		177.668	-1.03523	0.187722	-5.51467	3.49434e-08	5.10059e-07	[-1.4031553206994,-0.667297545609874]	177.668	1.9203	0.139642	13.7516
ENSG00000123610.3	TNFAIP6	I	0.80303	0.492719	1.90321	0.258889	0.795721	NA	[-3.23749874790494,4.2229362111168]	0.80303	-0.310298	1.99865	-0.155254	0.876621	NA	[-4.22758925254907,3.60699247961616]	0.80303	-1.47694	2.11502	-0.69831	0.484984	NA	[-5.62231044226516,2.66842847062351]	0.80303	-0.146443	1.97538	-0.0741341	0.940904	NA	[-4.01812150581178,3.7252352238504]	0.80303	-2.34951	2.1178	-1.10941	0.267254	NA	[-6.50032890806096,1.80131217147739]		32.4016	1.24513	0.294636	4.226	2.37879e-05	0.000206711	[0.667656604812128,1.82260843573589]	32.4016	1.92679	0.282958	6.80945
ENSG00000221867.4	MAGEA3	I	0	NA	NA	NA	NA	NA	[NA,NA]	0	NA	NA	NA	NA	NA	[NA,NA]	0	NA	NA	NA	NA	NA	[NA,NA]	0	NA	NA	NA	NA	NA	[NA,NA]	0	NA	NA	NA	NA	NA	[NA,NA]		1229.09	-1.46253	0.105099	-13.9157	5.08247e-44	7.7793e-42	[-1.66852267111302,-1.25654188630178]	1229.09	1.93289	0.0838592	23.0492
ENSG00000271584.1	RP11-89C3.4	I	0.851771	3.13534	1.73469	1.80744	0.0706942	NA	[-0.264586634231023,6.53526241529574]	0.851771	0.991905	1.99696	0.496707	0.619396	NA	[-2.92206730296883,4.90587699737979]	0.851771	1.54655	1.90852	0.810337	0.417746	NA	[-2.19408739057593,5.28718044859971]	0.851771	3.26057	1.72688	1.88813	0.0590091	NA	[-0.124057015674749,6.64520109549983]	0.851771	1.68316	1.90734	0.882466	0.377525	NA	[-2.05515687066173,5.42148395823308]		23.748	1.45498	0.417436	3.48552	0.000491183	0.00308075	[0.63682239567057,2.27314306659057]	23.748	1.93455	0.403743	4.79154
ENSG00000120899.13	PTK2B	I	3260.63	0.0274105	0.123754	0.221492	0.82471	0.988593	[-0.215142851108112,0.269963828418132]	3260.63	0.00557847	0.123826	0.045051	0.964067	0.99997	[-0.237115383021859,0.248272317416702]	3260.63	0.125085	0.123644	1.01165	0.311705	0.976605	[-0.117253375795354,0.367422548338481]	3260.63	0.206971	0.123641	1.67396	0.094139	0.630504	[-0.0353623082948646,0.44930331167512]	3260.63	0.175386	0.123663	1.41826	0.156115	0.455612	[-0.0669884756097053,0.417760666891159]		178.67	1.10522	0.13498	8.18797	2.65659e-16	9.10702e-15	[0.840659478701614,1.3697729824634]	178.67	1.93653	0.128042	15.1242
ENSG00000182253.10	SYNM	I	40.3794	-0.317153	0.269164	-1.17829	0.238682	0.981519	[-0.844704081829959,0.210398736585375]	40.3794	0.0350745	0.263421	0.13315	0.894075	0.99997	[-0.481220416694965,0.551369345342139]	40.3794	0.104456	0.258154	0.404626	0.685752	0.999491	[-0.401515936781388,0.610427359946275]	40.3794	-0.104139	0.264135	-0.394264	0.693386	0.999264	[-0.621835119346193,0.413557002138048]	40.3794	-0.0936843	0.263965	-0.354911	0.722656	0.887664	[-0.611046810815544,0.423678241896707]		746.846	-1.1738	0.109557	-10.7141	8.74339e-27	6.22708e-25	[-1.38853185590629,-0.959075383970707]	746.846	1.94384	0.093323	20.8292
ENSG00000099399.5	MAGEB2	I	0	NA	NA	NA	NA	NA	[NA,NA]	0	NA	NA	NA	NA	NA	[NA,NA]	0	NA	NA	NA	NA	NA	[NA,NA]	0	NA	NA	NA	NA	NA	[NA,NA]	0	NA	NA	NA	NA	NA	[NA,NA]		181.901	-4.03904	0.371825	-10.8627	1.73462e-27	1.30322e-25	[-4.76780593266832,-3.31027766597698]	181.901	1.94454	0.132818	14.6406
ENSG00000123612.11	ACVR1C	I	18.4764	-0.333872	0.431989	-0.77287	0.439599	0.981519	[-1.18055555654984,0.512811952552787]	18.4764	-0.497043	0.440701	-1.12785	0.259384	0.99997	[-1.36080078525949,0.366714135160767]	18.4764	-0.23249	0.426596	-0.544989	0.585761	0.999491	[-1.0686038693349,0.60362321663448]	18.4764	-0.336977	0.431881	-0.780254	0.435241	0.962535	[-1.18344835678631,0.509494513704638]	18.4764	-0.863861	0.450974	-1.91554	0.0554232	0.279022	[-1.74775436316094,0.0200325276435314]		19.5205	2.14334	0.458493	4.67475	2.94313e-06	3.05138e-05	[1.24470976856485,3.0419690641058]	19.5205	1.94653	0.461123	4.22127
ENSG00000167972.9	ABCA3	I	69.7831	0.23285	0.207241	1.12357	0.261195	0.981519	[-0.173334996374892,0.639034335902079]	69.7831	0.197894	0.208944	0.947115	0.34358	0.99997	[-0.211628744272219,0.607417096118086]	69.7831	-0.299845	0.213375	-1.40525	0.159946	0.841995	[-0.718051555213748,0.118361433568729]	69.7831	-0.844368	0.225308	-3.74762	0.000178523	0.0125066	[-1.28596320219601,-0.402772184074632]	69.7831	-1.2089	0.234676	-5.15136	2.58611e-07	3.66575e-05	[-1.66885444823676,-0.748942230896627]		184.265	1.31441	0.163287	8.04971	8.29901e-16	2.70672e-14	[0.99437721294772,1.63445099164682]	184.265	1.95056	0.156221	12.4859
ENSG00000228307.1	OR2S1P	I	0	NA	NA	NA	NA	NA	[NA,NA]	0	NA	NA	NA	NA	NA	[NA,NA]	0	NA	NA	NA	NA	NA	[NA,NA]	0	NA	NA	NA	NA	NA	[NA,NA]	0	NA	NA	NA	NA	NA	[NA,NA]		9.1346	1.77349	0.605413	2.9294	0.00339619	0.0164337	[0.586907962101322,2.96008169051362]	9.1346	1.96036	0.596687	3.28541
ENSG00000103021.5	CCDC113	I	146.805	0.126868	0.164665	0.770457	0.441029	0.981519	[-0.195870605265408,0.449605800958956]	146.805	-0.188307	0.169087	-1.11367	0.265422	0.99997	[-0.519712040813244,0.14309802231958]	146.805	0.150612	0.163732	0.919869	0.357641	0.99134	[-0.170296996232334,0.47152140090138]	146.805	0.0691584	0.165189	0.418663	0.675462	0.999264	[-0.254605468634994,0.392922296746868]	146.805	0.0685661	0.165228	0.414978	0.678158	0.865401	[-0.255275173778234,0.3924074182254]		63.2338	1.78308	0.276412	6.45079	1.11271e-10	2.22657e-09	[1.24131941182452,2.3248364620698]	63.2338	1.98298	0.272529	7.27622
ENSG00000135472.4	FAIM2	I	0	NA	NA	NA	NA	NA	[NA,NA]	0	NA	NA	NA	NA	NA	[NA,NA]	0	NA	NA	NA	NA	NA	[NA,NA]	0	NA	NA	NA	NA	NA	[NA,NA]	0	NA	NA	NA	NA	NA	[NA,NA]		10.7951	1.52378	0.576843	2.64158	0.00825205	0.0341532	[0.393184703308137,2.65436627278508]	10.7951	1.9852	0.560015	3.5449
ENSG00000143590.9	EFNA3	I	174.781	-0.30869	0.198662	-1.55384	0.120223	0.981519	[-0.698060818572404,0.0806815330958101]	174.781	-0.314084	0.199477	-1.57454	0.115364	0.99997	[-0.705053069143061,0.0768841239152525]	174.781	-0.218092	0.197432	-1.10464	0.269314	0.954995	[-0.605051468534862,0.168867671296207]	174.781	-0.399398	0.199306	-2.00395	0.0450755	0.455025	[-0.790030088337345,-0.00876644812558325]	174.781	-0.183028	0.197757	-0.925516	0.354698	0.651477	[-0.570625054374623,0.204569875957089]		26.9995	1.21714	0.417853	2.91283	0.00358164	0.0172593	[0.398160231399679,2.03611516686312]	26.9995	1.98939	0.396281	5.02015
ENSG00000188511.8	C22orf34	I	0.0778602	-0.0812545	6.00582	-0.0135293	0.989206	NA	[-11.8524505574896,11.6899415248289]	0.0778602	0.0300788	6.00582	0.00500828	0.996004	NA	[-11.7411172135329,11.8012748687856]	0.0778602	-0.157774	6.00582	-0.0262701	0.979042	NA	[-11.9289698416458,11.6134222406727]	0.0778602	0.884853	6.00582	0.147332	0.88287	NA	[-10.8863435388072,12.6560485435113]	0.0778602	-0.0740123	6.00582	-0.0123234	0.990168	NA	[-11.845208389223,11.6971836930955]		409.944	-1.47067	0.134173	-10.961	5.88316e-28	4.52226e-26	[-1.73364799363565,-1.20769930750085]	409.944	2.01899	0.0925197	21.8223
ENSG00000131016.12	AKAP12	I	2817.3	0.219873	0.354722	0.619844	0.53536	0.981519	[-0.475369973111395,0.915114988942116]	2817.3	0.239602	0.354733	0.675443	0.499394	0.99997	[-0.455661583413165,0.934865310781424]	2817.3	0.466676	0.354642	1.31591	0.188205	0.88349	[-0.228409204371038,1.16176175088865]	2817.3	0.386603	0.354674	1.09002	0.275703	0.887268	[-0.308544871408259,1.08175029827634]	2817.3	0.461309	0.354661	1.3007	0.19336	0.503488	[-0.233814477007817,1.15643294833792]		6884.73	1.02375	0.0765641	13.3711	8.91519e-41	1.2059e-38	[0.873686865409699,1.17381251615932]	6884.73	2.03126	0.0759612	26.7407
ENSG00000239713.3	APOBEC3G	I	0.0406067	-0.081235	6.00582	-0.013526	0.989208	NA	[-11.8524310429279,11.6899610393906]	0.0406067	0.0300983	6.00582	0.00501153	0.996001	NA	[-11.7410976989712,11.8012943833473]	0.0406067	-0.157754	6.00582	-0.0262669	0.979044	NA	[-11.9289503270841,11.6134417552344]	0.0406067	0.884872	6.00582	0.147336	0.882867	NA	[-10.8863240242454,12.656068058073]	0.0406067	-0.0739928	6.00582	-0.0123202	0.99017	NA	[-11.8451888746613,11.6972032076572]		93.8862	1.15769	0.23711	4.88252	1.04737e-06	1.17527e-05	[0.692967795258391,1.62242145195535]	93.8862	2.03488	0.222227	9.15677
ENSG00000101493.6	ZNF516	I	286.623	-0.0240022	0.135182	-0.177555	0.859073	0.989845	[-0.288954480108496,0.240950006269027]	286.623	-0.112886	0.136291	-0.828273	0.407516	0.99997	[-0.380012740113605,0.154239846181402]	286.623	-0.235726	0.1359	-1.73456	0.0828183	0.691822	[-0.502084929037433,0.0306319852363173]	286.623	-0.186065	0.136081	-1.36731	0.171529	0.778239	[-0.452778865808963,0.0806492934425811]	286.623	-0.298395	0.136885	-2.1799	0.0292646	0.199283	[-0.566684022861153,-0.0301063928646674]		443.664	-1.2483	0.158339	-7.88368	3.1787e-15	9.765e-14	[-1.55863547785711,-0.937957094966316]	443.664	2.04413	0.127265	16.0621
ENSG00000127472.6	PLA2G5	I	0.534541	0.880546	3.09664	0.284355	0.776138	NA	[-5.18875373213572,6.9498447512027]	0.534541	2.48915	2.98121	0.834946	0.403748	NA	[-3.35391890591772,8.33222719628317]	0.534541	-0.157767	3.09664	-0.0509478	0.959367	NA	[-6.22706611197498,5.91153237136344]	0.534541	0.884873	3.09664	0.285753	0.775067	NA	[-5.18442600097845,6.95417248235997]	0.534541	-0.0740043	3.09664	-0.0238983	0.980934	NA	[-6.14330355024644,5.99529493309198]		6.50677	1.73781	0.667042	2.60525	0.00918074	0.0372853	[0.430432488543226,3.0451883712504]	6.50677	2.05214	0.655586	3.13024
ENSG00000171631.10	P2RY6	I	30.4997	-0.318479	0.325352	-0.978875	0.327642	0.981519	[-0.956158201425826,0.319199770223322]	30.4997	0.00906123	0.318944	0.0284101	0.977335	0.99997	[-0.616057055425102,0.634179506907588]	30.4997	0.702863	0.299959	2.3432	0.0191191	0.357412	[0.114955108031317,1.29077105919668]	30.4997	-0.691877	0.338819	-2.04202	0.0411492	0.433732	[-1.35595120599431,-0.0278033499725716]	30.4997	-0.0336772	0.317269	-0.106147	0.915465	0.972332	[-0.655512902813148,0.588158421533387]		120.676	1.59878	0.218301	7.32374	2.41148e-13	6.27091e-12	[1.17092022554159,2.02664574032366]	120.676	2.06857	0.212042	9.75547
ENSG00000142910.11	TINAGL1	I	6462.06	0.457107	0.143713	3.18069	0.00146925	0.172522	[0.175434270442315,0.738779491272882]	6462.06	0.148853	0.143813	1.03505	0.300647	0.99997	[-0.133015064161038,0.430721544430978]	6462.06	0.251787	0.143738	1.7517	0.0798251	0.680316	[-0.0299352372325855,0.533508649384649]	6462.06	0.212835	0.143767	1.48042	0.138762	0.729299	[-0.0689426761613607,0.494612787866337]	6462.06	0.178323	0.143778	1.24027	0.214876	0.526544	[-0.103476317775198,0.460122682980435]		957.362	1.11041	0.108938	10.1931	2.12936e-24	1.33173e-22	[0.896894362755077,1.323921801054]	957.362	2.08421	0.107265	19.4305
ENSG00000223477.3	LINC00842	I	337.782	-0.0728986	0.146035	-0.499187	0.617648	0.982631	[-0.359121072183578,0.213323936385465]	337.782	-0.0143397	0.146243	-0.0980539	0.921889	0.99997	[-0.300970363821334,0.272290999329278]	337.782	0.085956	0.144858	0.593381	0.552926	0.999491	[-0.197960632877096,0.369872619716968]	337.782	0.129883	0.145012	0.895669	0.37043	0.940997	[-0.154335407209614,0.414100527833418]	337.782	0.196197	0.144744	1.35547	0.175267	0.480544	[-0.0874968074159294,0.47989008519082]		214.872	1.26974	0.144023	8.81624	1.18368e-18	4.95302e-17	[0.987457938050387,1.55201577474374]	214.872	2.10086	0.137669	15.2602
ENSG00000184156.11	KCNQ3	I	72.7155	0.0905215	0.259381	0.348991	0.727096	0.985011	[-0.417854968503097,0.598898002883562]	72.7155	-0.107379	0.264408	-0.406111	0.684661	0.99997	[-0.625608326956409,0.410850434580881]	72.7155	-0.273435	0.263999	-1.03574	0.300321	0.968154	[-0.790862769417247,0.243992513319224]	72.7155	0.374605	0.25579	1.46451	0.143056	0.733152	[-0.126733017314858,0.875943520795201]	72.7155	0.052122	0.260079	0.200408	0.841161	0.941259	[-0.457624184555893,0.561868216860951]		95.7048	2.01503	0.215602	9.34607	9.09677e-21	4.47125e-19	[1.59245562956926,2.43759839032579]	95.7048	2.11238	0.213894	9.87583
ENSG00000248187.1	RP11-184M15.1	I	0.471628	1.06486	2.64958	0.4019	0.687758	NA	[-4.12821121306997,6.2579398677247]	0.471628	-1.00396	2.74363	-0.365924	0.714422	NA	[-6.3813813574348,4.37345872679112]	0.471628	-0.266496	2.73333	-0.0974987	0.92233	NA	[-5.62372334402211,5.0907313377911]	0.471628	0.658654	2.69407	0.244483	0.806857	NA	[-4.62162911703788,5.9389381130675]	0.471628	-1.10805	2.74363	-0.403864	0.686313	NA	[-6.48547401377045,4.26936607045546]		29.6619	1.50499	0.425237	3.53919	0.000401361	0.00257287	[0.6715434302311,2.33843989132776]	29.6619	2.12575	0.409675	5.18887
ENSG00000198947.10	DMD	I	436.229	-0.0135461	0.114932	-0.117862	0.906177	0.99488	[-0.238808736900272,0.211716600946986]	436.229	0.0587418	0.11505	0.510578	0.609647	0.99997	[-0.166751439221547,0.284235036727589]	436.229	-0.126223	0.115048	-1.09713	0.272583	0.955564	[-0.35171409448631,0.0992672189010022]	436.229	-0.198178	0.115792	-1.7115	0.0869891	0.611104	[-0.425127324427756,0.0287703683072961]	436.229	-0.324334	0.116505	-2.78386	0.00537159	0.0691447	[-0.552679467933231,-0.0959882444075999]		1870.87	2.91694	0.0841847	34.6493	4.57368e-263	1.99515e-259	[2.75194474493252,3.08194284661407]	1870.87	2.13517	0.0863176	24.7361
ENSG00000205795.4	CYS1	I	0.251493	2.3711	4.44915	0.532933	0.59408	NA	[-6.34908023538128,11.0912789631961]	0.251493	0.991858	4.52643	0.219126	0.826552	NA	[-7.87978685262437,9.86350250505912]	0.251493	-0.157783	4.52643	-0.0348582	0.972193	NA	[-9.02942778465994,8.71386157302356]	0.251493	-0.0769355	4.52643	-0.0169969	0.986439	NA	[-8.94858019662015,8.79470916106335]	0.251493	-0.074021	4.52643	-0.0163531	0.986953	NA	[-8.94566567948405,8.79762367819945]		52.8657	1.73408	0.266691	6.50222	7.91454e-11	1.60396e-09	[1.21137644246923,2.2567848470957]	52.8657	2.13874	0.259806	8.23208
ENSG00000166908.13	PIP4K2C	I	2934.64	-0.0128662	0.0986473	-0.130426	0.896229	0.994181	[-0.206211240719879,0.180478898280283]	2934.64	0.123642	0.0986235	1.25368	0.209958	0.99997	[-0.0696560523949378,0.316941047165358]	2934.64	-0.146309	0.0986902	-1.48251	0.138206	0.810058	[-0.339738090620652,0.0471203786079503]	2934.64	-0.210924	0.0988159	-2.13451	0.032801	0.380049	[-0.40459908412675,-0.0172480238066462]	2934.64	-0.177831	0.0987874	-1.80014	0.0718385	0.319088	[-0.371451096393234,0.0157885723288832]		557.451	-2.213	0.141069	-15.6874	1.84375e-55	4.28955e-53	[-2.4894928397244,-1.93651410662075]	557.451	2.14071	0.0832141	25.7253
ENSG00000204257.10	HLA-DMA	I	18.9223	-0.555443	0.398133	-1.39512	0.162979	0.981519	[-1.33576960553265,0.224882709654956]	18.9223	-0.636997	0.405793	-1.56976	0.116472	0.99997	[-1.43233711758605,0.158343833351574]	18.9223	-0.451521	0.391628	-1.15293	0.248938	0.94628	[-1.21909760824095,0.316056503983508]	18.9223	-0.557459	0.398314	-1.39955	0.161649	0.765352	[-1.33813949863879,0.223221050232851]	18.9223	-0.393163	0.392507	-1.00167	0.316502	0.621118	[-1.16246397815593,0.376137118033788]		175.158	1.51105	0.167409	9.0261	1.77903e-19	7.8988e-18	[1.18293273533452,1.83916305775257]	175.158	2.15769	0.160901	13.4101
ENSG00000179277.9	MEIS3P1	I	15.8976	0.565603	0.376611	1.50182	0.133143	0.981519	[-0.172542002046252,1.30374759091784]	15.8976	0.354222	0.387078	0.915117	0.36013	0.99997	[-0.404437450718742,1.11288153606175]	15.8976	0.243402	0.384335	0.633308	0.526533	0.999491	[-0.509880003562156,0.996684297715343]	15.8976	-0.661052	0.429708	-1.53838	0.123956	0.701367	[-1.50326345934784,0.181159038181102]	15.8976	0.119699	0.391792	0.305517	0.759972	0.903935	[-0.648198600917342,0.88759671557663]		57.3133	-1.27619	0.356283	-3.58194	0.000341046	0.00223048	[-1.97449057767831,-0.577884961162672]	57.3133	2.16967	0.237775	9.1249
ENSG00000185668.5	POU3F1	I	2.52124	2.77286	0.98486	2.81549	0.00487034	0.366222	[0.842570250224867,4.70315001140599]	2.52124	-2.20892	1.5166	-1.45649	0.145257	0.99997	[-5.18139992278068,0.763567239730429]	2.52124	-1.5168	1.3983	-1.08475	0.278034	NA	[-4.25742420258178,1.22381910313808]	2.52124	-0.847409	1.26825	-0.668174	0.504023	NA	[-3.33312643463869,1.63830840631842]	2.52124	-1.51069	1.41757	-1.06569	0.286565	NA	[-4.28906928322924,1.26769673811238]		8.91882	4.83192	0.811779	5.95226	2.64459e-09	4.47147e-08	[3.24086324611284,6.42297698428938]	8.91882	2.19148	0.865463	2.53215
ENSG00000163536.8	SERPINI1	I	135.027	-0.116251	0.154499	-0.752437	0.451788	0.981519	[-0.419063081952676,0.186561535998121]	135.027	-0.110529	0.155857	-0.709169	0.478219	0.99997	[-0.416003695617941,0.194945339413939]	135.027	0.133518	0.150756	0.88566	0.375801	0.994677	[-0.161957661307966,0.4289945150188]	135.027	0.0844741	0.152146	0.555216	0.578747	0.997086	[-0.213727277818342,0.38267552512652]	135.027	0.342769	0.149508	2.29265	0.0218681	0.171193	[0.0497393028803756,0.635798468696831]		11.1783	1.70263	0.545195	3.12297	0.00179033	0.00956215	[0.63406753906494,2.77119330841468]	11.1783	2.19489	0.530017	4.14118
ENSG00000061337.11	LZTS1	I	62.1585	0.0968537	0.241233	0.401495	0.688055	0.984606	[-0.375953317876475,0.569660774773385]	62.1585	0.00179615	0.244911	0.00733386	0.994148	0.99997	[-0.478220921659031,0.481813211892674]	62.1585	0.248861	0.237349	1.0485	0.294407	0.96743	[-0.216334920151363,0.71405774906537]	62.1585	0.560941	0.234054	2.39663	0.0165464	0.258124	[0.102204440153717,1.01967805946583]	62.1585	0.601542	0.233629	2.57477	0.0100306	0.105738	[0.143637210649034,1.05944771796329]		813.763	-1.03619	0.123538	-8.38766	4.95897e-17	1.81784e-15	[-1.27832421512617,-0.79406455067706]	813.763	2.20556	0.108491	20.3294
ENSG00000166816.9	LDHD	I	2.16889	1.13182	1.10193	1.02712	0.304364	0.981519	[-1.02793016983173,3.29156394190871]	2.16889	0.229242	1.17979	0.194307	0.845935	0.99997	[-2.08311039044303,2.54159467920654]	2.16889	-0.147828	1.20043	-0.123146	0.901992	NA	[-2.50062439227525,2.20496888921027]	2.16889	-0.121314	1.20702	-0.100507	0.919942	NA	[-2.4870335868647,2.24440611302538]	2.16889	-0.276861	1.2265	-0.225732	0.82141	NA	[-2.68076536657139,2.12704256212154]		14.2402	2.70142	0.650932	4.15007	3.32368e-05	0.000278287	[1.42561311220162,3.9772206781998]	14.2402	2.2379	0.661506	3.38304
ENSG00000234511.4	C5orf58	I	0	NA	NA	NA	NA	NA	[NA,NA]	0	NA	NA	NA	NA	NA	[NA,NA]	0	NA	NA	NA	NA	NA	[NA,NA]	0	NA	NA	NA	NA	NA	[NA,NA]	0	NA	NA	NA	NA	NA	[NA,NA]		11.1356	-3.30529	1.1079	-2.98338	0.00285081	0.0141587	[-5.4767393634658,-1.1338465513356]	11.1356	2.25222	0.456215	4.93676
ENSG00000164112.8	TMEM155	I	0	NA	NA	NA	NA	NA	[NA,NA]	0	NA	NA	NA	NA	NA	[NA,NA]	0	NA	NA	NA	NA	NA	[NA,NA]	0	NA	NA	NA	NA	NA	[NA,NA]	0	NA	NA	NA	NA	NA	[NA,NA]		40.8417	-2.35528	0.660016	-3.56852	0.000359007	0.00233375	[-3.64888613925823,-1.0616709885193]	40.8417	2.26735	0.319638	7.09349
ENSG00000196730.8	DAPK1	I	85.6798	-0.627665	0.263642	-2.38075	0.0172776	0.646915	[-1.14439338132097,-0.110936094950596]	85.6798	-0.309627	0.261376	-1.1846	0.236175	0.99997	[-0.821914888667195,0.202661368424043]	85.6798	-1.07244	0.267782	-4.00488	6.20496e-05	0.00767732	[-1.59727897281329,-0.547591668662478]	85.6798	-1.34356	0.272966	-4.92208	8.56283e-07	0.000212414	[-1.8785647369149,-0.808557580704469]	85.6798	-1.56995	0.277123	-5.66516	1.46884e-08	3.24925e-06	[-2.11309821472679,-1.02679606050757]		35.6978	-1.03291	0.365377	-2.82698	0.00469892	0.0214694	[-1.74904001082062,-0.316787895907148]	35.6978	2.28841	0.26584	8.60822
ENSG00000151117.4	TMEM86A	I	20.5177	0.157822	0.333341	0.473455	0.635889	0.982631	[-0.495513968972816,0.811157386152125]	20.5177	-0.108514	0.345514	-0.314065	0.753471	0.99997	[-0.785708421909057,0.568680622026946]	20.5177	-0.0895953	0.338482	-0.264698	0.791242	0.999491	[-0.753007831848021,0.573817149128423]	20.5177	-0.544684	0.35857	-1.51905	0.128751	0.71144	[-1.24746726126986,0.158099413519662]	20.5177	-0.403459	0.352742	-1.14378	0.252715	0.562274	[-1.09482070201948,0.287902826733966]		54.6125	1.25009	0.286675	4.36065	1.29674e-05	0.000118714	[0.688218272110111,1.81196433]	54.6125	2.29313	0.270488	8.47775
ENSG00000080511.2	RDH8	I	0	NA	NA	NA	NA	NA	[NA,NA]	0	NA	NA	NA	NA	NA	[NA,NA]	0	NA	NA	NA	NA	NA	[NA,NA]	0	NA	NA	NA	NA	NA	[NA,NA]	0	NA	NA	NA	NA	NA	[NA,NA]		9.3115	1.91448	0.580971	3.29531	0.000983128	0.0056966	[0.775798426378181,3.05316422931134]	9.3115	2.31789	0.569442	4.07047
ENSG00000175264.3	CHST1	I	0.21419	-1.04294	6.00582	-0.173655	0.862137	NA	[-12.8141345936185,10.728257488575]	0.21419	-0.931605	6.00582	-0.155117	0.876729	NA	[-12.7028012496618,10.8395908325317]	0.21419	-1.11946	6.00582	-0.186395	0.852135	NA	[-12.8906538777747,10.6517382044188]	0.21419	0.675952	5.97995	0.113036	0.910002	NA	[-11.0445433659322,12.3964474716908]	0.21419	-0.073917	6.00582	-0.0123076	0.99018	NA	[-11.8451130805126,11.6972790016809]		109.255	-1.54759	0.387493	-3.99384	6.50105e-05	0.00050937	[-2.30706112241979,-0.788115174934625]	109.255	2.32225	0.229632	10.1129
ENSG00000136531.9	SCN2A	I	1.51414	1.4096	1.67243	0.842846	0.399315	NA	[-1.86830309295803,4.68750755744313]	1.51414	0.880791	1.78252	0.494126	0.621217	0.99997	[-2.61289112194695,4.37447252703366]	1.51414	3.07692	1.52133	2.02252	0.0431231	NA	[0.0951622676909833,6.058672519471]	1.51414	2.5817	1.55414	1.66118	0.0966767	NA	[-0.464346197896487,5.62775147517179]	1.51414	2.82936	1.53854	1.83899	0.0659171	NA	[-0.18612837151897,5.84485179845796]		85.5691	1.94426	0.363084	5.35485	8.56285e-08	1.15377e-06	[1.23262736479936,2.65588980390499]	85.5691	2.32386	0.353537	6.57318
ENSG00000185291.6	IL3RA	I	0	NA	NA	NA	NA	NA	[NA,NA]	0	NA	NA	NA	NA	NA	[NA,NA]	0	NA	NA	NA	NA	NA	[NA,NA]	0	NA	NA	NA	NA	NA	[NA,NA]	0	NA	NA	NA	NA	NA	[NA,NA]		9.05467	1.68946	0.631743	2.67429	0.00748878	0.031533	[0.451269754845132,2.92765551608206]	9.05467	2.32976	0.612999	3.80059
ENSG00000259727.1	RP11-1069G10.2	I	4.45936	-0.153039	0.754122	-0.202937	0.839185	0.988662	[-1.6310916407841,1.32501345746199]	4.45936	-0.441168	0.782662	-0.563676	0.572975	0.99997	[-1.97515729857089,1.09282152616182]	4.45936	0.107693	0.734717	0.146577	0.883466	NA	[-1.33232646542779,1.54771204504129]	4.45936	-1.26287	0.853803	-1.47911	0.139112	NA	[-2.93628889994845,0.410558839844552]	4.45936	-0.569455	0.784811	-0.725594	0.468087	NA	[-2.10765613286417,0.968746978979302]		71.5513	1.23392	0.21138	5.83742	5.30167e-09	8.66999e-08	[0.819617201273677,1.64821302050062]	71.5513	2.33875	0.19917	11.7425
ENSG00000263004.1	RP11-166P13.3	I	13.0203	0.679194	0.432736	1.56953	0.116523	0.981519	[-0.168952540476355,1.52733973998937]	13.0203	0.160519	0.457995	0.350482	0.725977	0.99997	[-0.73713517185457,1.05817360423747]	13.0203	0.455086	0.437787	1.03951	0.298566	0.96743	[-0.402961362452013,1.31313382981823]	13.0203	0.0070045	0.460202	0.0152205	0.987856	0.999722	[-0.894975504876999,0.908984513507371]	13.0203	0.404928	0.442766	0.914544	0.360431	0.656392	[-0.462876045787811,1.27273284939918]		14.6919	2.01297	0.546248	3.68508	0.000228634	0.00156879	[0.942339450898098,3.08359253766395]	14.6919	2.3544	0.535084	4.40006
ENSG00000214107.3	MAGEB1	I	0	NA	NA	NA	NA	NA	[NA,NA]	0	NA	NA	NA	NA	NA	[NA,NA]	0	NA	NA	NA	NA	NA	[NA,NA]	0	NA	NA	NA	NA	NA	[NA,NA]	0	NA	NA	NA	NA	NA	[NA,NA]		64.1586	-2.21755	0.418688	-5.29643	1.18086e-07	1.55157e-06	[-3.03816504279798,-1.39693909226139]	64.1586	2.35679	0.224135	10.5151
ENSG00000119866.16	BCL11A	I	144.175	0.0146427	0.138008	0.1061	0.915503	0.994988	[-0.255848152554784,0.285133492181962]	144.175	-0.229103	0.142256	-1.6105	0.107289	0.99997	[-0.507920108384058,0.0497135806740755]	144.175	-0.253218	0.140159	-1.80665	0.0708171	0.642728	[-0.527924322148232,0.0214885354060744]	144.175	-0.200594	0.140506	-1.42765	0.153392	0.753234	[-0.475980912469788,0.0747928947482792]	144.175	-0.252353	0.141194	-1.78728	0.0738916	0.324359	[-0.529087757852214,0.0243812925605034]		45.8357	2.72559	0.310888	8.76711	1.83303e-18	7.59726e-17	[2.11626175715081,3.33492044114957]	45.8357	2.36236	0.313845	7.52715
ENSG00000232677.2	LINC00665	I	1171.03	0.0319902	0.113202	0.282592	0.777489	0.988593	[-0.189882574459107,0.253862882510827]	1171.03	-0.428239	0.114431	-3.74233	0.000182321	0.0417629	[-0.652519234120426,-0.203958030688352]	1171.03	0.214228	0.112801	1.89916	0.0575429	0.597105	[-0.00685830963104736,0.435314332484376]	1171.03	0.16107	0.113005	1.42533	0.154061	0.754576	[-0.0604161491694204,0.382556202768888]	1171.03	0.455279	0.112576	4.0442	5.25028e-05	0.00242576	[0.234634189555841,0.675923191314968]		148.012	-2.98649	0.51749	-5.77111	7.87499e-09	1.25146e-07	[-4.00075455617839,-1.97223110949955]	148.012	2.36657	0.204702	11.5611
ENSG00000168386.14	FILIP1L	I	2.43666	0.439238	0.946358	0.464135	0.642551	0.982631	[-1.41558985490214,2.294064897097]	2.43666	-0.483848	1.05385	-0.459126	0.646144	0.99997	[-2.5493498442522,1.58165355511331]	2.43666	-0.399387	1.01915	-0.391883	0.695144	NA	[-2.3968810449948,1.59810642191411]	2.43666	0.302491	0.957293	0.315986	0.752013	NA	[-1.57376897237212,2.17875097785633]	2.43666	0.298472	0.957953	0.311573	0.755365	NA	[-1.57908071978155,2.17602571009315]		579.3	1.06944	0.0980245	10.91	1.0329e-27	7.87034e-26	[0.877320274943281,1.26156941972515]	579.3	2.3915	0.0925755	25.833
ENSG00000231584.4	FAHD2CP	I	26.967	0.0972419	0.312017	0.311656	0.755302	0.987896	[-0.514299611412823,0.70878334535318]	26.967	0.211959	0.311872	0.679635	0.496736	0.99997	[-0.399298749828437,0.823217052022248]	26.967	0.0722886	0.310541	0.232783	0.81593	0.999491	[-0.536359690549439,0.680936956381711]	26.967	-0.58599	0.335849	-1.7448	0.0810192	0.596875	[-1.24424174536306,0.0722616027137076]	26.967	-0.0595776	0.31685	-0.188031	0.850852	0.94566	[-0.680591385707464,0.561436142281443]		27.7796	1.23924	0.415845	2.98006	0.00288191	0.0142819	[0.424202655917411,2.05428696394488]	27.7796	2.40156	0.38808	6.18832
ENSG00000169031.14	COL4A3	I	3.24578	-0.025113	1.00308	-0.0250359	0.980026	0.999152	[-1.99110949817269,1.94088357744116]	3.24578	1.10152	0.935624	1.17731	0.239071	0.99997	[-0.732267918787316,2.93531091752499]	3.24578	-0.540031	1.04755	-0.515518	0.606191	NA	[-2.59319204428374,1.5131299559402]	3.24578	-1.00704	1.12179	-0.897707	0.369342	NA	[-3.2057019908998,1.19162815010842]	3.24578	-1.41876	1.19594	-1.18632	0.235496	NA	[-3.76275267576508,0.925228314185463]		94.3334	2.49747	0.192063	13.0034	1.17043e-38	1.46927e-36	[2.12103209382642,2.87390495640057]	94.3334	2.40508	0.192129	12.5181
ENSG00000105246.5	EBI3	I	7.13573	0.975124	0.799166	1.22018	0.222398	0.981519	[-0.591211921383658,2.54146062417991]	7.13573	0.259797	0.823441	0.315501	0.752381	0.99997	[-1.35411840064969,1.87371226295299]	7.13573	-0.31175	0.8417	-0.370381	0.711099	0.999491	[-1.96145138155046,1.33795228585086]	7.13573	-0.85213	0.878647	-0.969821	0.332136	0.919479	[-2.57424575128401,0.869985370738007]	7.13573	-2.10798	1.00056	-2.1068	0.0351346	0.22044	[-4.06903482176474,-0.146921790690502]		74.0022	1.04142	0.283999	3.66699	0.000245422	0.00166694	[0.484792944969003,1.59804660930273]	74.0022	2.40563	0.26026	9.2432
ENSG00000232216.1	IGHV3-43	I	0	NA	NA	NA	NA	NA	[NA,NA]	0	NA	NA	NA	NA	NA	[NA,NA]	0	NA	NA	NA	NA	NA	[NA,NA]	0	NA	NA	NA	NA	NA	[NA,NA]	0	NA	NA	NA	NA	NA	[NA,NA]		35.6002	-4.03004	1.06471	-3.78511	0.000153643	0.00110416	[-6.11682552518377,-1.94324483304052]	35.6002	2.41421	0.32319	7.46994
ENSG00000110042.3	DTX4	I	701.773	-0.113256	0.103467	-1.09461	0.273688	0.981519	[-0.316047719247783,0.0895356698949509]	701.773	0.0234328	0.103277	0.226894	0.820507	0.99997	[-0.178985900868545,0.225851563255265]	701.773	-0.184398	0.103369	-1.78389	0.0744416	0.659051	[-0.386997381139614,0.0182005666131403]	701.773	-0.0981307	0.103336	-0.949628	0.342301	0.926358	[-0.300665502942458,0.104404019574185]	701.773	0.0743183	0.102802	0.722929	0.469724	0.741482	[-0.127169410279371,0.275806108544621]		98.1013	1.1113	0.193665	5.73825	9.56622e-09	1.50244e-07	[0.731720932708106,1.49087376742031]	98.1013	2.43161	0.181562	13.3927
ENSG00000169429.6	IL8	I	570.606	-0.941193	0.266271	-3.53472	0.000408209	0.0765474	[-1.46307420487873,-0.419311436477401]	570.606	-0.488738	0.265788	-1.83882	0.0659412	0.99997	[-1.00967335367651,0.0321977383753067]	570.606	-1.527	0.26716	-5.71566	1.09279e-08	5.90917e-06	[-2.05062202342415,-1.00337286668134]	570.606	-2.01616	0.268629	-7.50536	6.12577e-14	2.31738e-10	[-2.54266175501472,-1.48965546242565]	570.606	-1.95311	0.268456	-7.27533	3.45575e-13	4.2045e-10	[-2.4792702074026,-1.42694193372488]		2281.75	1.52336	0.160289	9.50378	2.02399e-21	1.03265e-19	[1.2091948996138,1.83751809063393]	2281.75	2.44537	0.1533	15.9515
ENSG00000211956.2	IGHV4-34	I	0	NA	NA	NA	NA	NA	[NA,NA]	0	NA	NA	NA	NA	NA	[NA,NA]	0	NA	NA	NA	NA	NA	[NA,NA]	0	NA	NA	NA	NA	NA	[NA,NA]	0	NA	NA	NA	NA	NA	[NA,NA]		77.7515	-1.35138	0.362369	-3.7293	0.000192015	0.00134503	[-2.06161017044679,-0.641150947521829]	77.7515	2.44801	0.23818	10.278
ENSG00000109944.6	C11orf63	I	116.054	-0.16209	0.171372	-0.945833	0.344234	0.981519	[-0.497972850895016,0.173793817470349]	116.054	-0.0195295	0.170898	-0.114275	0.90902	0.99997	[-0.354484104864963,0.315425195484611]	116.054	-0.0852508	0.169399	-0.503253	0.614786	0.999491	[-0.417267546989314,0.246765936583757]	116.054	-0.181434	0.171616	-1.05721	0.290416	0.899009	[-0.517794378036091,0.154926836967564]	116.054	0.0855712	0.168401	0.508139	0.611356	0.827065	[-0.244488878172874,0.415631291948525]		135.643	1.15737	0.19387	5.96981	2.37524e-09	4.04347e-08	[0.777389803078235,1.53734641712807]	135.643	2.45245	0.179368	13.6727
ENSG00000251226.1	RP11-469N6.1	I	0	NA	NA	NA	NA	NA	[NA,NA]	0	NA	NA	NA	NA	NA	[NA,NA]	0	NA	NA	NA	NA	NA	[NA,NA]	0	NA	NA	NA	NA	NA	[NA,NA]	0	NA	NA	NA	NA	NA	[NA,NA]		59.5447	-2.936	0.594254	-4.94066	7.78603e-07	8.93218e-06	[-4.10072061023405,-1.77128784153229]	59.5447	2.45248	0.249564	9.82706
ENSG00000128482.11	RNF112	I	0.28053	-1.08014	3.81787	-0.282918	0.777239	NA	[-8.56302431757789,6.40273580009461]	0.28053	-0.00702006	3.81787	-0.00183874	0.998533	NA	[-7.48990011567913,7.47586000199337]	0.28053	0.588882	3.78364	0.155639	0.876318	NA	[-6.82691359813438,8.00467717137668]	0.28053	0.690584	3.78423	0.18249	0.855198	NA	[-6.72636118054943,8.10752974162084]	0.28053	-1.0729	3.81787	-0.281021	0.778694	NA	[-8.55578207161225,6.40997804606025]		26.9791	1.24789	0.466238	2.67652	0.0074392	0.0313542	[0.33408380895,2.16170308855204]	26.9791	2.45833	0.431894	5.69197
ENSG00000197465.9	GYPE	I	0	NA	NA	NA	NA	NA	[NA,NA]	0	NA	NA	NA	NA	NA	[NA,NA]	0	NA	NA	NA	NA	NA	[NA,NA]	0	NA	NA	NA	NA	NA	[NA,NA]	0	NA	NA	NA	NA	NA	[NA,NA]		16.888	-3.65143	1.32147	-2.76316	0.00572441	0.0252172	[-6.24146515449674,-1.06140260865841]	16.888	2.46194	0.640371	3.84455
ENSG00000181433.5	SAGE1	I	0	NA	NA	NA	NA	NA	[NA,NA]	0	NA	NA	NA	NA	NA	[NA,NA]	0	NA	NA	NA	NA	NA	[NA,NA]	0	NA	NA	NA	NA	NA	[NA,NA]	0	NA	NA	NA	NA	NA	[NA,NA]		363.96	1.6121	0.129513	12.4474	1.44452e-35	1.59528e-33	[1.35826023845087,1.8659415998987]	363.96	2.47012	0.124009	19.9188
ENSG00000132819.12	RBM38	I	705.95	-0.039037	0.107458	-0.363277	0.716398	0.984808	[-0.249650552711299,0.171576641523504]	705.95	-0.0808286	0.107949	-0.748764	0.453999	0.99997	[-0.292405457547819,0.130748241150615]	705.95	0.15778	0.106611	1.47996	0.138885	0.810058	[-0.0511742501664412,0.36673387752195]	705.95	0.0682377	0.107097	0.637159	0.524021	0.98882	[-0.141668013798698,0.278143355589958]	705.95	0.0431739	0.107188	0.402785	0.687106	0.869378	[-0.166911263379126,0.253258988539635]		89.556	-1.08339	0.347344	-3.11908	0.0018142	0.00965414	[-1.76417147049806,-0.402609811863761]	89.556	2.47963	0.242314	10.2331
ENSG00000147168.8	IL2RG	I	45.7539	1.16371	0.455263	2.55613	0.0105845	0.538554	[0.271410674302321,2.0560073981416]	45.7539	1.0888	0.456336	2.38596	0.0170347	0.935925	[0.194396335208343,1.98319959701419]	45.7539	-0.341959	0.470581	-0.726673	0.467426	0.999491	[-1.26428145737662,0.580363958510736]	45.7539	-0.713799	0.479341	-1.48913	0.136454	0.726229	[-1.65328975740229,0.225691298180634]	45.7539	-1.1339	0.490389	-2.31224	0.0207643	0.16557	[-2.09504195322628,-0.172753991116036]		7.02323	3.14484	0.794566	3.95793	7.56024e-05	0.000585005	[1.58751487508837,4.70215591853682]	7.02323	2.48735	0.809035	3.07446
ENSG00000177791.11	MYOZ1	I	2.44026	0.033995	0.935372	0.0363438	0.971008	0.997478	[-1.79930041256787,1.86729032050461]	2.44026	-0.603498	1.0068	-0.599424	0.54889	0.99997	[-2.57678274449793,1.36978748509217]	2.44026	-0.58391	0.983964	-0.593426	0.552896	NA	[-2.51244463895446,1.34462395914684]	2.44026	-0.39666	0.973073	-0.407637	0.68354	NA	[-2.30384894039207,1.51052823054347]	2.44026	-1.34582	1.09881	-1.22479	0.220653	NA	[-3.49944890134576,0.807813026769069]		37.0146	2.90963	0.322812	9.01339	1.9978e-19	8.8252e-18	[2.27693115904099,3.54233091541618]	37.0146	2.49535	0.325842	7.65816
ENSG00000132334.12	PTPRE	I	569.891	0.314149	0.109891	2.85872	0.00425357	0.342108	[0.0987653427419337,0.529531969529504]	569.891	0.295048	0.110273	2.67562	0.00745923	0.610225	[0.0789170415144545,0.511179517887146]	569.891	0.138806	0.110175	1.25987	0.207717	0.909619	[-0.0771332139628627,0.354745543172428]	569.891	0.195286	0.110254	1.77124	0.0765211	0.584034	[-0.0208077925831092,0.411380437550305]	569.891	0.339044	0.109763	3.08888	0.00200915	0.035948	[0.12391278151532,0.554175778443638]		330.047	1.00981	0.118729	8.5052	1.81289e-17	7.01401e-16	[0.777109221737313,1.24251859075092]	330.047	2.49573	0.111294	22.4247
ENSG00000026559.9	KCNG1	I	192.061	-0.415853	0.189019	-2.20006	0.0278024	0.786532	[-0.786322229084415,-0.045383189528666]	192.061	-0.0418799	0.187007	-0.223949	0.822797	0.99997	[-0.408405930892551,0.324646222962462]	192.061	0.133474	0.184736	0.722515	0.469978	0.999491	[-0.228601514841432,0.495550461555174]	192.061	-0.254571	0.187763	-1.35581	0.175159	0.783099	[-0.622580409628809,0.113437626000444]	192.061	-0.284522	0.188	-1.51341	0.130175	0.418048	[-0.652994778610508,0.0839514563373301]		365.586	-2.0474	0.190228	-10.7629	5.15096e-27	3.69873e-25	[-2.4202434776093,-1.67456526670285]	365.586	2.5046	0.130409	19.2058
ENSG00000077264.10	PAK3	I	2.3995	-1.0124	0.943103	-1.07348	0.283055	0.981519	[-2.8608528819633,0.836044838445709]	2.3995	-1.72434	1.05767	-1.63031	0.103036	0.99997	[-3.79733584557568,0.34866371428003]	2.3995	-3.78141	1.40688	-2.6878	0.00719249	NA	[-6.5388378364657,-1.02397398980491]	2.3995	-0.635	0.906901	-0.700187	0.483811	NA	[-2.41249452310314,1.14249388756581]	2.3995	-0.382829	0.88673	-0.431731	0.665937	NA	[-2.12078908100766,1.35513020655826]		58.3365	-2.39345	0.446967	-5.35487	8.56198e-08	1.15377e-06	[-3.26948985213717,-1.51741024569874]	58.3365	2.50565	0.235789	10.6266
ENSG00000103056.7	SMPD3	I	0.39183	-0.111111	3.04638	-0.0364731	0.970905	NA	[-6.08191388151459,5.85969183462348]	0.39183	-0.857569	3.07208	-0.279149	0.780131	NA	[-6.87874161187148,5.16360424669516]	0.39183	1.94025	2.92542	0.66324	0.507177	NA	[-3.79346072449429,7.67397053068558]	0.39183	-0.964576	3.07208	-0.313981	0.753535	NA	[-6.98574870154587,5.05659715702077]	0.39183	0.805355	3.02193	0.266504	0.789851	NA	[-5.11751220166407,6.72822167744705]		9.31502	3.11088	0.60591	5.13422	2.83317e-07	3.48632e-06	[1.92331336164211,4.29843708456499]	9.31502	2.50567	0.615577	4.07044
ENSG00000135363.7	LMO2	I	68.3273	-0.32663	0.203078	-1.6084	0.107748	0.981519	[-0.724655141376409,0.0713950608109455]	68.3273	0.188293	0.195938	0.960982	0.336561	0.99997	[-0.19573849333866,0.572324068454292]	68.3273	-0.382651	0.202658	-1.88816	0.0590039	0.600638	[-0.779853247392949,0.0145507816978951]	68.3273	-0.545236	0.207812	-2.6237	0.00869801	0.177931	[-0.952539842059534,-0.137932444002513]	68.3273	-0.511432	0.207119	-2.46926	0.0135393	0.126633	[-0.917378348047243,-0.105485082924123]		52.51	2.34361	0.286685	8.17489	2.96143e-16	1.01123e-14	[1.78172244683973,2.90550526716246]	52.51	2.50639	0.283768	8.83253
ENSG00000117643.10	MAN1C1	I	18.4043	-0.126052	0.430065	-0.293099	0.769447	0.988536	[-0.968963568546531,0.716860533198582]	18.4043	0.538702	0.413745	1.30201	0.192912	0.99997	[-0.272224084401237,1.34962836538534]	18.4043	0.064616	0.421454	0.153317	0.878149	0.999491	[-0.761419024030781,0.890650929435596]	18.4043	-0.328517	0.437624	-0.750681	0.452844	0.9683	[-1.18624455241143,0.529211529053188]	18.4043	-0.622108	0.450367	-1.38134	0.167176	0.470074	[-1.50481109858991,0.260595444488937]		10.9383	1.97145	0.734825	2.68288	0.00729913	0.0308884	[0.53121612458531,3.41167570137177]	10.9383	2.52864	0.715932	3.53196
ENSG00000204991.6	SPIRE2	I	85.6608	-0.216803	0.209529	-1.03472	0.300802	0.981519	[-0.627471478688018,0.193866039278406]	85.6608	0.0219436	0.207531	0.105736	0.915792	0.99997	[-0.384809607954153,0.428696720810592]	85.6608	-0.0108128	0.205497	-0.0526178	0.958036	0.999491	[-0.413580257711603,0.391954619517795]	85.6608	-0.0787472	0.207453	-0.379592	0.704249	0.999264	[-0.485346841528604,0.327852349335564]	85.6608	0.000965821	0.206452	0.00467819	0.996267	0.998867	[-0.403672672026379,0.405604314596287]		33.9444	1.82827	0.430919	4.24272	2.20825e-05	0.000192755	[0.983684017123121,2.67285616431731]	33.9444	2.5428	0.415302	6.12278
ENSG00000162654.8	GBP4	I	0.0419907	-0.0812415	6.00582	-0.0135271	0.989207	NA	[-11.8524375478013,11.6899545345171]	0.0419907	0.0300918	6.00582	0.00501044	0.996002	NA	[-11.7411042038446,11.8012878784739]	0.0419907	-0.157761	6.00582	-0.026268	0.979044	NA	[-11.9289568319575,11.6134352503609]	0.0419907	-0.0769138	6.00582	-0.0128065	0.989782	NA	[-11.8481098739582,11.6942822083603]	0.0419907	-0.0739993	6.00582	-0.0123213	0.990169	NA	[-11.8451953795347,11.6971967027837]		47.0438	1.16807	0.44454	2.6276	0.0085989	0.0353207	[0.296791640046518,2.03935525920237]	47.0438	2.56431	0.405351	6.32616
ENSG00000272143.1	FGF14-AS2	I	24.9831	0.192559	0.30662	0.628003	0.530002	0.981519	[-0.408406226243482,0.793523504268659]	24.9831	-0.34849	0.327774	-1.0632	0.287689	0.99997	[-0.990915244933291,0.293934416909507]	24.9831	0.00458671	0.309647	0.0148127	0.988182	0.999491	[-0.602311205505608,0.611484621273091]	24.9831	0.0866522	0.309615	0.27987	0.779577	0.999264	[-0.520182919365155,0.693487292608993]	24.9831	0.0411417	0.31103	0.132276	0.894766	0.96396	[-0.568466426779691,0.650749843025397]		4.37219	-3.64222	1.41409	-2.57567	0.0100046	0.0400025	[-6.4137759213377,-0.870660223701385]	4.37219	2.57006	0.81253	3.16303
ENSG00000050165.13	DKK3	I	5.55614	0.630212	0.719224	0.876239	0.3809	0.981519	[-0.779441295026383,2.03986607193303]	5.55614	0.273986	0.742249	0.369129	0.712032	0.99997	[-1.18079640113765,1.72876744928178]	5.55614	-0.536663	0.785525	-0.68319	0.494487	NA	[-2.07626291781621,1.00293715230488]	5.55614	0.46526	0.72664	0.64029	0.521984	0.98882	[-0.958927435472615,1.88944824038801]	5.55614	0.155528	0.743072	0.209304	0.834211	NA	[-1.30086697267934,1.61192331838562]		2289.73	-1.23569	0.0681216	-18.1394	1.55712e-73	5.54494e-71	[-1.36920117234728,-1.10216938679823]	2289.73	2.60484	0.0526528	49.472
ENSG00000076344.11	RGS11	I	15.2366	-0.320262	0.361154	-0.886773	0.375201	0.981519	[-1.02811035593518,0.38758714298267]	15.2366	-0.869616	0.389302	-2.23378	0.0254974	0.99997	[-1.6326340090733,-0.106598151544682]	15.2366	-0.412242	0.361672	-1.13982	0.25436	0.952123	[-1.12110564213389,0.296621692490093]	15.2366	-0.606357	0.372191	-1.62916	0.10328	0.657223	[-1.33583695110827,0.123123118192481]	15.2366	-0.59331	0.371663	-1.59636	0.110408	0.387862	[-1.32175626694595,0.135137034033777]		4.49767	2.86205	0.849224	3.37019	0.000751164	0.00450483	[1.1975973243219,4.52649314103151]	4.49767	2.61888	0.853249	3.0693
ENSG00000120669.11	SOHLH2	I	0.281484	-1.92882	3.79931	-0.507677	0.61168	NA	[-9.37532789669596,5.51768517015375]	0.281484	-1.81749	3.79931	-0.478373	0.632385	NA	[-9.26399336680668,5.62901970004304]	0.281484	-1.04355	3.79931	-0.274669	0.783571	NA	[-8.49005840614483,6.40295466070488]	0.281484	-0.962704	3.79931	-0.253389	0.799967	NA	[-8.40921058695658,6.48380247989313]	0.281484	-0.0312981	3.75038	-0.0083453	0.993341	NA	[-7.38191035842624,7.31931422750222]		25.8904	-3.42836	1.33161	-2.57459	0.0100358	0.0401118	[-6.03826770612528,-0.818446237017989]	25.8904	2.63172	0.662471	3.97258
ENSG00000196867.3	ZFP28	I	0	NA	NA	NA	NA	NA	[NA,NA]	0	NA	NA	NA	NA	NA	[NA,NA]	0	NA	NA	NA	NA	NA	[NA,NA]	0	NA	NA	NA	NA	NA	[NA,NA]	0	NA	NA	NA	NA	NA	[NA,NA]		100.792	-3.72413	0.618394	-6.02226	1.71997e-09	2.99817e-08	[-4.93615932891549,-2.51209989500317]	100.792	2.64681	0.19836	13.3435
ENSG00000025423.7	HSD17B6	I	34.9699	-0.23595	0.289245	-0.815746	0.414645	0.981519	[-0.802859904000906,0.330959238409735]	34.9699	0.148858	0.281273	0.529229	0.596647	0.99997	[-0.402426940149533,0.700142210169759]	34.9699	0.14284	0.276759	0.516117	0.605773	0.999491	[-0.399598168076768,0.685278277387064]	34.9699	0.457319	0.271616	1.6837	0.0922399	0.626441	[-0.0750379263154203,0.989675653300897]	34.9699	0.248687	0.276254	0.900213	0.368007	0.662994	[-0.292760114265275,0.79013399701656]		264.437	1.25662	0.128948	9.74517	1.93458e-22	1.0451e-20	[1.00388309548806,1.50934825500424]	264.437	2.66274	0.120551	22.088
ENSG00000187156.4	LINC00221	I	0	NA	NA	NA	NA	NA	[NA,NA]	0	NA	NA	NA	NA	NA	[NA,NA]	0	NA	NA	NA	NA	NA	[NA,NA]	0	NA	NA	NA	NA	NA	[NA,NA]	0	NA	NA	NA	NA	NA	[NA,NA]		481.68	-2.74746	0.232151	-11.8348	2.58003e-32	2.44668e-30	[-3.20246264517395,-2.29244806288505]	481.68	2.67451	0.111092	24.0747
ENSG00000253363.1	RP11-962G15.1	I	0	NA	NA	NA	NA	NA	[NA,NA]	0	NA	NA	NA	NA	NA	[NA,NA]	0	NA	NA	NA	NA	NA	[NA,NA]	0	NA	NA	NA	NA	NA	[NA,NA]	0	NA	NA	NA	NA	NA	[NA,NA]		24.2485	1.28411	0.45784	2.80472	0.00503607	0.0227301	[0.386761727168266,2.18146081213255]	24.2485	2.67682	0.420857	6.3604
ENSG00000148288.7	GBGT1	I	12.4327	-0.224009	0.500682	-0.447408	0.654581	0.982988	[-1.20532795065924,0.757309645746566]	12.4327	0.650211	0.471047	1.38035	0.167478	0.99997	[-0.273024784215611,1.5734458819884]	12.4327	0.556716	0.468282	1.18885	0.2345	0.936207	[-0.361100367822297,1.47453239387603]	12.4327	-0.0722737	0.493881	-0.146338	0.883654	0.999264	[-1.04026212659992,0.895714680956723]	12.4327	0.197006	0.482951	0.407922	0.683331	0.867723	[-0.749560637994879,1.14357327949755]		52.0831	1.44548	0.380149	3.80241	0.000143294	0.00103878	[0.700403832844894,2.19055886502229]	52.0831	2.69831	0.352493	7.65495
ENSG00000121653.7	MAPK8IP1	I	220.41	0.0130553	0.148176	0.0881068	0.929792	0.994988	[-0.277363959361943,0.303474563890704]	220.41	-0.145697	0.150102	-0.970651	0.331722	0.99997	[-0.439892225112801,0.148498190508864]	220.41	-0.0111502	0.147768	-0.0754576	0.939851	0.999491	[-0.300769559731667,0.278469178963142]	220.41	-0.138082	0.149212	-0.925407	0.354754	0.934459	[-0.430533221992459,0.154368822377418]	220.41	-0.436342	0.151714	-2.87608	0.00402647	0.058032	[-0.733696376814534,-0.138987842707547]		137.065	-2.79491	0.462971	-6.0369	1.57103e-09	2.75506e-08	[-3.70231949614166,-1.88750496965037]	137.065	2.70106	0.211144	12.7925
ENSG00000100031.14	GGT1	I	6.0186	0.225504	0.607261	0.371346	0.71038	0.984606	[-0.964705558400911,1.41571337112303]	6.0186	-1.81498	0.831866	-2.18182	0.0291226	0.99997	[-3.44541239305396,-0.18455663529464]	6.0186	0.851315	0.576778	1.47598	0.139949	NA	[-0.279150066061574,1.98177960023002]	6.0186	-0.924387	0.695516	-1.32907	0.183826	0.793663	[-2.28757268147676,0.438799323353686]	6.0186	0.763676	0.583044	1.30981	0.19026	NA	[-0.379067942446075,1.90642075427853]		15.0304	1.9213	0.62759	3.0614	0.00220307	0.0114137	[0.691248503150641,3.15135759372856]	15.0304	2.70558	0.602069	4.4938
ENSG00000228695.5	CES1P1	I	362.986	0.193248	0.179524	1.07645	0.281727	0.981519	[-0.158612527679976,0.545108641026057]	362.986	0.0535439	0.180405	0.296798	0.766621	0.99997	[-0.300044215542978,0.407131971415194]	362.986	0.266821	0.178856	1.49182	0.135747	0.805652	[-0.0837308847618093,0.617372831988487]	362.986	0.23671	0.179233	1.32068	0.186608	0.797266	[-0.114581187567614,0.588000937201476]	362.986	0.557367	0.178209	3.1276	0.00176238	0.032988	[0.208083882393357,0.906650127526564]		48.7098	-2.18873	0.728573	-3.00414	0.00266333	0.0133695	[-3.61671027110063,-0.760758188875904]	48.7098	2.71056	0.357453	7.58297
ENSG00000174939.6	ASPHD1	I	116.085	-0.0567877	0.159838	-0.355284	0.722377	0.984808	[-0.370063418952075,0.256488104519705]	116.085	-0.0208394	0.160841	-0.129565	0.896911	0.99997	[-0.336082903737299,0.294404042652673]	116.085	0.254452	0.155294	1.63852	0.101314	0.74308	[-0.0499187724442621,0.558821967454462]	116.085	-0.28505	0.163107	-1.74763	0.0805285	0.594814	[-0.6047340665381,0.0346335619855428]	116.085	-0.35332	0.164209	-2.15165	0.0314247	0.20779	[-0.675162598001411,-0.0314769727289474]		135.032	1.03675	0.249243	4.15958	3.18827e-05	0.000267861	[0.548239710980143,1.52525383190156]	135.032	2.71239	0.224703	12.071
ENSG00000124406.12	ATP8A1	I	56.0336	0.153164	0.274528	0.557919	0.5769	0.981519	[-0.384900344908157,0.691228544135378]	56.0336	0.110762	0.27649	0.400601	0.688714	0.99997	[-0.43114883542972,0.652673733793762]	56.0336	-0.127475	0.277268	-0.459755	0.645692	0.999491	[-0.670911613794038,0.415960676891873]	56.0336	-0.364544	0.282549	-1.2902	0.196982	0.81219	[-0.918330798091944,0.189242426304028]	56.0336	-0.45168	0.284292	-1.58879	0.112107	0.390357	[-1.00888170993688,0.105521166721255]		35.0722	1.62706	0.330817	4.91831	8.72958e-07	9.93623e-06	[0.978671556960127,2.27545207473209]	35.0722	2.71406	0.313028	8.67032
ENSG00000163412.8	EIF4E3	I	492.431	0.22329	0.196151	1.13836	0.254969	0.981519	[-0.161157700200927,0.60773854050171]	492.431	0.151818	0.196486	0.772663	0.439722	0.99997	[-0.233288297637426,0.536923587931884]	492.431	-0.263907	0.197046	-1.33932	0.180467	0.873237	[-0.650110777529819,0.122295992287416]	492.431	-0.57927	0.198216	-2.92243	0.00347317	0.0993498	[-0.967765623700628,-0.19077480691777]	492.431	-0.697202	0.198661	-3.5095	0.00044895	0.012344	[-1.08657138531157,-0.307832983788749]		124.639	-1.63988	0.281747	-5.8204	5.87067e-09	9.53791e-08	[-2.19209110491997,-1.08766482782946]	124.639	2.72502	0.175955	15.487
ENSG00000183486.8	MX2	I	1.08137	1.34131	1.6433	0.816229	0.414369	NA	[-1.87950103291586,4.56212395724417]	1.08137	0.727273	1.72389	0.421879	0.673113	0.99997	[-2.65148854635867,4.10603396596145]	1.08137	-1.8963	1.91504	-0.990212	0.32207	NA	[-5.64970492971215,1.85711354298708]	1.08137	-1.81545	1.91504	-0.947995	0.343132	NA	[-5.56885667406535,1.93796179863388]	1.08137	-0.850738	1.91504	-0.44424	0.656869	NA	[-4.60414735082478,2.90267112187445]		258.753	3.05577	0.20555	14.8664	5.44963e-50	1.0116e-47	[2.65290395743291,3.45864336269285]	258.753	2.73192	0.206856	13.2069
ENSG00000142185.12	TRPM2	I	0.390312	1.96659	4.84028	0.406297	0.684524	NA	[-7.52018918719748,11.4533739404388]	0.390312	0.0300355	4.8868	0.00614626	0.995096	NA	[-9.54790697209503,9.60797796417207]	0.390312	-0.157818	4.8868	-0.0322948	0.974237	NA	[-9.73576074545272,9.4201241908144]	0.390312	1.72347	4.85597	0.354919	0.722651	NA	[-7.79404626302992,11.2409918193861]	0.390312	0.887729	4.8868	0.181659	0.855851	NA	[-8.69021357404435,10.4656713622228]		625.758	-1.67304	0.148342	-11.2782	1.6806e-29	1.41666e-27	[-1.96378655163908,-1.38229547947265]	625.758	2.75739	0.105513	26.1332
ENSG00000244128.1	RP11-85M11.2	I	10.7786	1.09293	0.868867	1.25788	0.208436	0.981519	[-0.610019196711987,2.79587661310399]	10.7786	-0.712398	1.12559	-0.632908	0.526794	0.99997	[-2.91852320504901,1.49372811272948]	10.7786	1.55536	0.833445	1.86618	0.0620156	0.610626	[-0.0781601469010982,3.18888279506197]	10.7786	4.18336	0.766388	5.45853	4.80081e-08	2.34341e-05	[2.68126310990319,5.68544972227321]	10.7786	4.36595	0.764649	5.70974	1.13146e-08	2.6644e-06	[2.86726624293782,5.8646355217671]		53.3427	2.34545	0.309929	7.56771	3.79859e-14	1.05562e-12	[1.73800444003149,2.95290460632683]	53.3427	2.76892	0.303882	9.11185
ENSG00000138185.12	ENTPD1	I	1.35159	0.331918	1.46022	0.227307	0.820185	NA	[-2.53005446085076,3.19389036269531]	1.35159	-0.979225	1.61306	-0.607061	0.543811	0.99997	[-4.14076186728017,2.18231237202677]	1.35159	-1.07928	1.59922	-0.674881	0.499751	NA	[-4.21369319909131,2.05512793334952]	1.35159	-0.442329	1.52647	-0.289772	0.771991	NA	[-3.43416464092391,2.5495057251818]	1.35159	-0.829882	1.5752	-0.526843	0.598303	NA	[-3.91721056713153,2.25744749221386]		14.6305	1.42063	0.487989	2.91119	0.00360057	0.0173266	[0.46418666643066,2.37706692641011]	14.6305	2.77906	0.457065	6.08023
ENSG00000178776.4	C5orf46	I	22.4692	-0.213241	0.349743	-0.609708	0.542055	0.981519	[-0.898723602676517,0.47224186360897]	22.4692	-0.101596	0.349709	-0.290516	0.771422	0.99997	[-0.787014016393454,0.583821812604927]	22.4692	-0.0133523	0.341764	-0.0390687	0.968836	0.999491	[-0.683196751848797,0.656492246683197]	22.4692	-0.605601	0.363702	-1.6651	0.0958922	0.635307	[-1.31844295443175,0.107241469928318]	22.4692	-0.0401736	0.344777	-0.11652	0.90724	0.969082	[-0.715924932468462,0.635577711241842]		29.9347	2.37166	0.372514	6.36664	1.93215e-10	3.75855e-09	[1.64154802561636,3.10177603401887]	29.9347	2.80265	0.365932	7.65894
ENSG00000122035.6	RASL11A	I	156.983	-0.00511168	0.177048	-0.0288717	0.976967	0.998249	[-0.352119998266733,0.341896636076066]	156.983	0.0908117	0.177151	0.512622	0.608216	0.99997	[-0.256398677536839,0.438022134607723]	156.983	0.191514	0.174824	1.09547	0.273312	0.955567	[-0.151134776765307,0.534162201554254]	156.983	-0.0162703	0.177146	-0.0918468	0.92682	0.999264	[-0.363469590634045,0.330929050138144]	156.983	-0.126649	0.178184	-0.710775	0.477224	0.746621	[-0.475882477172905,0.2225852337236]		60.4848	-1.11161	0.392698	-2.83069	0.0046448	0.0212666	[-1.88128136476894,-0.341931914059077]	60.4848	2.83467	0.255731	11.0846
ENSG00000124613.4	ZNF391	I	118.851	-0.0659381	0.162177	-0.40658	0.684316	0.984606	[-0.383799722802505,0.251923496814293]	118.851	-0.0075332	0.162808	-0.0462705	0.963095	0.99997	[-0.32663063331544,0.311564223726599]	118.851	-0.0963436	0.161549	-0.596373	0.550926	0.999491	[-0.412974234265798,0.220286934484265]	118.851	0.0893149	0.16029	0.557209	0.577384	0.997086	[-0.224847022975805,0.403476769784657]	118.851	-0.0514602	0.162041	-0.317575	0.750808	0.901022	[-0.369055313663033,0.266134900909021]		32.0075	1.88175	0.383755	4.90353	9.41303e-07	1.06516e-05	[1.12960719288469,2.63389859291602]	32.0075	2.84029	0.368185	7.71432
ENSG00000250305.4	KIAA1456	I	17.099	0.105925	0.391481	0.270575	0.786718	0.988593	[-0.661363069240781,0.873212497513372]	17.099	-0.162343	0.405495	-0.400357	0.688894	0.99997	[-0.957097996209503,0.632412640912177]	17.099	-0.231982	0.400731	-0.578899	0.562658	0.999491	[-1.01740020337811,0.553435285993629]	17.099	0.0397157	0.393807	0.100851	0.919669	0.999264	[-0.732131866538797,0.811563291856028]	17.099	-0.307876	0.407158	-0.756158	0.449554	0.727257	[-1.1058914706274,0.490139555584943]		150.182	-1.1697	0.243056	-4.81248	1.49067e-06	1.63281e-05	[-1.64608265986068,-0.693321276965411]	150.182	2.84756	0.160802	17.7085
ENSG00000184489.7	PTP4A3	I	14.9232	-0.435936	0.5044	-0.864267	0.387441	0.981519	[-1.4245423852386,0.552669711475786]	14.9232	0.238071	0.483659	0.492229	0.622558	0.99997	[-0.709883908160516,1.1860257953551]	14.9232	-0.266836	0.494435	-0.539678	0.589419	0.999491	[-1.23591145910292,0.702239966841325]	14.9232	0.0891071	0.484941	0.183748	0.854211	0.999264	[-0.861359982466413,1.03957409832894]	14.9232	0.442249	0.474963	0.931123	0.35179	0.648977	[-0.488661468513174,1.3731592336489]		14.4546	1.76711	0.636111	2.77799	0.00546968	0.0242419	[0.520353718425565,3.0138637786789]	14.4546	2.86683	0.601257	4.76805
ENSG00000108370.11	RGS9	I	1.47687	0.85248	1.43782	0.592899	0.553249	NA	[-1.96558899733768,3.670548251857]	1.47687	0.0766287	1.54682	0.0495396	0.960489	0.99997	[-2.95507840735913,3.1083358040264]	1.47687	1.11568	1.40907	0.791788	0.428485	NA	[-1.64604319692572,3.87741268193373]	1.47687	1.01283	1.42357	0.711474	0.47679	NA	[-1.77731023836786,3.80297425050573]	1.47687	0.722613	1.45066	0.498128	0.618394	NA	[-2.12062324098433,3.56585010092248]		25.5924	1.24521	0.436254	2.85434	0.00431269	0.0199608	[0.390173014931966,2.10025580661317]	25.5924	2.86882	0.404485	7.09252
ENSG00000180537.8	RNF182	I	30.0864	0.283356	0.303994	0.93211	0.35128	0.981519	[-0.312461652959062,0.87917330720768]	30.0864	-0.240658	0.318938	-0.754558	0.450514	0.99997	[-0.86576538199949,0.384450154099535]	30.0864	0.0815148	0.306412	0.26603	0.790216	0.999491	[-0.519041921626506,0.682071485510375]	30.0864	0.078332	0.308204	0.254157	0.799375	0.999264	[-0.525736011353702,0.68239995068076]	30.0864	-0.323262	0.318325	-1.01551	0.309864	0.616662	[-0.947167983737658,0.300644507654323]		390.963	1.23517	0.142496	8.66808	4.3945e-18	1.77499e-16	[0.955878541937364,1.51445153598398]	390.963	2.87167	0.131431	21.8492
ENSG00000100985.7	MMP9	I	728.753	-0.0317224	0.380894	-0.0832838	0.933626	0.995145	[-0.778261791092482,0.714817088261665]	728.753	-0.758654	0.38149	-1.98866	0.0467385	0.99997	[-1.50636044167026,-0.0109479163632907]	728.753	-0.755973	0.381324	-1.98249	0.0474241	0.551267	[-1.503354559903,-0.00859082512641451]	728.753	-1.13909	0.381783	-2.98359	0.00284887	0.0867387	[-1.88736725164613,-0.390803801431533]	728.753	-1.24594	0.381928	-3.26225	0.00110533	0.0233882	[-1.99450959806109,-0.497378364083427]		70.9788	1.542	0.270105	5.7089	1.13709e-08	1.75896e-07	[1.01260576159835,2.07139745279598]	70.9788	2.89174	0.254367	11.3684
ENSG00000198807.8	PAX9	I	348.887	0.119213	0.148575	0.802377	0.422335	0.981519	[-0.171988297661992,0.410414304519174]	348.887	-0.0309228	0.14963	-0.206662	0.836274	0.99997	[-0.324192451712464,0.262346780971369]	348.887	-0.0603639	0.148915	-0.405357	0.685215	0.999491	[-0.352232242096888,0.231504501803655]	348.887	-0.101789	0.149466	-0.68102	0.495859	0.983822	[-0.394737338535,0.191158652939711]	348.887	-0.25139	0.15029	-1.67269	0.0943875	0.3616	[-0.545953096254616,0.0431738421597773]		77.1452	-4.39472	0.747776	-5.87705	4.1764e-09	6.92719e-08	[-5.86032856485474,-2.92910197270313]	77.1452	2.9228	0.204968	14.2598
ENSG00000138207.8	RBP4	I	0.421257	-1.05086	2.93414	-0.358149	0.720232	NA	[-6.8016634614743,4.69994796784356]	0.421257	-2.83954	2.9975	-0.947304	0.343484	NA	[-8.71452088109447,3.03544495555822]	0.421257	-2.0656	2.9975	-0.689109	0.490755	NA	[-7.94058401769913,3.80938181895357]	0.421257	-2.94655	2.9975	-0.983002	0.325606	NA	[-8.82152795412007,2.92843788253262]	0.421257	-2.94363	2.9975	-0.98203	0.326085	NA	[-8.81861342148576,2.93135241516693]		31.3829	-1.50289	0.476252	-3.15565	0.00160138	0.00869671	[-2.43632153318094,-0.569449658533234]	31.3829	2.92463	0.307474	9.51181
ENSG00000162415.6	ZSWIM5	I	74.5291	0.0847728	0.204824	0.413881	0.678961	0.984606	[-0.316674643687307,0.48622028106032]	74.5291	0.236978	0.204121	1.16097	0.245654	0.99997	[-0.163091503158468,0.637048427366938]	74.5291	-0.0974681	0.206437	-0.472144	0.636824	0.999491	[-0.502077503055736,0.307141352029898]	74.5291	-0.00802189	0.206293	-0.038886	0.968981	0.999264	[-0.412347873725903,0.396304101130877]	74.5291	0.0140972	0.205992	0.0684353	0.945439	0.984041	[-0.389640634902257,0.417834956471948]		88.9427	1.60608	0.255425	6.28787	3.21843e-10	6.09093e-09	[1.1054563857129,2.10670395042745]	88.9427	2.94445	0.240143	12.2612
ENSG00000235999.1	RP11-403I13.8	I	134.851	0.146298	0.160615	0.910857	0.362371	0.981519	[-0.168502691610565,0.461097733055472]	134.851	0.124956	0.16203	0.77119	0.440594	0.99997	[-0.19261740591488,0.442529649989628]	134.851	0.128746	0.160001	0.804657	0.421018	0.999491	[-0.184850040052725,0.442341571017232]	134.851	-0.115744	0.163589	-0.707526	0.47924	0.979458	[-0.436372816573958,0.204885395541937]	134.851	-0.248717	0.165315	-1.50451	0.132451	0.421486	[-0.572727771450306,0.0752934415145044]		65.9639	1.52852	0.282733	5.40625	6.43596e-08	8.88458e-07	[0.974377880873863,2.08267131076665]	65.9639	3.0009	0.262246	11.4431
ENSG00000137819.9	PAQR5	I	1171.62	0.226269	0.109882	2.05921	0.0394743	0.84747	[0.0109051448469553,0.441633468112647]	1171.62	0.0835173	0.110328	0.756991	0.449055	0.99997	[-0.13272147540661,0.299756032266164]	1171.62	0.0081382	0.110115	0.0739066	0.941085	0.999491	[-0.207682569566833,0.223958974826392]	1171.62	0.15604	0.109987	1.41871	0.155982	0.756711	[-0.0595305040804049,0.371610773589869]	1171.62	0.19739	0.109924	1.7957	0.072542	0.32143	[-0.0180563025916717,0.412836499248272]		63.4238	-1.73616	0.512768	-3.38585	0.000709575	0.00428867	[-2.74116558536428,-0.731150525485885]	63.4238	3.01303	0.283419	10.631
ENSG00000121552.3	CSTA	I	2956.28	0.177957	0.157342	1.13102	0.258047	0.981519	[-0.130428116070577,0.486343100730864]	2956.28	0.247064	0.157353	1.57012	0.116386	0.99997	[-0.0613422921134895,0.555469511789248]	2956.28	0.034553	0.157368	0.219568	0.826208	0.999491	[-0.273882848740857,0.342988905357337]	2956.28	0.139155	0.157354	0.884343	0.376511	0.943569	[-0.169252951492637,0.447562276314255]	2956.28	0.23468	0.15731	1.49183	0.135744	0.426946	[-0.0736420087020598,0.543001258801545]		119.686	-1.50867	0.246691	-6.11561	9.61889e-10	1.72497e-08	[-1.99217214955953,-1.02516072268027]	119.686	3.01712	0.16083	18.7596
ENSG00000120162.9	MOB3B	I	1485.75	-0.0451915	0.131509	-0.343639	0.731118	0.985468	[-0.302943734746686,0.212560661458322]	1485.75	-0.111297	0.131724	-0.844925	0.398153	0.99997	[-0.369472203551686,0.146877857068824]	1485.75	-0.0242503	0.131394	-0.184562	0.853573	0.999491	[-0.281777119607012,0.233276561848103]	1485.75	-0.0551245	0.131519	-0.419139	0.675115	0.999264	[-0.312896107467051,0.202647111278279]	1485.75	-0.166103	0.131657	-1.26164	0.207078	0.51892	[-0.424145640471902,0.0919390513518462]		232.905	-1.15339	0.240262	-4.80055	1.58232e-06	1.7267e-05	[-1.62429505570176,-0.682484720943929]	232.905	3.02571	0.152019	19.9035
ENSG00000006016.6	CRLF1	I	282.331	0.0477711	0.128477	0.371826	0.710022	0.984606	[-0.204039029966635,0.299581135480807]	282.331	-0.191874	0.130552	-1.46971	0.141639	0.99997	[-0.447752042940431,0.0640031075919688]	282.331	-0.266464	0.129813	-2.05268	0.0401034	0.509582	[-0.520891699818523,-0.012035981829951]	282.331	-0.0780062	0.129113	-0.60417	0.545731	0.992426	[-0.33106326745609,0.175050768550117]	282.331	-0.343363	0.130944	-2.62222	0.00873594	0.0963329	[-0.600007777242569,-0.0867180337082906]		78.5554	1.10934	0.245993	4.50965	6.49351e-06	6.29125e-05	[0.627203565908747,1.59147692304392]	78.5554	3.02737	0.225919	13.4003
ENSG00000186530.13	XKR5	I	0	NA	NA	NA	NA	NA	[NA,NA]	0	NA	NA	NA	NA	NA	[NA,NA]	0	NA	NA	NA	NA	NA	[NA,NA]	0	NA	NA	NA	NA	NA	[NA,NA]	0	NA	NA	NA	NA	NA	[NA,NA]		21.8647	-3.64973	1.31625	-2.77282	0.00555726	0.0245801	[-6.22953023948843,-1.06992421873698]	21.8647	3.03688	0.616017	4.92986
ENSG00000073350.9	LLGL2	I	1617.59	-0.191768	0.100812	-1.90224	0.0571401	0.928679	[-0.389355554926662,0.0058194903406171]	1617.59	-0.254462	0.101028	-2.51874	0.0117776	0.763825	[-0.45247219611927,-0.0564515467320733]	1617.59	-0.254556	0.10076	-2.52636	0.0115251	0.269227	[-0.452042687283575,-0.0570701457017428]	1617.59	-0.39729	0.101088	-3.93014	8.48957e-05	0.00717677	[-0.595418454861959,-0.199161157978877]	1617.59	-0.466201	0.101219	-4.60584	4.10801e-06	0.000324199	[-0.664587452308823,-0.267814376686235]		16.9645	-3.79148	1.26109	-3.0065	0.00264273	0.0132882	[-6.26318381175066,-1.31978271222384]	16.9645	3.04719	0.467741	6.5147
ENSG00000149131.11	SERPING1	I	0.419008	0.762487	4.65018	0.163969	0.869755	NA	[-8.35170687369986,9.87668093825966]	0.419008	-2.22455	4.74925	-0.468401	0.639498	NA	[-11.532907644639,7.08380221357299]	0.419008	-2.41241	4.74925	-0.507955	0.611485	NA	[-11.7207614875662,6.89594837064577]	0.419008	-1.36977	4.74925	-0.288419	0.773026	NA	[-10.6781284422221,7.93858141598981]	0.419008	-0.7787	4.73422	-0.164483	0.869351	NA	[-10.057605391819,8.50020610380995]		767.046	2.04981	0.0935067	21.9215	1.61931e-106	1.56974e-103	[1.86653929871671,2.23307869855421]	767.046	3.05294	0.0901447	33.8671
ENSG00000141576.10	RNF157	I	14.2241	-0.390862	0.566649	-0.689778	0.490334	0.981519	[-1.50147317730579,0.719749378086205]	14.2241	-0.230969	0.56513	-0.408702	0.682759	0.99997	[-1.33860342625265,0.876664558866134]	14.2241	-0.788979	0.577556	-1.36606	0.171919	0.861359	[-1.92096795980899,0.343010257378236]	14.2241	-0.0111682	0.556318	-0.0200752	0.983983	0.999264	[-1.10153108988135,1.0791947298446]	14.2241	-0.544514	0.571752	-0.95236	0.340915	0.640267	[-1.66512761836628,0.576099936793408]		168.492	-2.26141	0.376958	-5.9991	1.9841e-09	3.40754e-08	[-3.00023531131386,-1.52258652044548]	168.492	3.06068	0.187616	16.3135
ENSG00000242284.3	CT45A5	I	0	NA	NA	NA	NA	NA	[NA,NA]	0	NA	NA	NA	NA	NA	[NA,NA]	0	NA	NA	NA	NA	NA	[NA,NA]	0	NA	NA	NA	NA	NA	[NA,NA]	0	NA	NA	NA	NA	NA	[NA,NA]		253.462	1.18548	0.15178	7.81053	5.69501e-15	1.71037e-13	[0.887999422055248,1.48296690195543]	253.462	3.06338	0.139239	22.0008
ENSG00000055163.14	CYFIP2	I	519.305	-0.270961	0.130702	-2.07312	0.0381613	0.837576	[-0.527132219187245,-0.0147894028852602]	519.305	-0.0100072	0.130082	-0.0769296	0.93868	0.99997	[-0.264963535691016,0.244949189670517]	519.305	-0.300124	0.130474	-2.30026	0.0214332	0.380688	[-0.555847759240902,-0.0444002495679489]	519.305	-0.179383	0.130312	-1.37656	0.168648	0.775095	[-0.434790766536963,0.0760245520575488]	519.305	-0.151244	0.130228	-1.16138	0.245486	0.555481	[-0.406486184488897,0.103997507682033]		420.045	-1.04807	0.185407	-5.65283	1.57828e-08	2.39468e-07	[-1.41146167085912,-0.684681380100213]	420.045	3.0721	0.124994	24.5779
ENSG00000137673.4	MMP7	I	7.55915	-0.885003	0.662036	-1.33679	0.181291	0.981519	[-2.18256925032972,0.412563113864637]	7.55915	-0.423372	0.643637	-0.65778	0.510679	0.99997	[-1.68487779278544,0.838133895705844]	7.55915	0.0247844	0.618914	0.0400451	0.968057	0.999491	[-1.188264099269,1.23783297965404]	7.55915	-1.39849	0.697385	-2.00534	0.0449268	0.45413	[-2.76534149387169,-0.0316437029559586]	7.55915	-0.407035	0.638087	-0.637899	0.523539	0.778044	[-1.65766391552301,0.843592988466163]		4.03118	3.18313	1.23035	2.58716	0.00967698	0.0388884	[0.771677090794122,5.59457714384915]	4.03118	3.07278	1.23129	2.49559
ENSG00000155792.5	DEPTOR	I	49.501	0.581713	0.240257	2.42121	0.0154688	0.624447	[0.110818141564217,1.05260842793776]	49.501	0.358183	0.246432	1.45347	0.146092	0.99997	[-0.124815457632389,0.841181821079063]	49.501	0.151801	0.246801	0.615073	0.538507	0.999491	[-0.331920589761619,0.635521851475649]	49.501	0.11504	0.249347	0.461363	0.644538	0.999264	[-0.373672349900848,0.603751597580917]	49.501	0.169736	0.248195	0.683879	0.494052	0.758303	[-0.316718450094002,0.656189648289628]		92.5853	1.01857	0.218603	4.65943	3.17087e-06	3.26615e-05	[0.590111856031977,1.4470208157764]	92.5853	3.07926	0.197666	15.5781
ENSG00000106785.10	TRIM14	I	1643.86	-0.231562	0.105047	-2.20437	0.0274982	0.786532	[-0.437449207917381,-0.0256741486018661]	1643.86	0.0260029	0.104783	0.24816	0.804011	0.99997	[-0.179367737058689,0.231373499986205]	1643.86	-0.0821607	0.104674	-0.78492	0.4325	0.999491	[-0.287318063519233,0.122996588553083]	1643.86	0.0289167	0.104627	0.27638	0.782256	0.999264	[-0.176147689967718,0.233981147960664]	1643.86	0.174337	0.104445	1.66917	0.0950831	0.362421	[-0.0303717900024769,0.379046749725295]		433.743	1.76851	0.146889	12.0398	2.19612e-33	2.21503e-31	[1.48061068292905,2.05640518416467]	433.743	3.08746	0.138813	22.2419
ENSG00000134830.3	C5AR2	I	6.20989	0.141781	0.630435	0.224894	0.822062	0.988593	[-1.093848641875,1.37741086283094]	6.20989	-0.289082	0.663806	-0.435491	0.663206	0.99997	[-1.59011814392412,1.01195485080928]	6.20989	-0.702879	0.68124	-1.03176	0.302183	NA	[-2.03808574882055,0.632327712786795]	6.20989	-0.875478	0.703668	-1.24416	0.213439	0.832885	[-2.25464174690791,0.503685865924417]	6.20989	-1.13378	0.730567	-1.55191	0.120683	NA	[-2.56566343022824,0.298107421070141]		8.20299	4.38021	0.912591	4.79975	1.58862e-06	1.73249e-05	[2.59156427502466,6.16885443692377]	8.20299	3.09288	0.936254	3.30347
ENSG00000249803.1	RP11-114H21.2	I	0	NA	NA	NA	NA	NA	[NA,NA]	0	NA	NA	NA	NA	NA	[NA,NA]	0	NA	NA	NA	NA	NA	[NA,NA]	0	NA	NA	NA	NA	NA	[NA,NA]	0	NA	NA	NA	NA	NA	[NA,NA]		10.3642	-3.65033	1.33246	-2.73955	0.00615241	0.0267982	[-6.26190708430909,-1.03876140023148]	10.3642	3.10025	0.648818	4.7783
ENSG00000136352.13	NKX2-1	I	0	NA	NA	NA	NA	NA	[NA,NA]	0	NA	NA	NA	NA	NA	[NA,NA]	0	NA	NA	NA	NA	NA	[NA,NA]	0	NA	NA	NA	NA	NA	[NA,NA]	0	NA	NA	NA	NA	NA	[NA,NA]		24.2659	-1.8644	0.699585	-2.66501	0.00769851	0.0322602	[-3.23556653996186,-0.493242547241039]	24.2659	3.1021	0.390821	7.93739
ENSG00000188290.6	HES4	I	187.786	-0.129371	0.229964	-0.56257	0.573728	0.981519	[-0.580092331139363,0.321350636021477]	187.786	-0.436312	0.232147	-1.87947	0.0601808	0.99997	[-0.891311977540501,0.0186871677784055]	187.786	-0.306989	0.230405	-1.33239	0.182732	0.875868	[-0.758574443511831,0.14459636401643]	187.786	-0.63789	0.232743	-2.74074	0.00613003	0.145148	[-1.09405828277737,-0.181721302055538]	187.786	-0.864689	0.234374	-3.68935	0.000224824	0.00737624	[-1.32405365975759,-0.405324281011851]		95.9601	1.47145	0.257441	5.71567	1.09273e-08	1.69787e-07	[0.966873783969165,1.97602521396081]	95.9601	3.11412	0.242113	12.8622
ENSG00000147852.11	VLDLR	I	104.229	0.296515	0.184896	1.60368	0.108784	0.981519	[-0.0658753555216642,0.658904790613066]	104.229	0.156288	0.187871	0.831892	0.40547	0.99997	[-0.211931693878461,0.524508016591107]	104.229	0.117653	0.186021	0.632473	0.527078	0.999491	[-0.246940732399041,0.482246996274535]	104.229	0.0384634	0.188009	0.204582	0.837898	0.999264	[-0.330028219113337,0.406955033403112]	104.229	0.107218	0.18717	0.57284	0.566753	0.803864	[-0.259627748472437,0.474064328754786]		517.014	-1.55432	0.168108	-9.24599	2.33076e-20	1.10515e-18	[-1.88380749391497,-1.22483721367289]	517.014	3.13159	0.0992968	31.5377
ENSG00000164749.7	HNF4G	I	4.22723	-0.758682	0.907455	-0.836055	0.403124	0.981519	[-2.53726007031693,1.01989646023952]	4.22723	-0.66819	0.909127	-0.73498	0.462352	0.99997	[-2.45004562472998,1.11366565145755]	4.22723	0.291461	0.834964	0.34907	0.727037	NA	[-1.34503816448169,1.92796003215427]	4.22723	-0.682935	0.901052	-0.757931	0.448492	NA	[-2.4489637928656,1.08309360661038]	4.22723	-0.700186	0.902826	-0.775549	0.438015	NA	[-2.46969187836079,1.06932077477253]		25.8331	1.78954	0.666528	2.68486	0.00725596	0.0307453	[0.483165620884946,3.09590923005072]	25.8331	3.14142	0.624159	5.03305
ENSG00000104432.8	IL7	I	31.9237	0.113938	0.332177	0.343004	0.731595	0.985477	[-0.537116269689682,0.764992064286564]	31.9237	-0.137343	0.339908	-0.404061	0.686168	0.99997	[-0.803550831672607,0.528864017016562]	31.9237	0.0311443	0.332228	0.0937438	0.925313	0.999491	[-0.620009922411411,0.68229849950366]	31.9237	-0.122942	0.337085	-0.364721	0.715319	0.999264	[-0.783616656993477,0.537732466530331]	31.9237	-0.210446	0.339162	-0.620488	0.534937	0.786295	[-0.875190776284045,0.454299334735458]		26.8739	1.98285	0.550699	3.60062	0.000317465	0.00209748	[0.903504347736444,3.06220345946431]	26.8739	3.15566	0.524578	6.01561
ENSG00000139971.11	C14orf37	I	5.66989	-0.583192	0.692552	-0.842092	0.399737	0.981519	[-1.94056882085401,0.774184378725673]	5.66989	-0.503507	0.694324	-0.725176	0.468344	0.99997	[-1.86435694803182,0.857343010123726]	5.66989	-1.64066	0.771378	-2.12692	0.0334269	NA	[-3.15252918399712,-0.128784386876366]	5.66989	-1.39503	0.754881	-1.84802	0.0645996	0.54308	[-2.87457374668859,0.0845052425769055]	5.66989	-0.911311	0.714511	-1.27543	0.202156	NA	[-2.31172812239709,0.489105312430549]		367.538	-1.04358	0.166872	-6.25375	4.00708e-10	7.47803e-09	[-1.37064189350431,-0.716514356562324]	367.538	3.16615	0.109736	28.8524
ENSG00000164509.9	IL31RA	I	169.004	0.348613	0.156207	2.23173	0.0256325	0.769467	[0.0424523966357357,0.654772618118311]	169.004	0.304806	0.157577	1.93433	0.0530723	0.99997	[-0.00403892151599822,0.613651615141754]	169.004	-0.0710574	0.15951	-0.445472	0.655979	0.999491	[-0.383692121154301,0.241577222923305]	169.004	0.364151	0.156051	2.33354	0.0196197	0.281952	[0.0582972874528761,0.67000537708511]	169.004	0.380355	0.155945	2.43903	0.0147267	0.133546	[0.0747081312231857,0.686001049292376]		89.2893	-2.57203	0.907465	-2.8343	0.00459265	0.02105	[-4.35062688807972,-0.793427611981637]	89.2893	3.1684	0.37674	8.41005
ENSG00000159251.6	ACTC1	I	0.894744	-1.03285	2.28746	-0.451526	0.65161	NA	[-5.51618471138796,3.45048846707839]	0.894744	-0.073404	2.21848	-0.0330876	0.973605	NA	[-4.42154098106336,4.27473293014686]	0.894744	0.69364	2.09783	0.330646	0.740912	NA	[-3.41803838197323,4.80531799354612]	0.894744	0.437465	2.13231	0.20516	0.837447	NA	[-3.74178995656841,4.61672051751997]	0.894744	1.8883	2.02532	0.932346	0.351158	NA	[-2.08125215043718,5.8578454954896]		141.493	1.77767	0.161635	10.998	3.90577e-28	3.04249e-26	[1.4608679663982,2.09446569167144]	141.493	3.17728	0.153897	20.6455
ENSG00000198753.7	PLXNB3	I	87.8516	0.0433793	0.277112	0.156541	0.875607	0.992626	[-0.499750098952091,0.586508692440619]	87.8516	-0.295369	0.281974	-1.0475	0.294868	0.99997	[-0.848027808609936,0.257290807796175]	87.8516	0.11123	0.275408	0.403873	0.686306	0.999491	[-0.428559088679692,0.651018514199497]	87.8516	0.13552	0.275889	0.491214	0.623275	0.999264	[-0.40521152567363,0.676251976678883]	87.8516	0.0960396	0.276417	0.347444	0.728258	0.890276	[-0.445728643350676,0.637807777169272]		285.862	1.25871	0.191033	6.589	4.42813e-11	9.19839e-10	[0.884296975530796,1.6331319513716]	285.862	3.17753	0.175554	18.1
ENSG00000135678.7	CPM	I	88.6265	0.286362	0.198286	1.44419	0.148686	0.981519	[-0.102270587561021,0.674994409897573]	88.6265	-0.0117796	0.204021	-0.0577371	0.953958	0.99997	[-0.411653909243969,0.388094699732721]	88.6265	0.143094	0.199039	0.718926	0.472187	0.999491	[-0.247014866973931,0.533203278194521]	88.6265	0.321616	0.197787	1.62607	0.103935	0.65778	[-0.0660400517721867,0.709271331641936]	88.6265	0.196265	0.199457	0.983999	0.325116	0.626925	[-0.194662792046628,0.587193403355813]		160.762	-2.05036	0.493107	-4.15804	3.20991e-05	0.000269278	[-3.01682833331016,-1.08388549941413]	160.762	3.19123	0.242302	13.1705
ENSG00000171533.7	MAP6	I	0.162993	-0.867022	5.98393	-0.144892	0.884796	NA	[-12.5953060119574,10.8612617292562]	0.162993	-0.755689	5.98393	-0.126286	0.899505	NA	[-12.4839726680007,10.9725950732129]	0.162993	-1.90532	5.98393	-0.318406	0.750177	NA	[-13.6336046409529,9.82296310026074]	0.162993	-1.82447	5.98393	-0.304896	0.760446	NA	[-13.5527576829535,9.90381005826008]	0.162993	-1.82156	5.98393	-0.304409	0.760817	NA	[-13.5498431885301,9.90672455268352]		87.4318	1.45307	0.278751	5.21281	1.86006e-07	2.36561e-06	[0.906731416388544,1.99941364779446]	87.4318	3.19676	0.257821	12.3991
ENSG00000198774.3	RASSF9	I	45.7961	0.476247	0.26405	1.80362	0.0712907	0.947989	[-0.0412823930793791,0.993776315699883]	45.7961	0.250897	0.271324	0.924714	0.355114	0.99997	[-0.28088794005618,0.782682203479313]	45.7961	0.956946	0.254643	3.758	0.00017128	0.0170115	[0.457855409951588,1.45603589132345]	45.7961	0.139452	0.271411	0.513803	0.60739	0.998281	[-0.392504156821757,0.671407818553962]	45.7961	0.773595	0.25875	2.98974	0.00279216	0.045804	[0.266454252885924,1.28073580896927]		52.1619	-1.76376	0.63578	-2.77417	0.00553427	0.0245095	[-3.00986593121923,-0.517655647104003]	52.1619	3.22146	0.340501	9.46095
ENSG00000153294.7	GPR115	I	911.904	-0.127376	0.131894	-0.965748	0.33417	0.981519	[-0.385883943467007,0.131131183881888]	911.904	-0.149714	0.13209	-1.13342	0.257038	0.99997	[-0.408605344335641,0.109178342005194]	911.904	-0.390558	0.132213	-2.954	0.0031368	0.126163	[-0.649691117432372,-0.131425114505729]	911.904	-0.433424	0.132471	-3.27183	0.00106852	0.0443103	[-0.693062783460526,-0.173785146332918]	911.904	-0.243315	0.132092	-1.84202	0.0654725	0.304093	[-0.502209794233162,0.0155796108616418]		409.122	1.96184	0.152303	12.8812	5.7454e-38	7.0106e-36	[1.66333213192313,2.26034852871398]	409.122	3.22829	0.144471	22.3456
ENSG00000155980.7	KIF5A	I	6.54772	0.144876	0.737908	0.196334	0.844349	0.989365	[-1.30139724702873,1.59115023125059]	6.54772	0.582845	0.720253	0.809222	0.418387	0.99997	[-0.828824952649904,1.99451425890284]	6.54772	0.150622	0.732928	0.205507	0.837176	0.999491	[-1.28588957235818,1.58713363468477]	6.54772	0.236971	0.732602	0.323465	0.746343	0.999264	[-1.19890306518581,1.67284482346295]	6.54772	0.309055	0.728964	0.423965	0.671592	0.861469	[-1.1196887188988,1.73779905483348]		17.6192	1.34835	0.53042	2.54204	0.0110208	0.0432821	[0.308743369467925,2.38795076864903]	17.6192	3.23102	0.490449	6.58787
ENSG00000178752.11	FAM132B	I	142.796	0.313026	0.155656	2.01101	0.0443244	0.876146	[0.00794558390069089,0.618106320596181]	142.796	0.497348	0.154784	3.21318	0.00131273	0.195575	[0.193977765833447,0.800718391952005]	142.796	0.355214	0.154316	2.30187	0.0213426	0.380381	[0.0527612091453429,0.657667664083269]	142.796	0.434325	0.154326	2.81434	0.00488774	0.126142	[0.131852306776818,0.7367982387148]	142.796	0.242178	0.156488	1.54758	0.121723	0.405656	[-0.0645331638320237,0.548889257863783]		138.427	-1.37876	0.307732	-4.48039	7.45061e-06	7.1197e-05	[-1.98190122627316,-0.775615393447022]	138.427	3.23512	0.201645	16.0436
ENSG00000156269.4	NAA11	I	0	NA	NA	NA	NA	NA	[NA,NA]	0	NA	NA	NA	NA	NA	[NA,NA]	0	NA	NA	NA	NA	NA	[NA,NA]	0	NA	NA	NA	NA	NA	[NA,NA]	0	NA	NA	NA	NA	NA	[NA,NA]		288.995	-3.59143	0.43892	-8.18244	2.78159e-16	9.51685e-15	[-4.45169969369535,-2.73116615140969]	288.995	3.24917	0.143642	22.6199
ENSG00000189067.8	LITAF	I	6372.21	-0.00247982	0.0904355	-0.0274208	0.978124	0.998439	[-0.179730109883625,0.174770474446637]	6372.21	0.0464893	0.0904519	0.513967	0.607275	0.99997	[-0.130793091821929,0.223771696116929]	6372.21	0.041561	0.0903787	0.459854	0.645621	0.999491	[-0.13557805344567,0.218700047949387]	6372.21	-0.0189868	0.0904344	-0.209951	0.833706	0.999264	[-0.196235096844223,0.158261429689448]	6372.21	0.0892442	0.0903935	0.987285	0.323503	0.626079	[-0.0879238604966546,0.266412168398386]		1797.02	1.74572	0.0698173	25.0041	5.51858e-138	1.37562e-134	[1.60887881063419,1.88255765184819]	1797.02	3.24988	0.0663911	48.9506
ENSG00000172575.7	RASGRP1	I	9.33436	-0.387755	0.501788	-0.772747	0.439672	0.981519	[-1.37124251431084,0.595731597591611]	9.33436	0.194203	0.478044	0.406245	0.684562	0.99997	[-0.742745600711419,1.13115188877239]	9.33436	-0.160817	0.48581	-0.331028	0.740623	0.999491	[-1.11298756722034,0.791353702220524]	9.33436	-0.990681	0.544923	-1.81802	0.0690612	0.561592	[-2.05871130645108,0.0773488531457905]	9.33436	-0.464921	0.507162	-0.916712	0.359293	0.655711	[-1.45894046802488,0.529097471156808]		12.3061	1.64147	0.603581	2.71955	0.00653699	0.0281361	[0.458474280940043,2.82446734780589]	12.3061	3.2714	0.567281	5.7668
ENSG00000198732.6	SMOC1	I	2176.73	-0.132728	0.098465	-1.34797	0.177668	0.981519	[-0.32571563626475,0.0602599441130439]	2176.73	-0.108379	0.0985536	-1.09969	0.271465	0.99997	[-0.301540411426385,0.0847826193585961]	2176.73	-0.0472461	0.09829	-0.480681	0.630743	0.999491	[-0.23989106016578,0.14539881149553]	2176.73	-0.443853	0.098838	-4.49071	7.09853e-06	0.00106923	[-0.637572096979789,-0.25013418167503]	2176.73	-0.369398	0.0987441	-3.74097	0.000183314	0.00634215	[-0.562933116253652,-0.175863427336819]		697.809	1.97922	0.125499	15.7708	4.94401e-56	1.18175e-53	[1.73324638221021,2.22519442092351]	697.809	3.29488	0.118997	27.6887
ENSG00000086570.8	FAT2	I	1618.49	-0.0657345	0.196377	-0.334736	0.737825	0.986556	[-0.450627328127917,0.319158290414211]	1618.49	0.140781	0.196249	0.717363	0.47315	0.99997	[-0.243858896057691,0.525421821870245]	1618.49	0.0674304	0.196164	0.343745	0.731038	0.999491	[-0.317044331223726,0.451905151516913]	1618.49	0.261622	0.196072	1.33432	0.1821	0.791723	[-0.122672336585328,0.64591726763797]	1618.49	0.520766	0.19591	2.6582	0.00785601	0.0902625	[0.136790380591172,0.904741773721469]		34.0483	1.09935	0.359699	3.05631	0.00224083	0.0115872	[0.394352654044672,1.80434542230162]	34.0483	3.29919	0.325243	10.1438
ENSG00000149968.7	MMP3	I	0.558177	1.69893	2.72189	0.624173	0.532514	NA	[-3.63588074829253,7.03374877082768]	0.558177	0.0300945	2.77344	0.010851	0.991342	NA	[-5.40573896549586,5.46592792358179]	0.558177	1.56424	2.71652	0.575825	0.564734	NA	[-3.76004675798399,6.88853003254945]	0.558177	2.38548	2.64742	0.901061	0.367556	NA	[-2.80335886091158,7.5743277265275]	0.558177	2.57268	2.63038	0.978066	0.328042	NA	[-2.58276127307912,7.72812195919299]		828.98	-2.68196	0.345249	-7.76817	7.96267e-15	2.37912e-13	[-3.35863193772301,-2.00527967472249]	828.98	3.32103	0.14673	22.6336
ENSG00000154914.12	USP43	I	405.975	-0.159909	0.154555	-1.03464	0.300835	0.981519	[-0.462831143114785,0.143012548587081]	405.975	-0.20966	0.155092	-1.35184	0.176426	0.99997	[-0.513634099290358,0.0943145812463984]	405.975	-0.150575	0.154139	-0.97688	0.328628	0.977564	[-0.452681449383398,0.151531235487744]	405.975	-0.0750374	0.154142	-0.486808	0.626395	0.999264	[-0.377149713315283,0.227074925821545]	405.975	-0.114887	0.154333	-0.74441	0.456629	0.731103	[-0.417374732018128,0.187600404926389]		19.0527	-2.40462	0.943935	-2.54745	0.0108515	0.0427131	[-4.25470307513387,-0.554544887850932]	19.0527	3.34223	0.45867	7.28678
ENSG00000249395.2	CASC9	I	0	NA	NA	NA	NA	NA	[NA,NA]	0	NA	NA	NA	NA	NA	[NA,NA]	0	NA	NA	NA	NA	NA	[NA,NA]	0	NA	NA	NA	NA	NA	[NA,NA]	0	NA	NA	NA	NA	NA	[NA,NA]		26.7235	2.38889	0.507967	4.70285	2.56551e-06	2.69186e-05	[1.39329717553047,3.38449128589961]	26.7235	3.35381	0.489073	6.85748
ENSG00000164683.12	HEY1	I	29.6257	0.549737	0.302903	1.81489	0.0695406	0.947989	[-0.043942906499441,1.1434169229556]	29.6257	-0.0218674	0.321021	-0.0681183	0.945691	0.99997	[-0.651057654680872,0.60732279136246]	29.6257	0.283602	0.307138	0.92337	0.355814	0.990487	[-0.318376935378452,0.885580372419509]	29.6257	0.344654	0.307622	1.12038	0.26255	0.879758	[-0.25827276213403,0.947581540580137]	29.6257	0.367304	0.307142	1.19587	0.231746	0.541848	[-0.234684426480447,0.969291973050493]		54.4883	-1.13253	0.439076	-2.57936	0.00989841	0.0396322	[-1.99310651766863,-0.271961008426119]	54.4883	3.36293	0.29637	11.3471
ENSG00000137699.12	TRIM29	I	7081.07	0.0527951	0.10328	0.511186	0.609221	0.982631	[-0.149629219738758,0.255219368685339]	7081.07	-0.0268163	0.103334	-0.25951	0.795242	0.99997	[-0.229347784319181,0.175715201430082]	7081.07	-0.144703	0.103312	-1.40063	0.161324	0.844203	[-0.347190734540953,0.0577856656108479]	7081.07	-0.0985567	0.103323	-0.953874	0.340147	0.92471	[-0.301065086851245,0.103951721345693]	7081.07	-0.0173526	0.103298	-0.167985	0.866595	0.952537	[-0.219813720242739,0.185108549106696]		29.0087	1.2959	0.371161	3.49149	0.000480341	0.00302035	[0.568440940128399,2.02336441628904]	29.0087	3.3943	0.339916	9.98572
ENSG00000100368.9	CSF2RB	I	0.0429064	-0.0812415	6.00582	-0.0135271	0.989207	NA	[-11.8524375478013,11.6899545345171]	0.0429064	0.0300918	6.00582	0.00501044	0.996002	NA	[-11.7411042038446,11.8012878784739]	0.0429064	-0.157761	6.00582	-0.026268	0.979044	NA	[-11.9289568319575,11.613435250361]	0.0429064	-0.0769138	6.00582	-0.0128065	0.989782	NA	[-11.8481098739582,11.6942822083603]	0.0429064	0.88778	6.00582	0.14782	0.882485	NA	[-10.8834160346955,12.658976047623]		4.24109	2.81935	1.00751	2.79832	0.00513687	0.0230835	[0.844657984627901,4.79403771614395]	4.24109	3.39455	0.989291	3.4313
ENSG00000198246.7	SLC29A3	I	246.541	0.346035	0.145527	2.37781	0.0174157	0.650675	[0.0608080547481716,0.631261549777416]	246.541	0.191682	0.147116	1.30293	0.192598	0.99997	[-0.0966599106820888,0.480023159906251]	246.541	0.23462	0.145583	1.61158	0.107053	0.754196	[-0.0507184257756775,0.519957819180616]	246.541	0.20268	0.146301	1.38537	0.16594	0.769303	[-0.0840638787311332,0.489424310095519]	246.541	0.263933	0.145973	1.80809	0.0705919	0.316656	[-0.0221689283053028,0.550034054051269]		149.712	1.89697	0.219645	8.63651	5.79569e-18	2.3248e-16	[1.4664723800111,2.32746653387151]	149.712	3.40596	0.20685	16.4659
ENSG00000162174.8	ASRGL1	I	12.69	-1.11969	0.461116	-2.42822	0.0151733	0.619325	[-2.02345805309271,-0.215918481432434]	12.69	-0.995837	0.460434	-2.16282	0.0305549	0.99997	[-1.89827113697635,-0.0934023895456478]	12.69	-0.368203	0.419472	-0.877778	0.380064	0.994968	[-1.19035404745769,0.453947051956732]	12.69	-0.788341	0.442334	-1.78223	0.074712	0.58099	[-1.65529977333807,0.0786186239102841]	12.69	-0.455291	0.426526	-1.06744	0.285773	0.594494	[-1.29126654086629,0.380684742370925]		77.8313	1.09972	0.343367	3.20274	0.00136128	0.00755021	[0.426728043393128,1.77270386811543]	77.8313	3.41667	0.303792	11.2468
ENSG00000163347.5	CLDN1	I	523.346	-0.605408	0.226142	-2.67712	0.00742581	0.459415	[-1.04863780000236,-0.162178785478902]	523.346	-0.685097	0.226436	-3.02556	0.00248172	0.292211	[-1.12890391799222,-0.241289989238228]	523.346	-0.927021	0.226556	-4.0918	4.28044e-05	0.0058957	[-1.37106291170348,-0.482979563427541]	523.346	-1.40068	0.227898	-6.14607	7.94262e-10	8.58483e-07	[-1.84735061336634,-0.954006076222407]	523.346	-1.43418	0.228028	-6.2895	3.18497e-10	1.60347e-07	[-1.88110935792469,-0.987255398030118]		213.948	1.98032	0.215061	9.20817	3.31718e-20	1.55026e-18	[1.55880464334127,2.40182678964413]	213.948	3.42563	0.202229	16.9394
ENSG00000261761.2	RP11-103J17.2	I	0	NA	NA	NA	NA	NA	[NA,NA]	0	NA	NA	NA	NA	NA	[NA,NA]	0	NA	NA	NA	NA	NA	[NA,NA]	0	NA	NA	NA	NA	NA	[NA,NA]	0	NA	NA	NA	NA	NA	[NA,NA]		51.8119	1.0717	0.37914	2.82666	0.00470361	0.0214803	[0.328599023728391,1.81479858743234]	51.8119	3.42692	0.33334	10.2806
ENSG00000160588.5	MPZL3	I	847.627	0.0768192	0.159111	0.482803	0.629236	0.982631	[-0.235032433971021,0.388670837451999]	847.627	0.0346806	0.159338	0.217654	0.827699	0.99997	[-0.27761649931769,0.346977688920633]	847.627	0.0349561	0.15902	0.219821	0.82601	0.999491	[-0.276717835267587,0.346629954220748]	847.627	-0.0054759	0.15922	-0.0343921	0.972564	0.999264	[-0.317540677352817,0.306588883260612]	847.627	-0.0218564	0.159265	-0.137233	0.890847	0.961975	[-0.33401067482908,0.290297853753644]		254.874	2.06376	0.174126	11.8521	2.09823e-32	2.01165e-30	[1.72247825997859,2.40503857279233]	254.874	3.43781	0.165245	20.8043
ENSG00000164867.6	NOS3	I	3.29647	-0.393017	0.837293	-0.46939	0.638791	0.982631	[-2.03408159891166,1.24804767680981]	3.29647	0.279471	0.792118	0.352815	0.724227	0.99997	[-1.2730517100125,1.83199351475397]	3.29647	-0.0302113	0.800833	-0.0377248	0.969907	NA	[-1.59981597474755,1.53939336182573]	3.29647	-0.920737	0.89943	-1.02369	0.305982	NA	[-2.68358703628094,0.842112837360733]	3.29647	-1.03628	0.913802	-1.13403	0.25678	NA	[-2.82730096161625,0.754736108677272]		27.3247	2.28051	0.382053	5.96909	2.38576e-09	4.05346e-08	[1.53169829920105,3.02931700917805]	27.3247	3.45569	0.367474	9.40388
ENSG00000168952.11	STXBP6	I	0.0447411	-0.0812415	6.00582	-0.0135271	0.989207	NA	[-11.8524375478013,11.6899545345171]	0.0447411	0.0300918	6.00582	0.00501044	0.996002	NA	[-11.7411042038446,11.8012878784739]	0.0447411	-0.157761	6.00582	-0.026268	0.979044	NA	[-11.9289568319575,11.613435250361]	0.0447411	-0.0769138	6.00582	-0.0128065	0.989782	NA	[-11.8481098739582,11.6942822083603]	0.0447411	0.88778	6.00582	0.14782	0.882485	NA	[-10.8834160346955,12.658976047623]		175.936	1.65179	0.217773	7.58492	3.32695e-14	9.39353e-13	[1.22496173546208,2.07861513439103]	175.936	3.46169	0.202673	17.0802
ENSG00000221866.5	PLXNA4	I	4.4339	0.179417	0.720143	0.249141	0.803252	0.988593	[-1.23203760878583,1.59087217044645]	4.4339	0.455556	0.709728	0.641874	0.520955	0.99997	[-0.935485864602351,1.84659761225396]	4.4339	0.687924	0.685947	1.00288	0.315918	NA	[-0.656508286901652,2.03235581385939]	4.4339	0.66655	0.691186	0.964358	0.334867	NA	[-0.688148920795416,2.02124987928461]	4.4339	-0.189213	0.749861	-0.252331	0.800785	NA	[-1.65891364508885,1.28048678257863]		188.573	-1.59819	0.295615	-5.40633	6.43303e-08	8.88458e-07	[-2.1775850873885,-1.01879611471166]	188.573	3.48483	0.184671	18.8704
ENSG00000211772.4	TRBC2	I	0.137361	-0.0811244	6.00582	-0.0135076	0.989223	NA	[-11.852320460255,11.6900716220635]	0.137361	-0.93157	6.00582	-0.155111	0.876734	NA	[-12.7027664611375,10.839625621181]	0.137361	-0.157644	6.00582	-0.0262485	0.979059	NA	[-11.9288397444111,11.6135523379073]	0.137361	-1.03858	6.00582	-0.172928	0.862708	NA	[-12.8097721312511,10.7326199510674]	0.137361	-1.03566	6.00582	-0.172443	0.863089	NA	[-12.8068576368277,10.7355344454908]		28.7511	-4.03029	1.06896	-3.7703	0.000163051	0.00116554	[-6.12541284857421,-1.93517409698694]	28.7511	3.49971	0.326932	10.7047
ENSG00000137841.7	PLCB2	I	74.2455	-0.150269	0.217373	-0.691293	0.489381	0.981519	[-0.576312093106111,0.275775025540386]	74.2455	-0.373451	0.222662	-1.67721	0.0935008	0.99997	[-0.809859952323036,0.062957819989587]	74.2455	-0.425126	0.220389	-1.92899	0.0537327	0.58049	[-0.857080185593954,0.00682732655236207]	74.2455	-0.275571	0.219321	-1.25647	0.208945	0.825772	[-0.705432547005456,0.154290930597079]	74.2455	-0.188117	0.218029	-0.862805	0.388245	0.680722	[-0.615445549636251,0.239212451976042]		32.5255	1.00942	0.372812	2.7076	0.00677723	0.029027	[0.278726528982064,1.74012287852847]	32.5255	3.50484	0.334419	10.4804
ENSG00000213412.3	HNRNPA1P33	I	1544.78	-0.101988	0.180618	-0.564661	0.572304	0.981519	[-0.455991588343953,0.252016197905333]	1544.78	0.17443	0.180463	0.966568	0.33376	0.99997	[-0.179271466934761,0.528131282385479]	1544.78	0.0586313	0.180407	0.324994	0.745185	0.999491	[-0.294960087399877,0.412222609553118]	1544.78	0.012057	0.180509	0.0667943	0.946745	0.999264	[-0.341734105682033,0.365848057983062]	1544.78	0.0367635	0.180492	0.203685	0.838599	0.940365	[-0.316993535413408,0.390520497575452]		24.3238	1.73037	0.495862	3.48961	0.00048372	0.00303831	[0.758494564010402,2.70223710607202]	24.3238	3.50756	0.461698	7.59708
ENSG00000170396.6	ZNF804A	I	0.292371	-1.04297	5.17113	-0.201691	0.840158	NA	[-11.1782004448241,9.09226016294089]	0.292371	-0.931636	5.17113	-0.180161	0.857026	NA	[-11.0668665813632,9.2035940264018]	0.292371	-1.11949	5.17113	-0.216488	0.828607	NA	[-11.2547200860349,9.01574052173006]	0.292371	0.690874	5.14294	0.134334	0.893138	NA	[-9.38910422850962,10.7708528399927]	0.292371	1.44691	5.10286	0.283549	0.776756	NA	[-8.55450684383903,11.4483267142021]		2556.62	1.56979	0.111627	14.0628	6.42941e-45	1.01069e-42	[1.35100247141345,1.7885721214199]	2556.62	3.51185	0.109513	32.0679
ENSG00000135426.10	TESPA1	I	0.246144	-0.0812806	5.35094	-0.01519	0.987881	NA	[-10.568928977942,10.4063677080697]	0.246144	0.0300531	5.35094	0.00561642	0.995519	NA	[-10.4575952198311,10.5177014661805]	0.246144	1.72794	5.317	0.324984	0.745193	NA	[-8.69318181294476,12.1490600221952]	0.246144	2.75422	5.2703	0.522592	0.601258	NA	[-7.57538243564085,13.0838204556655]	0.246144	-0.0740384	5.35094	-0.0138365	0.98896	NA	[-10.5616867827349,10.4136099032767]		57.4004	3.50919	0.311432	11.2679	1.89004e-29	1.58554e-27	[2.8987931811146,4.11958463873846]	57.4004	3.52753	0.310795	11.35
ENSG00000117266.11	CDK18	I	301.828	-0.0901382	0.244837	-0.368157	0.712756	0.984606	[-0.570008909398202,0.389732538131534]	301.828	-0.20211	0.245576	-0.823006	0.410505	0.99997	[-0.683429263657916,0.279209094964112]	301.828	0.124252	0.243811	0.509624	0.610315	0.999491	[-0.353608291109588,0.602111768749257]	301.828	-0.0421347	0.244579	-0.172274	0.863222	0.999264	[-0.521500662716169,0.437231304300304]	301.828	0.190704	0.243873	0.781981	0.434226	0.716582	[-0.287278200450259,0.668686505284158]		162.372	1.04054	0.263497	3.94895	7.84937e-05	0.000603896	[0.524091894350176,1.55697955208904]	162.372	3.5523	0.229619	15.4704
ENSG00000138646.4	HERC5	I	3.63711	0.574134	0.874082	0.656843	0.511282	0.981519	[-1.13903465739313,2.28730334744657]	3.63711	-0.669761	0.976931	-0.685576	0.49298	0.99997	[-2.58451112588175,1.24498918456074]	3.63711	0.24907	0.887274	0.280714	0.77893	NA	[-1.48995420295794,1.98809489538037]	3.63711	-0.547494	0.953266	-0.574335	0.565741	NA	[-2.41586069143787,1.32087265794539]	3.63711	-0.022891	0.909816	-0.0251601	0.979927	NA	[-1.80609763365139,1.7603155856565]		3.17054	4.04324	1.43061	2.82623	0.00470994	0.0214972	[1.23928963231605,6.84718046237004]	3.17054	3.58987	1.45396	2.46903
ENSG00000235750.5	KIAA0040	I	1749.02	-0.0633123	0.0838194	-0.755343	0.450043	0.981519	[-0.227595274471642,0.100970585472444]	1749.02	0.104575	0.0836904	1.24954	0.211466	0.99997	[-0.0594553835259402,0.268605036321193]	1749.02	-0.212234	0.0839047	-2.52947	0.0114235	0.268572	[-0.376684729609889,-0.047784248911475]	1749.02	-0.35753	0.0843035	-4.24099	2.22537e-05	0.00261041	[-0.522762313405521,-0.192298499705487]	1749.02	-0.307899	0.0842268	-3.65559	0.000256591	0.00807952	[-0.472979945922737,-0.142817123036836]		155.456	-4.10168	0.861248	-4.76248	1.91226e-06	2.05589e-05	[-5.78969638213578,-2.41366430311935]	155.456	3.59	0.22615	15.8744
ENSG00000149575.5	SCN2B	I	0.272999	3.00645	5.92692	0.507254	0.611977	NA	[-8.61009327231762,14.6229946974052]	0.272999	0.0300226	6.00582	0.00499892	0.996011	NA	[-11.7411734425328,11.8012186393765]	0.272999	-0.15783	6.00582	-0.0262795	0.979034	NA	[-11.9290260706457,11.6133660112636]	0.272999	-0.0769831	6.00582	-0.0128181	0.989773	NA	[-11.8481791126463,11.694212969263]	0.272999	-0.0740686	6.00582	-0.0123328	0.99016	NA	[-11.8452646182229,11.6971274636864]		54.0693	2.8857	0.389418	7.41029	1.26022e-13	3.34188e-12	[2.12245379809112,3.64894291590277]	54.0693	3.61441	0.380597	9.49669
ENSG00000133110.10	POSTN	I	0.0364443	-0.0812415	6.00582	-0.0135271	0.989207	NA	[-11.8524375478013,11.6899545345171]	0.0364443	0.0300918	6.00582	0.00501044	0.996002	NA	[-11.7411042038446,11.8012878784739]	0.0364443	-0.157761	6.00582	-0.026268	0.979044	NA	[-11.9289568319575,11.6134352503609]	0.0364443	-0.0769138	6.00582	-0.0128065	0.989782	NA	[-11.8481098739582,11.6942822083603]	0.0364443	-0.0739993	6.00582	-0.0123213	0.990169	NA	[-11.8451953795347,11.6971967027837]		23918.5	2.20715	0.0892596	24.7274	5.43127e-135	1.18463e-131	[2.03220900758951,2.38210007302994]	23918.5	3.65818	0.0891474	41.0352
ENSG00000128683.9	GAD1	I	105.019	-0.0455423	0.158518	-0.2873	0.773883	0.988593	[-0.356232753939765,0.265148055794792]	105.019	0.197874	0.156621	1.26339	0.206449	0.99997	[-0.10909846912654,0.504846209781653]	105.019	0.106785	0.155319	0.687521	0.491755	0.999491	[-0.197634517228256,0.411204556340383]	105.019	-0.0622784	0.158834	-0.392097	0.694987	0.999264	[-0.373588149520702,0.249031267129991]	105.019	0.00777431	0.157836	0.0492557	0.960715	0.989291	[-0.301577906158523,0.317126528907888]		36.1477	2.33041	0.620839	3.75366	0.000174274	0.00123578	[1.11359293966102,3.54723580861244]	36.1477	3.69151	0.589675	6.26025
ENSG00000242516.1	LINC00960	I	0	NA	NA	NA	NA	NA	[NA,NA]	0	NA	NA	NA	NA	NA	[NA,NA]	0	NA	NA	NA	NA	NA	[NA,NA]	0	NA	NA	NA	NA	NA	[NA,NA]	0	NA	NA	NA	NA	NA	[NA,NA]		26.0253	-4.16508	1.28878	-3.2318	0.00123011	0.00689062	[-6.69103805339474,-1.63911971113531]	26.0253	3.71223	0.537163	6.91082
ENSG00000108691.5	CCL2	I	0.162888	1.73028	5.98166	0.289265	0.772379	NA	[-9.993553122209,13.4541200589551]	0.162888	0.0300476	6.00582	0.00500308	0.996008	NA	[-11.7411484235043,11.8012436587432]	0.162888	0.803974	6.00582	0.133866	0.893509	NA	[-10.9672217067779,12.5751703754696]	0.162888	-0.0769581	6.00582	-0.0128139	0.989776	NA	[-11.8481540936178,11.6942379886296]	0.162888	0.887736	6.00582	0.147813	0.882491	NA	[-10.8834602543551,12.6589318278923]		519.511	1.14235	0.183949	6.21013	5.29413e-10	9.8065e-09	[0.781815189367027,1.50288356618458]	519.511	3.72793	0.162306	22.9686
ENSG00000177875.3	C12orf68	I	1.09968	-2.16366	1.65197	-1.30975	0.190281	NA	[-5.40145830036334,1.07413749395252]	1.09968	-0.240648	1.4178	-0.169733	0.86522	0.99997	[-3.01949029852537,2.53819335587712]	1.09968	-3.0041	1.73784	-1.72864	0.0838733	NA	[-6.4102017659192,0.402001091311647]	1.09968	-1.94678	1.62877	-1.19525	0.231991	NA	[-5.13911491125978,1.24555205300199]	1.09968	-1.63164	1.57124	-1.03844	0.299064	NA	[-4.71121444078581,1.44792916572159]		28.2479	1.84325	0.584628	3.15286	0.00161678	0.00876669	[0.697401789421861,2.98910158288741]	28.2479	3.73674	0.541523	6.90043
ENSG00000062038.9	CDH3	I	14744.9	-0.111483	0.0926872	-1.20279	0.229058	0.981519	[-0.293146584121054,0.0701804118742643]	14744.9	-0.0964517	0.0927004	-1.04047	0.298123	0.99997	[-0.278141204779268,0.0852378475660707]	14744.9	-0.205533	0.0926871	-2.21749	0.0265894	0.423569	[-0.387196354351454,-0.0238695904577917]	14744.9	-0.14749	0.0926904	-1.59121	0.111562	0.678519	[-0.329159938470513,0.0341798302720877]	14744.9	-0.106104	0.0926845	-1.14478	0.252299	0.562274	[-0.287762068854733,0.0755546544694629]		17.9083	2.67486	0.594902	4.49631	6.91443e-06	6.65104e-05	[1.50887429615306,3.84084653494419]	17.9083	3.74537	0.577726	6.48294
ENSG00000019991.11	HGF	I	0	NA	NA	NA	NA	NA	[NA,NA]	0	NA	NA	NA	NA	NA	[NA,NA]	0	NA	NA	NA	NA	NA	[NA,NA]	0	NA	NA	NA	NA	NA	[NA,NA]	0	NA	NA	NA	NA	NA	[NA,NA]		10.642	4.10856	0.9153	4.48876	7.164e-06	6.87972e-05	[2.31460547672649,5.90251748774882]	10.642	3.7474	0.920009	4.07322
ENSG00000155974.7	GRIP1	I	158.017	-0.104381	0.218181	-0.478413	0.632356	0.982631	[-0.532007396712311,0.32324602244849]	158.017	-0.254795	0.219928	-1.15854	0.246644	0.99997	[-0.685845197437798,0.176255464277309]	158.017	-0.208685	0.218183	-0.956466	0.338837	0.983264	[-0.63631628910447,0.218946450729662]	158.017	-0.210871	0.218759	-0.963944	0.335074	0.921152	[-0.639630644072734,0.217888261035299]	158.017	0.0970581	0.216744	0.447801	0.654297	0.852459	[-0.327752323007069,0.521868453602392]		89.6875	-1.3274	0.457686	-2.90024	0.00372873	0.0177806	[-2.22444740610296,-0.430352451531737]	89.6875	3.74983	0.273136	13.7288
ENSG00000204174.2	NPY4R	I	5.07937	-1.21564	0.873119	-1.39229	0.163834	0.981519	[-2.92691831676385,0.495646037943046]	5.07937	-0.185925	0.798935	-0.232717	0.815981	0.99997	[-1.75180863929527,1.37995774650568]	5.07937	-0.704757	0.821132	-0.858276	0.39074	NA	[-2.31414587984513,0.904631272610899]	5.07937	-0.190451	0.792901	-0.240196	0.810179	0.999264	[-1.74450804770073,1.36360562694254]	5.07937	-0.364087	0.803501	-0.453127	0.650458	NA	[-1.93891985802455,1.21074490803723]		75.1252	1.54205	0.374417	4.11855	3.81271e-05	0.000315748	[0.808209890890413,2.27589811715478]	75.1252	3.75162	0.340982	11.0024
ENSG00000126890.13	CTAG2	I	0.0424418	-1.04286	6.00582	-0.173642	0.862147	NA	[-12.8140607759708,10.7283313063477]	0.0424418	-0.931531	6.00582	-0.155105	0.876739	NA	[-12.7027274320141,10.8396646503044]	0.0424418	-1.11938	6.00582	-0.186383	0.852144	NA	[-12.890580060127,10.6518120221915]	0.0424418	-1.03854	6.00582	-0.172922	0.862713	NA	[-12.8097331021276,10.7326589801908]	0.0424418	-1.03562	6.00582	-0.172436	0.863094	NA	[-12.8068186077042,10.7355734746143]		920.696	-2.37715	0.259159	-9.17254	4.61999e-20	2.12143e-18	[-2.8850924439959,-1.86920653781939]	920.696	3.76872	0.153089	24.6178
ENSG00000138772.8	ANXA3	I	8148.06	-0.142455	0.123479	-1.15368	0.248632	0.981519	[-0.384468165738398,0.0995590970313128]	8148.06	-0.045234	0.123484	-0.366316	0.714129	0.99997	[-0.28725729951131,0.19678932136691]	8148.06	-0.305929	0.1235	-2.47715	0.0132435	0.291824	[-0.547985053518867,-0.0638731223052839]	8148.06	-0.282687	0.123514	-2.2887	0.0220968	0.302285	[-0.524771204240204,-0.0406036618534067]	8148.06	-0.300308	0.123518	-2.43128	0.0150454	0.13558	[-0.542399209012446,-0.058216598125411]		70.8269	-2.66342	0.509829	-5.22415	1.74956e-07	2.23977e-06	[-3.66266881570061,-1.66417660513602]	70.8269	3.79227	0.232717	16.2956
ENSG00000105048.12	TNNT1	I	544.093	0.0783869	0.137373	0.570615	0.568261	0.981519	[-0.190858761071091,0.347632653122505]	544.093	0.0175009	0.137896	0.126914	0.899009	0.99997	[-0.252769905812175,0.287771708354068]	544.093	-0.436787	0.138823	-3.14636	0.00165317	0.0836514	[-0.708874432967757,-0.164698740393543]	544.093	-0.0155011	0.137659	-0.112605	0.910344	0.999264	[-0.285307287174398,0.2543051816678]	544.093	-0.291306	0.13858	-2.10208	0.0355461	0.22233	[-0.562916397249957,-0.0196946288109769]		628.324	1.24816	0.164454	7.5897	3.20658e-14	9.06834e-13	[0.925832787080472,1.57048126683493]	628.324	3.80076	0.147204	25.8197
ENSG00000124126.9	PREX1	I	10.3072	0.279449	0.506862	0.551332	0.581406	0.981519	[-0.713982577432515,1.27288130125133]	10.3072	0.793162	0.491357	1.61423	0.106478	0.99997	[-0.169879929464041,1.75620478483837]	10.3072	0.121496	0.510505	0.237992	0.811887	0.999491	[-0.879074784910384,1.12206719005453]	10.3072	-0.935994	0.584504	-1.60135	0.1093	0.669338	[-2.08160133688383,0.209614188350142]	10.3072	-0.548683	0.553785	-0.990787	0.32179	0.624502	[-1.63408140306219,0.536715793358809]		192.133	-1.72544	0.436185	-3.95575	7.62952e-05	0.00058932	[-2.58034707515585,-0.87053215506939]	192.133	3.80144	0.232956	16.3183
ENSG00000141934.5	PPAP2C	I	1649.93	-0.0476591	0.0998873	-0.477129	0.633271	0.982631	[-0.243434678288653,0.148116464167267]	1649.93	-0.0936095	0.100109	-0.935072	0.349751	0.99997	[-0.289820319368825,0.102601357614213]	1649.93	0.228864	0.0993791	2.30294	0.0212825	0.380323	[0.0340842296499015,0.423643098622667]	1649.93	0.147044	0.0995823	1.47661	0.139781	0.730566	[-0.0481339520241095,0.342221295471576]	1649.93	0.114995	0.0996368	1.15414	0.248443	0.55853	[-0.0802898364386094,0.310279302236364]		52.3781	-2.3083	0.923317	-2.50001	0.0124191	0.0476789	[-4.11796850576247,-0.498631139459305]	52.3781	3.80205	0.410171	9.26943
ENSG00000130176.3	CNN1	I	0.0369332	-0.0812415	6.00582	-0.0135271	0.989207	NA	[-11.8524375478013,11.6899545345171]	0.0369332	0.0300918	6.00582	0.00501044	0.996002	NA	[-11.7411042038446,11.8012878784739]	0.0369332	0.804019	6.00582	0.133873	0.893503	NA	[-10.9671774871182,12.5752145952002]	0.0369332	-0.0769138	6.00582	-0.0128065	0.989782	NA	[-11.8481098739582,11.6942822083603]	0.0369332	-0.0739993	6.00582	-0.0123213	0.990169	NA	[-11.8451953795347,11.6971967027837]		972.251	1.22426	0.100163	12.2226	2.35366e-34	2.47404e-32	[1.02793936628276,1.42057136575838]	972.251	3.87494	0.0934432	41.4684
ENSG00000197172.6	MAGEA6	I	0.0436214	-0.0812415	6.00582	-0.0135271	0.989207	NA	[-11.8524375478013,11.6899545345171]	0.0436214	0.0300918	6.00582	0.00501044	0.996002	NA	[-11.7411042038446,11.8012878784739]	0.0436214	0.804019	6.00582	0.133873	0.893503	NA	[-10.9671774871182,12.5752145952002]	0.0436214	-0.0769138	6.00582	-0.0128065	0.989782	NA	[-11.8481098739582,11.6942822083603]	0.0436214	-0.0739993	6.00582	-0.0123213	0.990169	NA	[-11.8451953795347,11.6971967027837]		1224.56	-3.41882	0.272711	-12.5364	4.71768e-36	5.34538e-34	[-3.95332087408781,-2.88431488079505]	1224.56	3.89522	0.108028	36.0574
ENSG00000249978.1	TRGV7	I	0.248516	1.71424	5.38776	0.318173	0.750354	NA	[-8.84557899217874,12.2740544992447]	0.248516	0.991822	5.41191	0.183267	0.854589	NA	[-9.61532141128936,11.5989660836405]	0.248516	-0.157814	5.41191	-0.0291604	0.976737	NA	[-10.7649572835068,10.4493302114231]	0.248516	-0.0769663	5.41191	-0.0142217	0.988653	NA	[-10.6841100512947,10.5301774436351]	0.248516	0.887191	5.41185	0.163935	0.869783	NA	[-9.71984914094599,11.4942303490836]		22.4413	2.24997	0.640292	3.51398	0.000441454	0.00280106	[0.995021608476289,3.50492147491771]	22.4413	3.91609	0.604708	6.476
ENSG00000105419.13	MEIS3	I	168.489	-0.201922	0.189889	-1.06337	0.287614	0.981519	[-0.574098147433047,0.170253208015282]	168.489	-0.125691	0.190048	-0.661364	0.508379	0.99997	[-0.498179257934839,0.246797007396717]	168.489	-0.235784	0.189499	-1.24425	0.213408	0.915598	[-0.607196369777013,0.135627601613547]	168.489	-0.608411	0.193241	-3.14846	0.00164132	0.0597029	[-0.987155248314451,-0.229666123209484]	168.489	-0.763497	0.194854	-3.91829	8.91776e-05	0.00363685	[-1.14540430649427,-0.381589271084911]		680.025	1.627	0.128852	12.6269	1.50059e-36	1.76917e-34	[1.3744578206003,1.87954863333123]	680.025	3.91684	0.120114	32.6093
ENSG00000011677.8	GABRA3	I	0.291855	-1.82182	4.38916	-0.415073	0.678089	NA	[-10.4244251498804,6.78078063728536]	0.291855	0.208765	4.34491	0.0480483	0.961678	NA	[-8.30710197942368,8.72463290118592]	0.291855	-1.89834	4.38916	-0.432507	0.665373	NA	[-10.5009450673498,6.70426071981598]	0.291855	-1.81749	4.38916	-0.414087	0.678811	NA	[-10.4200974402192,6.78510834694658]	0.291855	-0.852793	4.38916	-0.194295	0.845945	NA	[-9.45539561665105,7.74981017051471]		449.355	-1.88934	0.2568	-7.35723	1.87769e-13	4.9195e-12	[-2.3926544205894,-1.38601706567959]	449.355	3.92584	0.131179	29.9273
ENSG00000197245.4	FAM110D	I	0.204029	-0.081294	5.67081	-0.0143355	0.988562	NA	[-11.1958786180196,11.0332906079493]	0.204029	0.991821	5.67081	0.174899	0.861159	NA	[-10.1227638295619,12.106405396407]	0.204029	0.803968	5.67081	0.141773	0.887259	NA	[-10.3106168252289,11.91855240074]	0.204029	-0.0769663	5.67081	-0.0135724	0.989171	NA	[-11.1915509357089,11.0376182902601]	0.204029	0.887729	5.67081	0.156544	0.875605	NA	[-10.2268552089177,12.0023140170512]		7.83347	2.40416	0.903821	2.66	0.00781415	0.0326194	[0.632703998073754,4.17561718923299]	7.83347	3.93678	0.866044	4.5457
ENSG00000167754.8	KLK5	I	513.898	0.351496	0.24107	1.45806	0.144823	0.981519	[-0.120993072891645,0.823985252213287]	513.898	0.357158	0.241223	1.48061	0.13871	0.99997	[-0.115630190165711,0.829945596647434]	513.898	-0.0400423	0.241545	-0.165776	0.868333	0.999491	[-0.513461117303875,0.433376507756196]	513.898	-1.67007	0.24694	-6.76308	1.35086e-11	2.92017e-08	[-2.15406689355191,-1.18608091255716]	513.898	-1.65115	0.246837	-6.68923	2.24348e-11	1.72394e-08	[-2.13493777115584,-1.16735597767477]		18.9989	-3.20619	1.28609	-2.49297	0.0126679	0.0485167	[-5.72688262574202,-0.685496357749853]	18.9989	3.95969	0.528404	7.49367
ENSG00000240583.6	AQP1	I	5.6271	-0.457226	0.802838	-0.569511	0.569009	0.981519	[-2.03076003972514,1.11630865340087]	5.6271	-1.22075	0.883264	-1.38209	0.166943	0.99997	[-2.95191911533357,0.51041197193387]	5.6271	-0.398823	0.79368	-0.502498	0.615317	NA	[-1.9544073497011,1.15676171859059]	5.6271	0.143627	0.767637	0.187103	0.85158	0.999264	[-1.36091312121068,1.64816756619931]	5.6271	0.390149	0.756586	0.515671	0.606084	NA	[-1.0927320665377,1.87303077103911]		18.0734	4.00698	0.617205	6.49213	8.46306e-11	1.71115e-09	[2.7972779445976,5.21667865666464]	18.0734	3.96039	0.616841	6.42044
ENSG00000112137.12	PHACTR1	I	0.392884	-0.0811989	3.523	-0.0230482	0.981612	NA	[-6.98615985569079,6.82376196564591]	0.392884	0.0301357	3.523	0.00855398	0.993175	NA	[-6.87482519440949,6.93509662692721]	0.392884	-1.11951	3.523	-0.317771	0.750658	NA	[-8.024470770101,5.7854510512357]	0.392884	-0.0768712	3.523	-0.0218198	0.982592	NA	[-6.98183213064149,6.82808969069522]	0.392884	-0.0739567	3.523	-0.0209925	0.983252	NA	[-6.97891760173301,6.8310042196037]		59.0609	-2.15767	0.80968	-2.66484	0.00770243	0.0322688	[-3.74461228188126,-0.570726183556296]	59.0609	3.96652	0.377391	10.5104
ENSG00000197106.6	SLC6A17	I	0.0370397	-0.081235	6.00582	-0.013526	0.989208	NA	[-11.8524310429279,11.6899610393906]	0.0370397	0.0300983	6.00582	0.00501153	0.996001	NA	[-11.7410976989712,11.8012943833473]	0.0370397	-0.157754	6.00582	-0.0262669	0.979044	NA	[-11.9289503270841,11.6134417552344]	0.0370397	-0.0769073	6.00582	-0.0128055	0.989783	NA	[-11.8481033690847,11.6942887132338]	0.0370397	-0.0739928	6.00582	-0.0123202	0.99017	NA	[-11.8451888746613,11.6972032076572]		23.0797	1.91582	0.613806	3.12121	0.00180109	0.00960198	[0.712780546528788,3.11885774471785]	23.0797	3.98371	0.568279	7.01013
ENSG00000084710.9	EFR3B	I	18.0201	0.549351	0.39365	1.39553	0.162855	0.981519	[-0.222188247428126,1.32088971931239]	18.0201	0.203096	0.409681	0.495742	0.620077	0.99997	[-0.599864434012469,1.00605647211303]	18.0201	0.60014	0.389907	1.53919	0.123759	0.778152	[-0.164064014253076,1.36434337217419]	18.0201	0.511085	0.394941	1.29408	0.195639	0.809912	[-0.262986130327873,1.28515527253572]	18.0201	0.800365	0.386757	2.06943	0.0385061	0.232835	[0.0423354911282136,1.55839463400631]		101.322	1.2023	0.361139	3.3292	0.000870962	0.00512906	[0.49448434513798,1.91012373430349]	101.322	3.99332	0.314458	12.699
ENSG00000255098.1	RP11-481A20.11	I	14.6893	-0.204562	0.395372	-0.517391	0.604883	0.981914	[-0.979477918079305,0.570353369400515]	14.6893	0.2072	0.383772	0.539903	0.589264	0.99997	[-0.544980398848091,0.95937989293379]	14.6893	-0.66196	0.413464	-1.60101	0.109374	0.758607	[-1.47233369034713,0.148413991735788]	14.6893	0.0754493	0.384649	0.196151	0.844492	0.999264	[-0.678449285737415,0.829347836397894]	14.6893	-0.232518	0.39693	-0.58579	0.558017	0.798704	[-1.01048581580708,0.545450724778201]		21.9899	-3.84276	1.31138	-2.93031	0.00338625	0.0163947	[-6.4130195222761,-1.27249381614618]	21.9899	3.99403	0.589706	6.77291
ENSG00000213401.4	MAGEA12	I	0.0374385	-0.081235	6.00582	-0.013526	0.989208	NA	[-11.8524310429279,11.6899610393906]	0.0374385	0.0300983	6.00582	0.00501153	0.996001	NA	[-11.7410976989712,11.8012943833473]	0.0374385	0.804025	6.00582	0.133874	0.893502	NA	[-10.9671709822448,12.5752211000737]	0.0374385	-0.0769073	6.00582	-0.0128055	0.989783	NA	[-11.8481033690847,11.6942887132338]	0.0374385	-0.0739928	6.00582	-0.0123202	0.99017	NA	[-11.8451888746613,11.6972032076572]		921.532	-1.88278	0.226679	-8.30595	9.90203e-17	3.53334e-15	[-2.32706703307998,-1.43850208982826]	921.532	4.01339	0.131293	30.5683
ENSG00000111224.9	PARP11	I	167.868	0.0879873	0.184258	0.477521	0.632991	0.982631	[-0.273152556379657,0.449127109027913]	167.868	-0.123171	0.186625	-0.659991	0.50926	0.99997	[-0.488949211437423,0.242607587276274]	167.868	0.00155453	0.184232	0.00843788	0.993268	0.999491	[-0.359533673556582,0.362642730002731]	167.868	-0.10234	0.185583	-0.551451	0.581324	0.997086	[-0.466076369951591,0.261396178185315]	167.868	-0.111205	0.185706	-0.59882	0.549293	0.793881	[-0.475182461790804,0.252773037923981]		149.42	2.63844	0.238538	11.0609	1.94174e-28	1.56135e-26	[2.17091539219929,3.10596720729919]	149.42	4.01406	0.229171	17.5156
ENSG00000140835.8	CHST4	I	18.9335	0.0459959	0.403319	0.114044	0.909203	0.994988	[-0.74449388240175,0.83648560078154]	18.9335	0.376921	0.396392	0.950879	0.341666	0.99997	[-0.399993239200891,1.15383529140848]	18.9335	-0.0402547	0.403604	-0.0997382	0.920552	0.999491	[-0.831304431854101,0.750794934553938]	18.9335	-0.401654	0.420716	-0.954691	0.339734	0.924448	[-1.22624202341293,0.422934305879322]	18.9335	-0.282861	0.415782	-0.680311	0.496308	0.759469	[-1.09777939403519,0.532056934592975]		50.1349	-3.65111	1.30929	-2.78861	0.00529352	0.0236258	[-6.21727576712212,-1.08493754035258]	50.1349	4.02485	0.586584	6.86151
ENSG00000167680.11	SEMA6B	I	175.446	-0.291688	0.150761	-1.93478	0.0530178	0.910587	[-0.587174117286095,0.00379734462396175]	175.446	-0.339187	0.15227	-2.22753	0.0259121	0.99997	[-0.637631215624828,-0.0407419901788928]	175.446	-0.154122	0.148702	-1.03645	0.299991	0.968154	[-0.445572665348669,0.137327982247431]	175.446	-0.168466	0.149524	-1.12668	0.25988	0.877986	[-0.461528163318668,0.1245970365869]	175.446	-0.291049	0.150741	-1.93079	0.0535092	0.274401	[-0.586496383917456,0.00439786795296787]		364.772	-1.91662	0.348458	-5.5003	3.79143e-08	5.49017e-07	[-2.59958716800842,-1.2336579459697]	364.772	4.03034	0.198383	20.316
ENSG00000213626.7	LBH	I	18.194	0.491196	0.425	1.15576	0.247781	0.981519	[-0.341788561103713,1.32418064547993]	18.194	0.0928315	0.437192	0.212336	0.831845	0.99997	[-0.764048319560785,0.949711313456959]	18.194	0.126495	0.431311	0.29328	0.769308	0.999491	[-0.718858439317855,0.971848177569367]	18.194	-0.280098	0.445507	-0.628717	0.529534	0.989201	[-1.15327496990814,0.593079321549586]	18.194	-0.501276	0.453678	-1.10492	0.269196	0.580479	[-1.39046894846994,0.387916012432117]		1088.22	1.2984	0.090518	14.3441	1.15924e-46	1.92643e-44	[1.12099129045079,1.47581538892832]	1088.22	4.03133	0.0835133	48.2718
ENSG00000156453.9	PCDH1	I	4461.67	0.0696375	0.117654	0.591885	0.553928	0.981519	[-0.160959826409322,0.300234859723801]	4461.67	0.257739	0.117611	2.19145	0.0284192	0.99997	[0.0272254222515036,0.488251913455125]	4461.67	-0.316988	0.117797	-2.69096	0.00712464	0.210566	[-0.547866444632217,-0.0861095507867515]	4461.67	-0.0993111	0.117724	-0.843589	0.398899	0.95306	[-0.330046741512015,0.131424624910603]	4461.67	-0.186058	0.117773	-1.57981	0.114151	0.392354	[-0.416888779642331,0.0447720341859536]		195.817	1.33063	0.191154	6.96106	3.37731e-12	7.93145e-11	[0.955976687606364,1.70528495450243]	195.817	4.03989	0.175434	23.028
ENSG00000124721.13	DNAH8	I	0.0452493	-0.081235	6.00582	-0.013526	0.989208	NA	[-11.8524310429279,11.6899610393906]	0.0452493	0.991878	6.00582	0.165153	0.868824	NA	[-10.7793183541319,12.7630737281866]	0.0452493	-0.157754	6.00582	-0.0262669	0.979044	NA	[-11.9289503270841,11.6134417552344]	0.0452493	-0.0769073	6.00582	-0.0128055	0.989783	NA	[-11.8481033690847,11.6942887132338]	0.0452493	-0.0739928	6.00582	-0.0123202	0.99017	NA	[-11.8451888746613,11.6972032076572]		34.1019	2.84997	0.609234	4.67796	2.89738e-06	3.0111e-05	[1.65589657589099,4.04404804516221]	34.1019	4.04808	0.58877	6.87548
ENSG00000128872.5	TMOD2	I	240.524	0.11021	0.167073	0.659653	0.509476	0.981519	[-0.217246687658886,0.437666996426362]	240.524	-0.128875	0.168977	-0.762676	0.445657	0.99997	[-0.460064595105396,0.202314692084465]	240.524	-0.237949	0.168508	-1.41209	0.157922	0.838118	[-0.568218100698962,0.0923202398996721]	240.524	0.0299966	0.167434	0.179154	0.857817	0.999264	[-0.298168876903108,0.358161992507587]	240.524	-0.288756	0.169359	-1.70499	0.0881964	0.351534	[-0.620694166161067,0.0431823216827206]		52.4163	1.49533	0.348944	4.2853	1.82492e-05	0.000162382	[0.811411214463406,2.17924488529828]	52.4163	4.07238	0.316446	12.8691
ENSG00000163638.9	ADAMTS9	I	40.9302	-0.659956	0.338456	-1.9499	0.0511878	0.900466	[-1.32331652215432,0.00340543750042244]	40.9302	0.0943407	0.326839	0.288645	0.772853	0.99997	[-0.546252594859422,0.734933905653492]	40.9302	-1.04748	0.345377	-3.03286	0.00242247	0.106852	[-1.72440862952215,-0.370554212353024]	40.9302	-0.824329	0.341836	-2.41147	0.0158882	0.252012	[-1.49431474294512,-0.154342536181377]	40.9302	-1.37694	0.357483	-3.85175	0.000117275	0.00450582	[-2.07759081133391,-0.676282875298727]		31.3776	-3.57987	1.25629	-2.84955	0.0043781	0.0201939	[-6.04216604843645,-1.11758315473314]	31.3776	4.10129	0.446786	9.17953
ENSG00000198477.3	ZNF280B	I	0	NA	NA	NA	NA	NA	[NA,NA]	0	NA	NA	NA	NA	NA	[NA,NA]	0	NA	NA	NA	NA	NA	[NA,NA]	0	NA	NA	NA	NA	NA	[NA,NA]	0	NA	NA	NA	NA	NA	[NA,NA]		98.046	1.01318	0.340045	2.97955	0.00288676	0.0142925	[0.346704042960733,1.67965717686167]	98.046	4.10854	0.291134	14.1122
ENSG00000085871.4	MGST2	I	1799.99	-0.0531781	0.120859	-0.44	0.659937	0.983607	[-0.290057941090244,0.183701820527047]	1799.99	-0.0104444	0.120928	-0.086369	0.931173	0.99997	[-0.247458792228214,0.226569952336938]	1799.99	0.0305971	0.12068	0.253538	0.799852	0.999491	[-0.20593196561194,0.267126130853188]	1799.99	-0.117847	0.120927	-0.974524	0.329796	0.919163	[-0.354859629427442,0.119166502109588]	1799.99	-0.0291578	0.12083	-0.241312	0.809313	0.928237	[-0.265980003619598,0.207664490255979]		181.849	2.62404	0.259911	10.0959	5.76031e-24	3.48999e-22	[2.114620727677,3.13345444577026]	181.849	4.12169	0.249044	16.5501
ENSG00000182871.10	COL18A1	I	93.6918	0.0462514	0.220371	0.209879	0.833762	0.988593	[-0.385668474867516,0.478171239833806]	93.6918	-0.438559	0.229333	-1.91233	0.055834	0.99997	[-0.888042902914194,0.0109243201511998]	93.6918	0.597041	0.213553	2.79575	0.00517791	0.168745	[0.178484960821859,1.01559713302164]	93.6918	0.758857	0.212847	3.56527	0.000363484	0.0210869	[0.341684565466933,1.17603042227216]	93.6918	0.62874	0.214047	2.93739	0.0033099	0.0513699	[0.20921491589254,1.04826525540975]		673.33	-1.99189	0.309758	-6.43047	1.27208e-10	2.52808e-09	[-2.59900148878492,-1.38477392793408]	673.33	4.12697	0.183517	22.4882
ENSG00000203867.7	RBM20	I	1.41607	-1.50514	1.50341	-1.00116	0.316752	NA	[-4.45176232475723,1.44147817047327]	1.41607	-2.91192	1.69386	-1.71911	0.0855948	0.99997	[-6.23181963745999,0.407976087015371]	1.41607	0.184195	1.33254	0.138229	0.890059	NA	[-2.42752726720506,2.7959179469447]	1.41607	-1.49334	1.50065	-0.995129	0.319674	NA	[-4.43457374915979,1.44788449690385]	1.41607	-1.9715	1.58475	-1.24405	0.213483	NA	[-5.07754259889512,1.13454789115093]		19.6305	1.71752	0.629363	2.72897	0.00635319	0.0274738	[0.483986063141048,2.95104516963842]	19.6305	4.12744	0.574818	7.18043
ENSG00000137491.10	SLCO2B1	I	0.382397	0.880537	3.60231	0.244437	0.806892	NA	[-6.17985430665912,7.94092825139741]	0.382397	2.20978	3.5296	0.626072	0.531268	NA	[-4.7081085635552,9.12767545029862]	0.382397	-0.157774	3.60231	-0.043798	0.965065	NA	[-7.2181649276783,6.90261763037824]	0.382397	-0.0769258	3.60231	-0.0213546	0.982963	NA	[-7.13731703592193,6.9834655221346]	0.382397	-0.0740112	3.60231	-0.0205455	0.983608	NA	[-7.13440250783699,6.98638005021953]		5.89139	4.30443	1.30215	3.30564	0.000947589	0.00551885	[1.75226912111735,6.85658477698409]	5.89139	4.14526	1.3042	3.1784
ENSG00000254701.2	RP11-1415C14.4	I	1.80249	0.663881	1.26369	0.525352	0.599339	0.981519	[-1.81290209933698,3.14066339124753]	1.80249	0.812888	1.25985	0.645227	0.51878	0.99997	[-1.65636792902526,3.28214294368022]	1.80249	-0.224124	1.35515	-0.165388	0.868639	NA	[-2.88016086902844,2.43191187792894]	1.80249	0.711061	1.25943	0.564591	0.572352	NA	[-1.7573680753861,3.17948988696301]	1.80249	-0.173894	1.35965	-0.127896	0.898232	NA	[-2.83876675129681,2.49097892592666]		2.88462	4.66481	1.41165	3.3045	0.000951459	0.00553954	[1.89801859243674,7.43159663488558]	2.88462	4.14963	1.43011	2.90162
ENSG00000108947.4	EFNB3	I	104.666	0.109465	0.21333	0.513124	0.607864	0.982631	[-0.308655018550375,0.527585144742889]	104.666	0.411842	0.211586	1.94645	0.0516009	0.99997	[-0.00285964873747552,0.826544091644779]	104.666	-0.643235	0.221199	-2.90795	0.00363809	0.137607	[-1.07677655308554,-0.209692916566147]	104.666	-0.39012	0.218834	-1.78272	0.074632	0.58099	[-0.819027477761013,0.0387872362340305]	104.666	-0.957475	0.227703	-4.20493	2.6116e-05	0.00136176	[-1.40376425227909,-0.51118564303538]		126.63	-1.40233	0.411627	-3.4068	0.000657284	0.00400592	[-2.20910877146174,-0.59555888195307]	126.63	4.15915	0.236812	17.563
ENSG00000138759.13	FRAS1	I	246.032	-0.18153	0.176365	-1.02929	0.303345	0.981519	[-0.527198716210044,0.16413858729597]	246.032	-0.209506	0.177054	-1.18329	0.236695	0.99997	[-0.556525947475227,0.137513858041458]	246.032	0.0813054	0.174408	0.466179	0.641088	0.999491	[-0.260528322366885,0.423139051281883]	246.032	-0.301704	0.176974	-1.70479	0.0882341	0.615122	[-0.648566851896144,0.0451597282470974]	246.032	0.1841	0.17434	1.05598	0.290978	0.599531	[-0.15760094597518,0.525800164131107]		44.9682	-1.47707	0.578471	-2.5534	0.0106678	0.0421043	[-2.61084727892052,-0.343282874227755]	44.9682	4.17056	0.360266	11.5764
ENSG00000237438.2	CECR7	I	125.067	-0.240998	0.225869	-1.06698	0.285981	0.981519	[-0.683693704060079,0.201698032582044]	125.067	-0.0586229	0.225071	-0.260464	0.794506	0.99997	[-0.499753987903369,0.382508150784118]	125.067	0.0245684	0.222762	0.11029	0.912179	0.999491	[-0.412036598853695,0.461173437489124]	125.067	-0.138121	0.224818	-0.614369	0.538971	0.991329	[-0.578755867626238,0.302513552061205]	125.067	0.0569355	0.223176	0.255114	0.798635	0.922453	[-0.380482328621206,0.49435337523841]		125.83	-2.53699	0.597006	-4.24952	2.14229e-05	0.000187561	[-3.70709972244951,-1.36687891704361]	125.83	4.17287	0.248588	16.7863
ENSG00000183943.5	PRKX	I	1753.09	-0.16594	0.0714276	-2.3232	0.0201686	0.701874	[-0.305936089848541,-0.0259448949864]	1753.09	-0.0443368	0.0713613	-0.621301	0.534402	0.99997	[-0.184202362962026,0.0955287513844356]	1753.09	-0.10831	0.0711293	-1.52272	0.127828	0.789903	[-0.247720926466898,0.0311006530121934]	1753.09	-0.190798	0.0714452	-2.67054	0.00757288	0.163704	[-0.330827644454188,-0.0507674432289345]	1753.09	-0.00640553	0.0710998	-0.0900922	0.928214	0.977826	[-0.145758485817906,0.132947417328805]		178.424	-1.18801	0.394317	-3.01282	0.00258829	0.0130605	[-1.96085369810893,-0.415160321441384]	178.424	4.19505	0.231896	18.0902
ENSG00000171724.2	VAT1L	I	64.4632	0.0334926	0.24092	0.139019	0.889435	0.993349	[-0.438702026086193,0.50568717636644]	64.4632	0.232004	0.239551	0.968496	0.332797	0.99997	[-0.237507106146104,0.701515707619265]	64.4632	-0.419732	0.247607	-1.69515	0.0900465	0.719302	[-0.905034116268173,0.0655692988228907]	64.4632	0.1717	0.238852	0.718857	0.472229	0.975663	[-0.296440837474343,0.639841479500917]	64.4632	0.0514786	0.240709	0.213863	0.830654	0.937184	[-0.420301491226328,0.523258626853374]		348.435	-4.42957	0.740327	-5.98326	2.18711e-09	3.73779e-08	[-5.88058298304413,-2.9785558190432]	348.435	4.19943	0.17009	24.6894
ENSG00000151623.10	NR3C2	I	42.8267	-0.125153	0.248038	-0.504574	0.613858	0.982631	[-0.611298407294963,0.36099161570237]	42.8267	0.0818796	0.245864	0.333028	0.739113	0.99997	[-0.400005193593674,0.563764377273365]	42.8267	-0.216787	0.248416	-0.872677	0.382839	0.995318	[-0.703672412050364,0.270099044421036]	42.8267	-0.457218	0.256938	-1.77949	0.0751595	0.58099	[-0.960806561124593,0.0463705637595057]	42.8267	-0.225643	0.250693	-0.900079	0.368078	0.66304	[-0.716992303370214,0.265705597111181]		141.805	1.18627	0.296021	4.00738	6.13968e-05	0.000484319	[0.606078165188493,1.76646089639309]	141.805	4.21713	0.259223	16.2683
ENSG00000258038.1	CTD-2384A14.1	I	0	NA	NA	NA	NA	NA	[NA,NA]	0	NA	NA	NA	NA	NA	[NA,NA]	0	NA	NA	NA	NA	NA	[NA,NA]	0	NA	NA	NA	NA	NA	[NA,NA]	0	NA	NA	NA	NA	NA	[NA,NA]		10.0474	-3.42456	1.36539	-2.50812	0.0121376	0.046794	[-6.10067222155637,-0.748444648111082]	10.0474	4.22784	0.703178	6.01247
ENSG00000224960.3	SMEK3P	I	0	NA	NA	NA	NA	NA	[NA,NA]	0	NA	NA	NA	NA	NA	[NA,NA]	0	NA	NA	NA	NA	NA	[NA,NA]	0	NA	NA	NA	NA	NA	[NA,NA]	0	NA	NA	NA	NA	NA	[NA,NA]		156.563	-3.86222	0.866548	-4.45702	8.31087e-06	7.85996e-05	[-5.56062114283902,-2.16381506093066]	156.563	4.23967	0.24371	17.3964
ENSG00000171587.10	DSCAM	I	42.8645	-0.147975	0.367467	-0.402689	0.687177	0.984606	[-0.868196808623943,0.572246802630909]	42.8645	0.316055	0.362244	0.872491	0.382941	0.99997	[-0.393931172724207,1.0260409043508]	42.8645	-0.297328	0.368694	-0.806435	0.419992	0.999491	[-1.019955522011,0.425299512121213]	42.8645	-0.282111	0.369848	-0.762777	0.445596	0.965294	[-1.00699941827393,0.442776840716642]	42.8645	-0.210133	0.368595	-0.570091	0.568616	0.804599	[-0.932565758807324,0.512300348026499]		224.243	-2.21042	0.658792	-3.35526	0.000792895	0.00472393	[-3.50162987293633,-0.919212206342455]	224.243	4.2662	0.301059	14.1706
ENSG00000198780.7	FAM169A	I	657.272	0.164021	0.214891	0.763279	0.445297	0.981519	[-0.257156446593649,0.585199440108325]	657.272	0.115856	0.215089	0.538645	0.590132	0.99997	[-0.305709724498863,0.537422552369671]	657.272	-0.260105	0.21544	-1.20732	0.22731	0.928298	[-0.68235939665543,0.162150117491813]	657.272	0.0336462	0.215052	0.156456	0.875674	0.999264	[-0.38784881394646,0.455141259883204]	657.272	-0.268542	0.215631	-1.24538	0.212992	0.524088	[-0.691171052246737,0.154086350316928]		124.174	2.3072	0.306006	7.53972	4.70974e-14	1.29011e-12	[1.70743985714462,2.90696159713832]	124.174	4.27235	0.289648	14.7501
ENSG00000272908.1	RP11-121A8.1	I	0.354054	0.880549	3.25412	0.270595	0.786702	NA	[-5.4974118036985,7.25851051061933]	0.354054	0.991884	3.25412	0.304809	0.760512	NA	[-5.38607704096514,7.3698452733527]	0.354054	-0.157763	3.25412	-0.0484808	0.961333	NA	[-6.53572366425419,6.22019865006364]	0.354054	2.34442	3.14739	0.744877	0.456346	NA	[-3.82435234458267,8.51318665579618]	0.354054	1.75402	3.20388	0.547466	0.584059	NA	[-4.52547994044909,8.03351613011894]		33.9738	2.38349	0.667701	3.5697	0.000357395	0.0023252	[1.07481948604514,3.69215842937697]	33.9738	4.30628	0.628799	6.84842
ENSG00000076770.10	MBNL3	I	832.643	0.158918	0.210665	0.754366	0.450629	0.981519	[-0.253976919458089,0.571813683025024]	832.643	0.0248941	0.21095	0.11801	0.90606	0.99997	[-0.388560073917704,0.438348289725598]	832.643	-0.247976	0.211071	-1.17484	0.240057	0.941309	[-0.661667921753231,0.165716381198263]	832.643	-0.171377	0.211073	-0.811932	0.416831	0.959587	[-0.585072278473487,0.242318528701546]	832.643	-0.481845	0.211575	-2.27742	0.0227611	0.174809	[-0.896525053140287,-0.0671658792408885]		33.7584	-3.68301	1.08086	-3.40747	0.00065568	0.00399893	[-5.8014607626993,-1.5645562237658]	33.7584	4.31963	0.364323	11.8566
ENSG00000171316.7	CHD7	I	789.496	-0.448719	0.248029	-1.80914	0.0704289	0.947989	[-0.934846088636642,0.0374080687636139]	789.496	-0.107155	0.2476	-0.432775	0.665178	0.99997	[-0.592443053169832,0.378132541693342]	789.496	-0.0795425	0.247328	-0.321607	0.747751	0.999491	[-0.564297048324878,0.405212121665555]	789.496	0.135742	0.247162	0.549203	0.582866	0.997086	[-0.348686940778278,0.620171409562841]	789.496	0.168388	0.247143	0.681339	0.495657	0.759228	[-0.316003662540017,0.652780610391082]		184.356	-1.86219	0.43235	-4.30714	1.6538e-05	0.000148233	[-2.70958255175335,-1.01480121122714]	184.356	4.34006	0.223433	19.4244
ENSG00000105255.6	FSD1	I	16.7508	-0.519154	0.438989	-1.18261	0.236963	0.981519	[-1.37955634334294,0.341249028669203]	16.7508	-1.17478	0.483267	-2.4309	0.0150612	0.87065	[-2.12196299214476,-0.227590241431937]	16.7508	0.0822411	0.413604	0.19884	0.842388	0.999491	[-0.72840829253009,0.892890533909472]	16.7508	0.868704	0.396218	2.19249	0.028344	0.351271	[0.0921315297163902,1.64527652366063]	16.7508	0.465745	0.405343	1.14901	0.25055	0.560149	[-0.32871242997435,1.26020152865912]		128.258	1.23475	0.353099	3.49688	0.000470729	0.00297276	[0.54268468325696,1.92680794773707]	128.258	4.35938	0.308561	14.1281
ENSG00000156675.11	RAB11FIP1	I	1973.24	-0.435439	0.148983	-2.92274	0.00346962	0.299595	[-0.727440599104032,-0.143437801816393]	1973.24	-0.0544543	0.148736	-0.366114	0.71428	0.99997	[-0.345971134098767,0.237062471394473]	1973.24	-0.506419	0.148955	-3.39982	0.000674313	0.0467102	[-0.798365414239136,-0.214472938964268]	1973.24	-0.666889	0.149181	-4.47033	7.80982e-06	0.00113633	[-0.959279100219254,-0.374499661895932]	1973.24	-0.48305	0.149013	-3.24167	0.00118833	0.0246488	[-0.775110314850088,-0.190990377266743]		39.4447	1.46144	0.402631	3.62973	0.00028372	0.00189752	[0.672299073451029,2.25058406147841]	39.4447	4.36318	0.363052	12.0181
ENSG00000230040.1	LINC00364	I	0.0860633	-1.04288	6.00582	-0.173646	0.862144	NA	[-12.8140802905325,10.728311791786]	0.0860633	-0.931551	6.00582	-0.155108	0.876736	NA	[-12.7027469465758,10.8396451357427]	0.0860633	-0.157624	6.00582	-0.0262452	0.979062	NA	[-11.9288202298494,11.6135718524691]	0.0860633	-1.03856	6.00582	-0.172925	0.86271	NA	[-12.8097526166894,10.7326394656291]	0.0860633	-1.03564	6.00582	-0.17244	0.863092	NA	[-12.8068381222659,10.7355539600526]		4.72098	4.03256	1.34607	2.9958	0.00273723	0.0136932	[1.39431235217322,6.6708126924429]	4.72098	4.36342	1.32427	3.29496
ENSG00000119125.12	GDA	I	0.251789	1.80478	5.33342	0.338391	0.735068	NA	[-8.64852274119347,12.2580855892432]	0.251789	0.0300343	5.36769	0.0055954	0.995536	NA	[-10.4904387098151,10.5505073779313]	0.251789	-0.157819	5.36769	-0.0294017	0.976544	NA	[-10.6782920198639,10.3626540678825]	0.251789	0.884811	5.36769	0.16484	0.86907	NA	[-9.63566193212054,11.4052841556259]	0.251789	-0.0740572	5.36769	-0.0137969	0.988992	NA	[-10.5945302633733,10.4464158243731]		104.204	3.03846	0.292842	10.3758	3.19623e-25	2.11254e-23	[2.46449914368193,3.61241753348407]	104.204	4.36717	0.284196	15.3668
ENSG00000120833.9	SOCS2	I	673.129	-0.00465612	0.168995	-0.0275517	0.97802	0.998439	[-0.335880783652519,0.3265685534512]	673.129	-0.160563	0.169573	-0.946864	0.343708	0.99997	[-0.492919598859199,0.171794488955901]	673.129	-0.309665	0.169477	-1.82718	0.0676727	0.631813	[-0.641833334683854,0.0225038487899324]	673.129	-0.17063	0.169353	-1.00754	0.313673	0.906985	[-0.502555530362818,0.161294868492358]	673.129	-0.360671	0.169769	-2.12448	0.0336296	0.21545	[-0.693411270840355,-0.0279304968838597]		103.875	1.01576	0.32187	3.1558	0.00160059	0.00869509	[0.384903930517677,1.64661196510227]	103.875	4.36981	0.276868	15.783
ENSG00000144199.7	FAHD2B	I	159.754	0.293105	0.152699	1.91949	0.0549218	0.919536	[-0.0061796832787816,0.592389433883732]	159.754	0.198694	0.154712	1.28429	0.199042	0.99997	[-0.104535491040678,0.501923981269524]	159.754	0.423297	0.15088	2.80552	0.00502349	0.165934	[0.12757799592039,0.719016672041055]	159.754	0.12977	0.15431	0.84097	0.400365	0.954517	[-0.172672065645105,0.432212427166052]	159.754	0.0539458	0.15514	0.347723	0.728048	0.890243	[-0.250122792682972,0.35801431159231]		66.0002	1.30587	0.407011	3.20843	0.00133464	0.00742369	[0.508137855082695,2.10359278030987]	66.0002	4.39479	0.357669	12.2873
ENSG00000138798.7	EGF	I	12.7822	0.633454	0.468706	1.35149	0.176537	0.981519	[-0.285193228701537,1.55210044429277]	12.7822	0.274427	0.487976	0.562379	0.573858	0.99997	[-0.681987799568493,1.2308421323605]	12.7822	1.051	0.453629	2.31687	0.020511	0.375734	[0.161901598311598,1.94009448621418]	12.7822	0.0524631	0.49347	0.106315	0.915333	0.999264	[-0.914720787390446,1.01964692091134]	12.7822	0.558756	0.471608	1.18479	0.236101	0.546548	[-0.365579442025486,1.48309134145604]		194.461	1.31393	0.21695	6.05639	1.39213e-09	2.45614e-08	[0.888720040016265,1.73914943217761]	194.461	4.40738	0.192811	22.8586
ENSG00000080561.9	MID2	I	254.053	0.0927771	0.114708	0.80881	0.418624	0.981519	[-0.132046777529446,0.317600996813903]	254.053	0.061231	0.115897	0.528322	0.597276	0.99997	[-0.165923413588975,0.288385486896399]	254.053	0.157528	0.113591	1.38679	0.165506	0.851414	[-0.0651076854939213,0.380162754148494]	254.053	0.0699848	0.114905	0.609064	0.542482	0.991329	[-0.15522581818778,0.295195408947523]	254.053	0.229398	0.113677	2.01797	0.0435943	0.24716	[0.00659403512824844,0.452201254290755]		142.428	-6.2695	1.20211	-5.21542	1.83403e-07	2.33762e-06	[-8.6255940763076,-3.91341206472888]	142.428	4.41204	0.24426	18.0628
ENSG00000198185.7	ZNF334	I	0	NA	NA	NA	NA	NA	[NA,NA]	0	NA	NA	NA	NA	NA	[NA,NA]	0	NA	NA	NA	NA	NA	[NA,NA]	0	NA	NA	NA	NA	NA	[NA,NA]	0	NA	NA	NA	NA	NA	[NA,NA]		27.6657	-3.65128	1.31459	-2.77751	0.00547774	0.0242715	[-6.22781939663866,-1.07473343878679]	27.6657	4.43159	0.594737	7.45135
ENSG00000167850.3	CD300C	I	1.37596	-0.511633	1.31854	-0.388029	0.697994	NA	[-3.09592861180459,2.07266251746746]	1.37596	-0.268963	1.30038	-0.206833	0.83614	0.99997	[-2.81767080601859,2.27974461758372]	1.37596	0.105734	1.23422	0.0856687	0.93173	NA	[-2.31328933621496,2.52475716347876]	1.37596	-0.40208	1.30395	-0.308357	0.757811	NA	[-2.95776612721552,2.15360588405996]	1.37596	-0.800539	1.36693	-0.585647	0.558113	NA	[-3.47967478543383,1.87859668564798]		58.3812	2.37645	0.370512	6.41396	1.41785e-10	2.78918e-09	[1.6502596118751,3.10263964149933]	58.3812	4.44757	0.350741	12.6805
ENSG00000132821.7	VSTM2L	I	81.203	-0.249178	0.208338	-1.19603	0.231686	0.981519	[-0.657513048754363,0.159157180199265]	81.203	-0.645722	0.215666	-2.99409	0.00275267	0.313309	[-1.06841839283249,-0.223024823470552]	81.203	-0.545678	0.211181	-2.58394	0.00976793	0.24545	[-0.959583925813693,-0.131771240169327]	81.203	-0.456501	0.211049	-2.16301	0.0305404	0.366194	[-0.870149062639718,-0.0428527075214513]	81.203	-0.983729	0.219965	-4.47221	7.74142e-06	0.000535662	[-1.41485158905488,-0.552606019782792]		45.6381	-2.57222	0.915993	-2.80812	0.0049832	0.0225615	[-4.3675283214956,-0.776902515531828]	45.6381	4.46114	0.387647	11.5083
ENSG00000141314.8	RHBDL3	I	5.33265	-0.0247663	0.622746	-0.0397695	0.968277	0.997478	[-1.24532604598593,1.1957934851401]	5.33265	-0.345734	0.65633	-0.526769	0.598354	0.99997	[-1.63211736840793,0.940649025155077]	5.33265	-1.67106	0.78809	-2.12039	0.0339734	NA	[-3.21568227548345,-0.126427976260402]	5.33265	-0.238552	0.638973	-0.373337	0.708897	0.999264	[-1.49091649474037,1.01381155020003]	5.33265	-0.0154393	0.623107	-0.0247779	0.980232	NA	[-1.23670616587943,1.20582756181833]		29.9875	-3.42684	1.3342	-2.56846	0.0102151	0.0406668	[-6.04181747682846,-0.81185839392287]	29.9875	4.49028	0.638165	7.03623
ENSG00000138821.8	SLC39A8	I	1843.65	-0.114451	0.213217	-0.536781	0.591419	0.981519	[-0.532349431771797,0.303447506510273]	1843.65	-0.209354	0.213343	-0.981304	0.326443	0.99997	[-0.627499514045038,0.208790563957895]	1843.65	-0.162566	0.213198	-0.762511	0.445755	0.999491	[-0.580426365419795,0.255294543240681]	1843.65	-0.31621	0.213342	-1.48217	0.138294	0.728137	[-0.734352665566989,0.101932743839533]	1843.65	-0.421474	0.213417	-1.97489	0.0482807	0.260206	[-0.83976342004083,-0.00318530779493548]		286.112	1.52028	0.210334	7.22794	4.9036e-13	1.23825e-11	[1.10803303203237,1.93252542331408]	286.112	4.50717	0.189068	23.8389
ENSG00000162670.8	BRINP3	I	0.630234	-1.02803	2.07963	-0.494331	0.621072	NA	[-5.10403289872326,3.04797863881052]	0.630234	-0.808945	2.09467	-0.386193	0.699354	NA	[-4.91442028264767,3.29652951292197]	0.630234	-1.64576	2.13421	-0.771135	0.440627	NA	[-5.82873654819157,2.53720945572409]	0.630234	-2.5388	2.14007	-1.18632	0.235497	NA	[-6.73325390064151,1.65565896658845]	0.630234	-2.53588	2.14007	-1.18495	0.236036	NA	[-6.73033936132628,1.65857350590368]		354.436	-2.3266	0.401795	-5.79052	7.01678e-09	1.12636e-07	[-3.1141073592745,-1.5390995666299]	354.436	4.51042	0.180004	25.0573
ENSG00000172824.10	CES4A	I	26.9808	0.373048	0.354926	1.05106	0.293232	0.981519	[-0.322594152804408,1.0686897124053]	26.9808	-0.43905	0.378037	-1.1614	0.245481	0.99997	[-1.17998839690562,0.301887774870839]	26.9808	-0.204405	0.365718	-0.558914	0.57622	0.999491	[-0.921198810899306,0.512389118096865]	26.9808	-0.275796	0.369779	-0.745842	0.455763	0.969683	[-1.0005489271797,0.448956159809464]	26.9808	0.0652686	0.361258	0.18067	0.856626	0.948127	[-0.642783485349967,0.773320654269059]		2.48172	5.12747	1.38778	3.69472	0.000220126	0.00151997	[2.4074705003018,7.84747909420665]	2.48172	4.51062	1.40527	3.20978
ENSG00000169071.10	ROR2	I	0.454085	0.880569	2.40579	0.36602	0.71435	NA	[-3.83469985243068,5.59583786261084]	0.454085	0.0301101	2.40579	0.0125157	0.990014	NA	[-4.68515873287037,4.74537898217115]	0.454085	1.63831	2.34274	0.699313	0.484356	NA	[-2.95338238348163,6.23000535404582]	0.454085	1.8311	2.32543	0.787423	0.431034	NA	[-2.72665864355753,6.38885077296936]	0.454085	2.36983	2.25703	1.04997	0.29373	NA	[-2.05387757269406,6.79353636543931]		22.1309	-3.2033	1.28103	-2.50058	0.0123992	0.0476339	[-5.71406440862475,-0.692536905216369]	22.1309	4.51789	0.511989	8.82418
ENSG00000147231.9	CXorf57	I	263.191	0.0343744	0.155923	0.220458	0.825515	0.988593	[-0.271229070901371,0.339977898460077]	263.191	-0.0115375	0.156775	-0.0735926	0.941335	0.99997	[-0.318810913269231,0.295735939802506]	263.191	-0.04992	0.155915	-0.320175	0.748836	0.999491	[-0.355507280685211,0.255667273963196]	263.191	0.021134	0.155958	0.135511	0.892208	0.999264	[-0.284538092024103,0.326806003681956]	263.191	-0.131371	0.156884	-0.837377	0.402381	0.692304	[-0.438856780151972,0.176115519709272]		199.095	-2.37954	0.562111	-4.23322	2.30372e-05	0.000200587	[-3.48125344195052,-1.27781995675973]	199.095	4.51791	0.2405	18.7855
ENSG00000134533.2	RERG	I	6.4682	-0.485985	0.658898	-0.737573	0.460774	0.981519	[-1.77740126112726,0.805430493369537]	6.4682	-0.020148	0.636616	-0.0316486	0.974752	0.99997	[-1.26789239620688,1.22759634382599]	6.4682	-0.295365	0.641668	-0.460308	0.645295	0.999491	[-1.55301007525758,0.96228106573945]	6.4682	-0.988393	0.700179	-1.41163	0.158059	0.759124	[-2.3607174220585,0.383932331048093]	6.4682	-0.0313276	0.631481	-0.0496097	0.960433	0.989291	[-1.26900738654016,1.20635223876749]		37.801	-3.50748	1.08038	-3.24653	0.00116819	0.00659108	[-5.62497319370355,-1.38997949966208]	37.801	4.52222	0.361362	12.5144
ENSG00000198681.5	MAGEA1	I	0.0429064	-0.0812415	6.00582	-0.0135271	0.989207	NA	[-11.8524375478013,11.6899545345171]	0.0429064	0.0300918	6.00582	0.00501044	0.996002	NA	[-11.7411042038446,11.8012878784739]	0.0429064	-0.157761	6.00582	-0.026268	0.979044	NA	[-11.9289568319575,11.613435250361]	0.0429064	-0.0769138	6.00582	-0.0128065	0.989782	NA	[-11.8481098739582,11.6942822083603]	0.0429064	0.88778	6.00582	0.14782	0.882485	NA	[-10.8834160346955,12.658976047623]		1170.08	-1.62827	0.213645	-7.62138	2.50981e-14	7.15584e-13	[-2.047005587584,-1.20953268219006]	1170.08	4.53223	0.124209	36.4886
ENSG00000163995.14	ABLIM2	I	30.6061	0.179688	0.35021	0.513086	0.607891	0.982631	[-0.506711829673793,0.86608764491262]	30.6061	0.598831	0.344796	1.73677	0.0824281	0.99997	[-0.0769571803567713,1.27462005145992]	30.6061	-0.86408	0.375032	-2.30401	0.0212218	0.38017	[-1.59912947055849,-0.129030036486162]	30.6061	-0.783545	0.37504	-2.08923	0.0366869	0.405809	[-1.51860983607868,-0.0484804020934003]	30.6061	-0.874301	0.378349	-2.31083	0.0208421	0.166009	[-1.61585147469731,-0.132750766484937]		4.727	4.60565	1.29571	3.55453	0.000378656	0.0024462	[2.0661013146438,7.14520847794919]	4.727	4.56273	1.29488	3.52367
ENSG00000165695.5	AK8	I	4.08803	1.99899	0.937393	2.1325	0.0329659	0.811166	[0.161732499717568,3.8362460675051]	4.08803	1.70605	0.957893	1.78104	0.0749056	0.99997	[-0.171388069006729,3.58348175684245]	4.08803	1.70503	0.947722	1.79908	0.0720055	NA	[-0.152470447274046,3.56253265287865]	4.08803	1.73796	0.950217	1.82901	0.0673979	NA	[-0.124433560025424,3.60035014729424]	4.08803	1.98986	0.938019	2.12134	0.0338928	NA	[0.151378073182953,3.82834458512678]		2.97851	3.69943	1.46267	2.52923	0.0114314	0.044624	[0.832644684713713,6.56622071592956]	2.97851	4.57663	1.41319	3.23852
ENSG00000205835.4	GMNC	I	2.65205	-0.499742	0.99408	-0.502718	0.615163	0.982631	[-2.44810254448707,1.4486192366665]	2.65205	-0.197825	0.975299	-0.202835	0.839264	0.99997	[-2.1093751008993,1.71372578667622]	2.65205	0.159959	0.927832	0.172401	0.863122	NA	[-1.65855713361204,1.97847596337386]	2.65205	-0.5579	1.0027	-0.556398	0.577939	NA	[-2.5231520295013,1.40735287814617]	2.65205	-0.0748382	0.953483	-0.0784892	0.937439	NA	[-1.9436309955229,1.793954675734]		3.41308	4.14855	1.43584	2.88929	0.00386118	0.0182486	[1.33435505649309,6.9627369742375]	3.41308	4.60166	1.42393	3.23167
ENSG00000273388.1	RP11-401O9.4	I	0	NA	NA	NA	NA	NA	[NA,NA]	0	NA	NA	NA	NA	NA	[NA,NA]	0	NA	NA	NA	NA	NA	[NA,NA]	0	NA	NA	NA	NA	NA	[NA,NA]	0	NA	NA	NA	NA	NA	[NA,NA]		189.878	-1.68749	0.482613	-3.49657	0.000471284	0.00297519	[-2.63339243639226,-0.741584921166318]	189.878	4.60233	0.248078	18.552
ENSG00000204186.3	ZDBF2	I	210.641	0.00194954	0.209574	0.00930238	0.992578	0.999152	[-0.408808301483631,0.412707378093866]	210.641	-0.119605	0.21058	-0.567976	0.570052	0.99997	[-0.53233444400657,0.293125426061719]	210.641	-0.334533	0.210823	-1.58679	0.112559	0.761866	[-0.747737555866174,0.0786725253669708]	210.641	-0.230132	0.210638	-1.09255	0.274593	0.885254	[-0.642973914187405,0.182710831221586]	210.641	-0.366125	0.211626	-1.73006	0.0836196	0.344103	[-0.780903737699393,0.0486536001537275]		145.521	-2.68658	0.784162	-3.42605	0.000612421	0.00376803	[-4.22350838567201,-1.14965092222431]	145.521	4.6278	0.312645	14.8021
ENSG00000095637.16	SORBS1	I	33.8317	-0.168526	0.353601	-0.476601	0.633646	0.982631	[-0.861570712834814,0.524517927067333]	33.8317	0.379096	0.344168	1.10148	0.270686	0.99997	[-0.295461681271493,1.05365308271126]	33.8317	-0.347221	0.356174	-0.974866	0.329627	0.977564	[-1.0453090934442,0.35086613929211]	33.8317	-0.0406238	0.350631	-0.115859	0.907764	0.999264	[-0.727848293429541,0.646600768174872]	33.8317	-0.0259652	0.350348	-0.0741126	0.940921	0.981737	[-0.712634580367088,0.660704181657376]		157.838	1.58801	0.23671	6.7087	1.96363e-11	4.28657e-10	[1.12407208389821,2.05195678873203]	157.838	4.64876	0.213388	21.7855
ENSG00000124260.7	MAGEA10	I	0	NA	NA	NA	NA	NA	[NA,NA]	0	NA	NA	NA	NA	NA	[NA,NA]	0	NA	NA	NA	NA	NA	[NA,NA]	0	NA	NA	NA	NA	NA	[NA,NA]	0	NA	NA	NA	NA	NA	[NA,NA]		1152.73	-4.55851	0.493748	-9.23246	2.64476e-20	1.24389e-18	[-5.52623890225337,-3.59078234825292]	1152.73	4.65773	0.11354	41.023
ENSG00000163013.7	FBXO41	I	494.904	-0.223228	0.168401	-1.32557	0.184981	0.981519	[-0.553288238379887,0.106831794732231]	494.904	0.00933132	0.16795	0.0555601	0.955692	0.99997	[-0.319844659326393,0.338507290342899]	494.904	0.042681	0.16734	0.255055	0.79868	0.999491	[-0.285299589715479,0.370661517083034]	494.904	-0.19022	0.168242	-1.13063	0.258212	0.876278	[-0.519968442239092,0.139529389580444]	494.904	-0.119759	0.168045	-0.712663	0.476054	0.745728	[-0.449120739354966,0.209602327118008]		68.2115	-2.48923	0.912187	-2.72886	0.00635536	0.0274764	[-4.27708388754407,-0.701377094778055]	68.2115	4.6603	0.377781	12.336
ENSG00000135083.10	CCNJL	I	417.084	-0.251699	0.105482	-2.38618	0.0170243	0.641609	[-0.458439374416804,-0.0449582270116079]	417.084	-0.0352199	0.104813	-0.336026	0.736851	0.99997	[-0.240649320361005,0.17020958995815]	417.084	-0.101689	0.104128	-0.976578	0.328778	0.977564	[-0.305777081792827,0.102398277967555]	417.084	0.0553799	0.103717	0.533951	0.593376	0.997086	[-0.147902022042983,0.258661738413097]	417.084	-0.0328143	0.104206	-0.314897	0.75284	0.901328	[-0.237054808459072,0.17142629773044]		206.913	-4.11584	1.05267	-3.90991	9.23312e-05	0.00069945	[-6.1790272131784,-2.05264400816748]	206.913	4.67526	0.263745	17.7264
ENSG00000152953.8	STK32B	I	0	NA	NA	NA	NA	NA	[NA,NA]	0	NA	NA	NA	NA	NA	[NA,NA]	0	NA	NA	NA	NA	NA	[NA,NA]	0	NA	NA	NA	NA	NA	[NA,NA]	0	NA	NA	NA	NA	NA	[NA,NA]		558.839	2.97923	0.143058	20.8254	2.54999e-96	1.93455e-93	[2.69884467466215,3.25962146965709]	558.839	4.67731	0.138431	33.788
ENSG00000183549.6	ACSM5	I	0.0373983	-0.081235	6.00582	-0.013526	0.989208	NA	[-11.8524310429279,11.6899610393906]	0.0373983	0.0300983	6.00582	0.00501153	0.996001	NA	[-11.7410976989712,11.8012943833473]	0.0373983	-0.157754	6.00582	-0.0262669	0.979044	NA	[-11.9289503270841,11.6134417552344]	0.0373983	-0.0769073	6.00582	-0.0128055	0.989783	NA	[-11.8481033690847,11.6942887132338]	0.0373983	0.887787	6.00582	0.147821	0.882484	NA	[-10.883409529822,12.6589825524965]		12.648	3.06987	0.915959	3.35154	0.000803625	0.00478384	[1.27462868591309,4.86512007819283]	12.648	4.68118	0.883968	5.29565
ENSG00000100867.10	DHRS2	I	62.2607	-0.547499	0.327664	-1.67091	0.0947386	0.981519	[-1.18970883446863,0.09471118927741]	62.2607	0.229956	0.318695	0.721555	0.470568	0.99997	[-0.394674390581515,0.854586206906911]	62.2607	0.0755715	0.318217	0.237484	0.812281	0.999491	[-0.548123201150243,0.699266269960306]	62.2607	-0.161435	0.322151	-0.501117	0.616289	0.999264	[-0.792840110024342,0.469969114197614]	62.2607	-0.000212181	0.319948	-0.000663172	0.999471	0.999735	[-0.627298858636121,0.626874497138786]		586.229	2.24824	0.134176	16.7559	5.12602e-63	1.46629e-60	[1.98525645633479,2.51121512699175]	586.229	4.69759	0.126552	37.1199
ENSG00000128011.4	LRFN1	I	105.237	0.114393	0.184076	0.621442	0.534309	0.981519	[-0.246390164218826,0.475175665873644]	105.237	0.0543119	0.186252	0.291604	0.770589	0.99997	[-0.310735775622838,0.419359658094555]	105.237	0.0640707	0.183716	0.348749	0.727278	0.999491	[-0.29600566808641,0.424147008150659]	105.237	0.0952139	0.184319	0.516572	0.605455	0.997859	[-0.266043960598095,0.456471705050888]	105.237	-0.10841	0.187067	-0.579526	0.562234	0.800525	[-0.475054603471569,0.258234313912162]		33.7744	-3.42892	1.32863	-2.58079	0.00985748	0.0394865	[-6.03299038511142,-0.824848284403447]	33.7744	4.70632	0.624787	7.53268
ENSG00000129514.4	FOXA1	I	646.988	-0.00467798	0.141203	-0.0331296	0.973571	0.997478	[-0.28143022037469,0.272074253204965]	646.988	-0.129051	0.141814	-0.910005	0.36282	0.99997	[-0.407000381035996,0.148898337157558]	646.988	0.164489	0.140574	1.17012	0.241953	0.941309	[-0.111031935082673,0.440009121618025]	646.988	-0.12399	0.141488	-0.876331	0.38085	0.944303	[-0.401301259083361,0.153320913093973]	646.988	0.0201069	0.14112	0.142481	0.8867	0.959824	[-0.256482923599198,0.296696689461061]		74.7631	-3.68927	1.24492	-2.96347	0.00304193	0.0149433	[-6.12926625846591,-1.24928005858298]	74.7631	4.72614	0.409392	11.5443
ENSG00000197147.8	LRRC8B	I	468.477	-0.075601	0.18979	-0.398341	0.690379	0.984606	[-0.447581893202592,0.296379967572316]	468.477	-0.0403153	0.189914	-0.212282	0.831887	0.99997	[-0.41254027013857,0.331909583886668]	468.477	0.0491814	0.189242	0.259887	0.794951	0.999491	[-0.32172519486786,0.420088060642498]	468.477	-0.287155	0.19032	-1.5088	0.13135	0.71728	[-0.660174512801643,0.0858652265432636]	468.477	-0.271752	0.190305	-1.42798	0.153298	0.452883	[-0.644744068638762,0.101239449219197]		138.925	-2.30809	0.604596	-3.81758	0.000134765	0.000982663	[-3.4930801742193,-1.1231089215956]	138.925	4.72788	0.265476	17.8091
ENSG00000113555.4	PCDH12	I	9.21692	-0.198485	0.575751	-0.34474	0.73029	0.985115	[-1.32693624317846,0.929966927809243]	9.21692	0.234912	0.559529	0.419839	0.674603	0.99997	[-0.861744463778834,1.33156793641342]	9.21692	0.48996	0.541603	0.904649	0.365652	0.994614	[-0.571562015794532,1.55148286951091]	9.21692	-0.0787498	0.569696	-0.138231	0.890058	0.999264	[-1.19533375695683,1.03783425159692]	9.21692	-0.806879	0.616668	-1.30845	0.190721	0.500436	[-2.01552595877355,0.401767573318464]		11.3673	4.09871	1.09092	3.7571	0.000171891	0.00122073	[1.96054024369223,6.23687698479812]	11.3673	4.74622	1.07969	4.3959
ENSG00000198033.7	TUBA3C	I	0	NA	NA	NA	NA	NA	[NA,NA]	0	NA	NA	NA	NA	NA	[NA,NA]	0	NA	NA	NA	NA	NA	[NA,NA]	0	NA	NA	NA	NA	NA	[NA,NA]	0	NA	NA	NA	NA	NA	[NA,NA]		18.7011	5.60611	1.22926	4.56056	5.10173e-06	5.05509e-05	[3.1968066664485,8.01541391448571]	18.7011	4.76699	1.24042	3.84304
ENSG00000099139.9	PCSK5	I	124.86	0.249492	0.231958	1.07559	0.282111	0.981519	[-0.205137482401798,0.704120563155337]	124.86	0.721458	0.229223	3.1474	0.00164729	0.23014	[0.27218850202736,1.17072771872817]	124.86	0.0808468	0.23275	0.347355	0.728325	0.999491	[-0.375334576904489,0.537028146442452]	124.86	-0.280316	0.237355	-1.181	0.237605	0.857894	[-0.74552361235476,0.184892398255825]	124.86	-0.00894959	0.234384	-0.0381834	0.969541	0.99082	[-0.468334528369632,0.450435351828362]		102.614	1.99323	0.38352	5.19718	2.02331e-07	2.56016e-06	[1.24153987311988,2.7449123658658]	102.614	4.77508	0.352579	13.5433
ENSG00000149557.8	FEZ1	I	6.78164	1.206	0.665894	1.8111	0.070125	0.947989	[-0.0991260410125372,2.51113186886148]	6.78164	-1.10657	0.88513	-1.25018	0.211234	0.99997	[-2.84139423187621,0.628252897642795]	6.78164	-1.03574	0.845383	-1.22518	0.220508	0.922323	[-2.69266586391071,0.621176242516683]	6.78164	2.12195	0.637793	3.32702	0.000877793	0.0385008	[0.871900260210312,3.3720025153246]	6.78164	2.40289	0.63206	3.80168	0.000143718	0.00524571	[1.16407466625033,3.64170293168645]		31.8048	2.07031	0.688761	3.00584	0.0026485	0.0133104	[0.720357841795271,3.42025223827767]	31.8048	4.81204	0.634662	7.58206
ENSG00000073910.15	FRY	I	31.8288	-0.598467	0.373359	-1.60293	0.108951	0.981519	[-1.33023822682823,0.133303817718543]	31.8288	-0.0798065	0.363916	-0.219299	0.826417	0.99997	[-0.793069121108991,0.633456207205034]	31.8288	-0.613485	0.371689	-1.65053	0.0988345	0.738254	[-1.34198222815561,0.115013177642437]	31.8288	-0.751583	0.377528	-1.9908	0.0465027	0.462035	[-1.4915237155453,-0.0116420012321981]	31.8288	-0.57594	0.372855	-1.54467	0.122425	0.406599	[-1.30672308500921,0.1548433502213]		173.202	2.94541	0.234206	12.5761	2.85696e-36	3.27968e-34	[2.48637166428986,3.40444324999231]	173.202	4.81942	0.225213	21.3994
ENSG00000123360.7	PDE1B	I	0.0373983	-0.081235	6.00582	-0.013526	0.989208	NA	[-11.8524310429279,11.6899610393906]	0.0373983	0.0300983	6.00582	0.00501153	0.996001	NA	[-11.7410976989712,11.8012943833473]	0.0373983	-0.157754	6.00582	-0.0262669	0.979044	NA	[-11.9289503270841,11.6134417552344]	0.0373983	-0.0769073	6.00582	-0.0128055	0.989783	NA	[-11.8481033690847,11.6942887132338]	0.0373983	0.887787	6.00582	0.147821	0.882484	NA	[-10.883409529822,12.6589825524965]		326.656	-1.15699	0.360701	-3.20762	0.00133841	0.0074399	[-1.86394875647089,-0.450028461606699]	326.656	4.8237	0.211401	22.8178
ENSG00000100302.6	RASD2	I	3.49235	-0.113916	0.840303	-0.135566	0.892165	0.993526	[-1.76088088895199,1.53304830227192]	3.49235	-0.21894	0.859268	-0.254799	0.798879	0.99997	[-1.90307479477161,1.46519416826203]	3.49235	0.736866	0.782826	0.94129	0.346556	NA	[-0.797445135161591,2.2711775551147]	3.49235	-1.20238	0.964227	-1.24699	0.212401	NA	[-3.09223368821746,0.687467573767774]	3.49235	-1.2202	0.96681	-1.26209	0.206917	NA	[-3.11511300201013,0.674711740599315]		118.392	1.4734	0.359107	4.10296	4.07901e-05	0.000335255	[0.769565007053487,2.1772400709344]	118.392	4.86443	0.316679	15.3607
ENSG00000151490.9	PTPRO	I	29.1371	0.232591	0.323996	0.717883	0.472829	0.981519	[-0.402429497594389,0.867612277787738]	29.1371	0.506221	0.3203	1.58046	0.114001	0.99997	[-0.121554912598531,1.1339976080789]	29.1371	-0.528151	0.343217	-1.53882	0.123847	0.778152	[-1.20084392247464,0.144542109946426]	29.1371	-0.620351	0.349541	-1.77476	0.0759377	0.584011	[-1.30543949844383,0.0647368306939239]	29.1371	-0.20111	0.33541	-0.599595	0.548776	0.79383	[-0.858501694880139,0.456281177222117]		5.3502	3.49475	1.32107	2.64539	0.00815965	0.0338511	[0.90549799042075,6.08399906160619]	5.3502	4.89266	1.27828	3.82752
ENSG00000223865.6	HLA-DPB1	I	0.428688	1.90906	3.14158	0.607676	0.543403	NA	[-4.24832023257279,8.06644080470061]	0.428688	0.99188	3.2093	0.309064	0.757273	NA	[-5.29823194511391,7.28199198670848]	0.428688	0.804025	3.2093	0.25053	0.802178	NA	[-5.48608699434109,7.09413693748129]	0.428688	-0.0769188	3.2093	-0.0239675	0.980879	NA	[-6.36703073496406,6.21319319685833]	0.428688	1.76956	3.15671	0.560571	0.57509	NA	[-4.41747229880098,7.95658415936975]		171.335	-4.58233	1.21448	-3.77308	0.000161245	0.00115452	[-6.96267134365378,-2.20199433893197]	171.335	4.90165	0.299906	16.344
ENSG00000175445.10	LPL	I	1.67391	-0.770298	1.1453	-0.672575	0.501217	0.981519	[-3.0150360399024,1.47444048000596]	1.67391	-1.55582	1.27397	-1.22124	0.221993	0.99997	[-4.05275330421223,0.941103333832584]	1.67391	-1.12441	1.17786	-0.954621	0.33977	NA	[-3.43297891133566,1.18415609056989]	1.67391	-2.30315	1.41345	-1.62945	0.103217	NA	[-5.07346470407537,0.467162062440968]	1.67391	-1.32014	1.2168	-1.08492	0.277955	NA	[-3.70502256531472,1.06474927172374]		27.775	-4.42843	1.26881	-3.49023	0.000482602	0.00303238	[-6.91525068275531,-1.94161576712183]	27.775	4.90211	0.477331	10.2698
ENSG00000166897.10	ELFN2	I	581.532	-0.12607	0.146565	-0.860165	0.389698	0.981519	[-0.413332862294528,0.161192313734019]	581.532	-0.0660242	0.146619	-0.450311	0.652486	0.99997	[-0.353392393927626,0.221344074151982]	581.532	0.00655261	0.145914	0.0449072	0.964181	0.999491	[-0.279433971013498,0.292539181733853]	581.532	-0.0580973	0.146291	-0.397134	0.691269	0.999264	[-0.344823284977744,0.228628732105852]	581.532	-0.119424	0.146504	-0.815156	0.414983	0.701894	[-0.406565831383894,0.167718769087195]		448.577	-1.31191	0.47403	-2.76757	0.0056476	0.0249165	[-2.2409943610756,-0.382829566419199]	448.577	4.91527	0.279002	17.6173
ENSG00000138622.3	HCN4	I	0.199326	-1.04294	5.7244	-0.182192	0.855432	NA	[-12.2625693411804,10.1766856162997]	0.199326	-0.931608	5.7244	-0.162743	0.870721	NA	[-12.1512358133962,10.2880191440839]	0.199326	-1.11946	5.7244	-0.195559	0.844955	NA	[-12.339088751681,10.1001662057991]	0.199326	-0.0768332	5.7244	-0.013422	0.989291	NA	[-11.2964607273153,11.1427942301648]	0.199326	-1.0357	5.7244	-0.180927	0.856425	NA	[-12.2553271609559,10.1839277965242]		59.539	1.79757	0.430168	4.17878	2.93081e-05	0.000248251	[0.954461382511589,2.64068705655834]	59.539	4.91557	0.393917	12.4787
ENSG00000187164.13	KIAA1598	I	1510.48	-0.0972069	0.137847	-0.705182	0.480697	0.981519	[-0.367381181404504,0.17296731727421]	1510.48	0.0287358	0.137796	0.208538	0.834809	0.99997	[-0.241340292713253,0.298811846049312]	1510.48	-0.0629598	0.137692	-0.457251	0.647491	0.999491	[-0.332831305851371,0.206911693068234]	1510.48	-0.0369515	0.13775	-0.268251	0.788506	0.999264	[-0.306935892260992,0.233032926213598]	1510.48	-0.00635938	0.137726	-0.0461743	0.963171	0.989673	[-0.27629645882617,0.263577693645262]		282.907	-3.57156	0.75642	-4.72166	2.33929e-06	2.47984e-05	[-5.05411584412336,-2.08900232778849]	282.907	4.92469	0.230588	21.3571
ENSG00000115526.6	CHST10	I	290.221	-0.0948362	0.135077	-0.702091	0.482622	0.981519	[-0.359581795753688,0.16990942349491]	290.221	0.00666785	0.13512	0.0493475	0.960642	0.99997	[-0.258162829789021,0.271498528030452]	290.221	-0.00779269	0.134046	-0.0581344	0.953642	0.999491	[-0.27051806133463,0.254932681584551]	290.221	0.022025	0.134344	0.163945	0.869774	0.999264	[-0.241283981255027,0.285334045798072]	290.221	0.0389101	0.134257	0.289819	0.771955	0.909722	[-0.224228420990069,0.302048710590711]		154.772	-5.54402	1.21458	-4.56454	5.0058e-06	4.96567e-05	[-7.92455561190362,-3.16347868094413]	154.772	4.93422	0.300224	16.4351
ENSG00000070190.8	DAPP1	I	538.436	-0.239015	0.163332	-1.46337	0.143367	0.981519	[-0.559140105038257,0.0811104166357527]	538.436	-0.0849904	0.163174	-0.520859	0.602465	0.99997	[-0.404804698431955,0.234823807716806]	538.436	-0.191471	0.162969	-1.17489	0.240038	0.941309	[-0.510884222537731,0.127942339111526]	538.436	-0.34985	0.163621	-2.13818	0.0325025	0.37833	[-0.67054105884678,-0.0291590508239235]	538.436	-0.387421	0.163752	-2.3659	0.0179862	0.15294	[-0.708369681979143,-0.0664732430740794]		2.41166	4.19811	1.45335	2.88857	0.00387003	0.0182854	[1.34958651272862,7.04662490125593]	2.41166	4.93818	1.42204	3.4726
ENSG00000151790.4	TDO2	I	0.087183	-1.04288	6.00582	-0.173646	0.862144	NA	[-12.8140802905325,10.728311791786]	0.087183	-0.931551	6.00582	-0.155108	0.876736	NA	[-12.7027469465758,10.8396451357427]	0.087183	-1.1194	6.00582	-0.186386	0.852142	NA	[-12.8905995746887,10.6517925076298]	0.087183	-1.03856	6.00582	-0.172925	0.86271	NA	[-12.8097526166894,10.7326394656291]	0.087183	-0.0738627	6.00582	-0.0122985	0.990187	NA	[-11.8450587774266,11.6973333048919]		19.3096	2.5991	0.733173	3.545	0.000392607	0.00252231	[1.16210907915157,4.03609562129898]	19.3096	4.945	0.693561	7.12988
ENSG00000038295.3	TLL1	I	247.635	0.079928	0.178553	0.447643	0.654411	0.982988	[-0.270029244600814,0.429885305833329]	247.635	-0.362303	0.181391	-1.99736	0.0457857	0.99997	[-0.71782213747747,-0.00678387635717542]	247.635	-0.419491	0.180622	-2.32248	0.0202072	0.370887	[-0.773504710983245,-0.0654780320964101]	247.635	-0.0262607	0.178966	-0.146736	0.883341	0.999264	[-0.377026804462393,0.324505477728091]	247.635	-0.289466	0.180368	-1.60486	0.108524	0.386168	[-0.64298050860785,0.0640485745930176]		1238.9	-2.5652	0.256197	-10.0126	1.34162e-23	7.93482e-22	[-3.06734253959763,-2.06306733484638]	1238.9	4.98555	0.112019	44.5064
ENSG00000134602.11	MST4	I	2052.06	0.157951	0.175779	0.898577	0.368878	0.981519	[-0.186569433484782,0.502471262322374]	2052.06	0.0703162	0.175887	0.399781	0.689318	0.99997	[-0.274416012411903,0.415048411680967]	2052.06	-0.0780736	0.175865	-0.443941	0.657086	0.999491	[-0.422762435247964,0.266615309238145]	2052.06	-0.0833309	0.175919	-0.473689	0.635722	0.999264	[-0.428126042812645,0.261464157594877]	2052.06	-0.306094	0.17609	-1.73828	0.0821616	0.34156	[-0.651224209896718,0.0390364645952836]		532.229	-3.54154	0.535722	-6.61078	3.82291e-11	8.00791e-10	[-4.59153484274786,-2.4915446868949]	532.229	4.99331	0.165683	30.1377
ENSG00000183654.8	2023-03-11	I	0	NA	NA	NA	NA	NA	[NA,NA]	0	NA	NA	NA	NA	NA	[NA,NA]	0	NA	NA	NA	NA	NA	[NA,NA]	0	NA	NA	NA	NA	NA	[NA,NA]	0	NA	NA	NA	NA	NA	[NA,NA]		3.47349	5.19502	1.33269	3.89815	9.69321e-05	0.000730928	[2.58299517225825,7.80704370520067]	3.47349	5.00817	1.33561	3.74972
ENSG00000184005.9	ST6GALNAC3	I	11.4164	-0.113284	0.455651	-0.24862	0.803654	0.988593	[-1.00634461751712,0.779776178509176]	11.4164	-0.180188	0.464087	-0.388264	0.697821	0.99997	[-1.0897826005991,0.729406214536813]	11.4164	-0.611357	0.477258	-1.28098	0.200201	0.899188	[-1.54676524740007,0.324051033087085]	11.4164	0.130706	0.445449	0.293426	0.769197	0.999264	[-0.742357511857841,1.0037696250152]	11.4164	0.092854	0.447085	0.207688	0.835473	0.939601	[-0.783416257885413,0.969124350554183]		115.477	-2.98696	1.08887	-2.74318	0.00608465	0.0265494	[-5.12110269198095,-0.852822620292755]	115.477	5.08462	0.385244	13.1984
ENSG00000154721.10	JAM2	I	0.722448	1.77292	2.17484	0.815196	0.41496	NA	[-2.48968186770476,6.03551761776578]	0.722448	2.74943	2.06502	1.33143	0.183048	NA	[-1.2979376227804,6.79679956612682]	0.722448	2.36972	2.08431	1.13693	0.255567	NA	[-1.71545183554834,6.45488801179842]	0.722448	-0.0769027	2.25258	-0.0341398	0.972766	NA	[-4.4918767062291,4.33807138068856]	0.722448	0.887806	2.25258	0.394129	0.693486	NA	[-3.52716791289546,5.3027801740222]		168.069	2.41686	0.313363	7.71263	1.23249e-14	3.59627e-13	[1.80267614546381,3.03103837965691]	168.069	5.09392	0.293633	17.3479
ENSG00000264067.1	RP11-401O9.3	I	0	NA	NA	NA	NA	NA	[NA,NA]	0	NA	NA	NA	NA	NA	[NA,NA]	0	NA	NA	NA	NA	NA	[NA,NA]	0	NA	NA	NA	NA	NA	[NA,NA]	0	NA	NA	NA	NA	NA	[NA,NA]		146.044	-1.50942	0.598293	-2.52287	0.0116401	0.0453061	[-2.68204895319913,-0.336784103012853]	146.044	5.10184	0.316712	16.1088
ENSG00000019582.10	CD74	I	0.0823392	-0.0812545	6.00582	-0.0135293	0.989206	NA	[-11.8524505574896,11.6899415248289]	0.0823392	0.991858	6.00582	0.165149	0.868826	NA	[-10.7793378686936,12.7630542136249]	0.0823392	-0.157774	6.00582	-0.0262701	0.979042	NA	[-11.9289698416458,11.6134222406727]	0.0823392	-0.0769268	6.00582	-0.0128087	0.98978	NA	[-11.8481228836464,11.694269198672]	0.0823392	-0.0740123	6.00582	-0.0123234	0.990168	NA	[-11.845208389223,11.6971836930955]		55.5427	1.59768	0.608682	2.62481	0.00866973	0.0355363	[0.404680024358683,2.79067000576101]	55.5427	5.10466	0.539461	9.46251
ENSG00000163947.7	ARHGEF3	I	1018.32	-0.200634	0.0831165	-2.41389	0.0157833	0.628773	[-0.363539296799198,-0.0377286159799053]	1018.32	-0.0541959	0.0829973	-0.652983	0.513767	0.99997	[-0.216867623148149,0.108475890782358]	1018.32	-0.502275	0.0837572	-5.9968	2.01244e-09	1.33553e-06	[-0.66643658595465,-0.338114234057477]	1018.32	-0.469052	0.0839046	-5.5903	2.26674e-08	1.22501e-05	[-0.633502361593399,-0.304602241661853]	1018.32	-0.533532	0.0841326	-6.34156	2.27446e-10	1.22989e-07	[-0.698429200519302,-0.36863538250047]		124.242	-2.37849	0.792495	-3.00127	0.00268855	0.0134845	[-3.93175166487989,-0.825229986796777]	124.242	5.15582	0.332282	15.5164
ENSG00000162409.6	PRKAA2	I	348.838	0.197491	0.237809	0.83046	0.406279	0.981519	[-0.268605722602947,0.663586812851487]	348.838	0.0928791	0.238305	0.389748	0.696723	0.99997	[-0.374191017765843,0.559949213091038]	348.838	-0.0427206	0.238178	-0.179364	0.857652	0.999491	[-0.509540924822636,0.424099787663821]	348.838	-0.21068	0.238912	-0.881831	0.377868	0.943767	[-0.678939539310165,0.257579177558911]	348.838	-0.443076	0.239774	-1.84789	0.0646185	0.303159	[-0.913024783962076,0.0268729217444865]		152.395	-5.30236	1.22078	-4.34342	1.40279e-05	0.000127553	[-7.69503560398675,-2.90967454438014]	152.395	5.15611	0.324433	15.8927
ENSG00000138792.5	ENPEP	I	1.03753	-1.47654	1.74717	-0.845105	0.398052	NA	[-4.90093562199511,1.94784857785324]	1.03753	-2.24324	1.84025	-1.21899	0.222849	NA	[-5.85006868014217,1.36358315549115]	1.03753	-0.492572	1.58276	-0.311211	0.75564	NA	[-3.59471823484353,2.6095749516275]	1.03753	-1.41611	1.73526	-0.816076	0.414457	NA	[-4.81716471815017,1.98494852541823]	1.03753	-2.34734	1.84025	-1.27555	0.202114	NA	[-5.95416150591612,1.2594903297172]		57.3294	1.48145	0.48931	3.02764	0.00246474	0.0125437	[0.522423471042651,2.44048396344545]	57.3294	5.17885	0.430987	12.0162
ENSG00000189299.5	FOXR2	I	0	NA	NA	NA	NA	NA	[NA,NA]	0	NA	NA	NA	NA	NA	[NA,NA]	0	NA	NA	NA	NA	NA	[NA,NA]	0	NA	NA	NA	NA	NA	[NA,NA]	0	NA	NA	NA	NA	NA	[NA,NA]		3.51079	3.8613	1.45522	2.65342	0.00796809	0.0331826	[1.00912792609225,6.7134768786987]	3.51079	5.18546	1.39807	3.709
ENSG00000127585.7	FBXL16	I	1160.93	-0.0993369	0.156063	-0.636519	0.524438	0.981519	[-0.405214410944337,0.206540521856494]	1160.93	-0.217932	0.156342	-1.39394	0.163336	0.99997	[-0.524357331131826,0.0884937863412261]	1160.93	-0.176216	0.156022	-1.12942	0.258719	0.95259	[-0.482013794860271,0.129582728923075]	1160.93	-0.182682	0.156135	-1.17003	0.24199	0.862723	[-0.488701765838267,0.123336960171441]	1160.93	-0.190402	0.156166	-1.21923	0.222759	0.532123	[-0.496482676129041,0.115678467862283]		525.254	-2.2582	0.396369	-5.69723	1.21771e-08	1.87868e-07	[-3.03507358002543,-1.48133555024913]	525.254	5.21164	0.18788	27.7392
ENSG00000187690.2	CXorf67	I	0	NA	NA	NA	NA	NA	[NA,NA]	0	NA	NA	NA	NA	NA	[NA,NA]	0	NA	NA	NA	NA	NA	[NA,NA]	0	NA	NA	NA	NA	NA	[NA,NA]	0	NA	NA	NA	NA	NA	[NA,NA]		384.673	-5.68727	1.03503	-5.49477	3.91214e-08	5.64623e-07	[-7.71589217942374,-3.6586407009285]	384.673	5.22116	0.176082	29.6519
ENSG00000107099.11	DOCK8	I	179.333	-0.32741	0.181835	-1.80059	0.071767	0.947989	[-0.683799460571087,0.0289790492490229]	179.333	0.0243498	0.179948	0.135315	0.892363	0.99997	[-0.328342495899142,0.377042001836113]	179.333	-0.682078	0.184025	-3.70644	0.000210191	0.0199272	[-1.0427600906578,-0.321395576749039]	179.333	-0.714843	0.18508	-3.86235	0.000112299	0.0087603	[-1.07759225681152,-0.352093686830897]	179.333	-0.637459	0.184416	-3.45663	0.000546978	0.0142351	[-0.998907976012835,-0.27600935568799]		63.6053	3.49943	0.420585	8.32039	8.7676e-17	3.16741e-15	[2.67509834694951,4.3237609591375]	63.6053	5.24169	0.409107	12.8125
ENSG00000152495.6	CAMK4	I	40.4224	-0.477739	0.268797	-1.77732	0.0755155	0.955625	[-1.00457232843756,0.0490940348720109]	40.4224	-0.123781	0.262478	-0.471585	0.637223	0.99997	[-0.638228294593779,0.390667017964883]	40.4224	-0.31663	0.26259	-1.2058	0.227895	0.928298	[-0.83129598050905,0.198036033362718]	40.4224	0.344603	0.250693	1.3746	0.169255	0.775171	[-0.146745936344959,0.835950984939241]	40.4224	-0.403313	0.266957	-1.51078	0.130845	0.418831	[-0.926539700403116,0.119913269358131]		170.784	-1.66467	0.529973	-3.14104	0.00168349	0.00907483	[-2.70339528563659,-0.625938664009345]	170.784	5.26808	0.272587	19.3262
ENSG00000172889.11	EGFL7	I	503.244	0.155998	0.0973456	1.60252	0.109041	0.981519	[-0.0347957920111988,0.346791972726115]	503.244	-0.193016	0.0997088	-1.93579	0.0528931	0.99997	[-0.38844139592881,0.00241008223879699]	503.244	0.249465	0.0965819	2.58294	0.00979631	0.24545	[0.0601679307239081,0.438761905762356]	503.244	0.134203	0.0974173	1.37761	0.168325	0.774898	[-0.0567316824393545,0.325137293071365]	503.244	-0.0364423	0.0982674	-0.370849	0.71075	0.882469	[-0.229042824377204,0.156158142475132]		383.003	1.06846	0.277885	3.84497	0.000120565	0.000888777	[0.523817124560173,1.61310819268319]	383.003	5.27213	0.240522	21.9195
ENSG00000162437.10	RAVER2	I	921.279	-0.110328	0.145312	-0.759252	0.447702	0.981519	[-0.395134410601912,0.174477703406311]	921.279	-0.0325471	0.145347	-0.223928	0.822814	0.99997	[-0.317421278892829,0.252326999090523]	921.279	-0.0191334	0.144987	-0.131967	0.895011	0.999491	[-0.303302597950528,0.265035729569167]	921.279	-0.053275	0.145184	-0.366947	0.713658	0.999264	[-0.337830655814623,0.23128075354985]	921.279	-0.0114098	0.145119	-0.0786237	0.937332	0.980374	[-0.295837764757503,0.273018192209544]		234.704	-1.26651	0.465313	-2.72184	0.00649193	0.0279698	[-2.17850289670789,-0.354511167960395]	234.704	5.27547	0.263414	20.0273
ENSG00000205403.8	CFI	I	142.972	0.55656	0.239486	2.32397	0.020127	0.701874	[0.0871750607259109,1.02594443080528]	142.972	0.840913	0.238138	3.53121	0.000413666	0.0789629	[0.37417215164034,1.30765409454129]	142.972	-0.304305	0.246426	-1.23487	0.216878	0.918487	[-0.787292271207427,0.178681491186447]	142.972	-0.172567	0.245812	-0.702029	0.482661	0.980343	[-0.654350042320378,0.309215622381692]	142.972	0.0726664	0.243376	0.298576	0.765264	0.906481	[-0.404342816687524,0.549675518661534]		562.192	3.4398	0.201545	17.0672	2.60481e-65	7.57523e-63	[3.04477695968333,3.83481705055392]	562.192	5.28927	0.195745	27.0211
ENSG00000182463.11	TSHZ2	I	0.467522	2.3655	2.60298	0.908768	0.363473	NA	[-2.73624279297906,7.46725224595431]	0.467522	2.42249	2.6079	0.928902	0.35294	NA	[-2.68890895384577,7.53388469585515]	0.467522	-0.15775	2.73296	-0.0577214	0.953971	NA	[-5.5142517931032,5.19875147978197]	0.467522	-0.076902	2.73296	-0.0281387	0.977551	NA	[-5.43340367868584,5.27959959419933]	0.467522	-0.0739875	2.73296	-0.0270723	0.978402	NA	[-5.43048914257408,5.28251413031109]		150.834	1.86988	0.422146	4.42945	9.44717e-06	8.8388e-05	[1.04248507116564,2.69726611071092]	150.834	5.29053	0.381395	13.8715
ENSG00000130477.10	UNC13A	I	0.119414	-1.0429	6.00582	-0.173648	0.862142	NA	[-12.8140933002208,10.7282987820977]	0.119414	-0.931564	6.00582	-0.15511	0.876734	NA	[-12.7027599562641,10.8396321260544]	0.119414	-1.11942	6.00582	-0.186389	0.85214	NA	[-12.890612584377,10.6517794979415]	0.119414	-1.03857	6.00582	-0.172927	0.862709	NA	[-12.8097656263776,10.7326264559409]	0.119414	-1.03566	6.00582	-0.172442	0.86309	NA	[-12.8068511319542,10.7355409503643]		141.781	1.4966	0.30478	4.91044	9.08712e-07	1.03163e-05	[0.899245354087821,2.09395910692152]	141.781	5.29758	0.273179	19.3924
ENSG00000121005.4	CRISPLD1	I	19.8949	0.00935953	0.571925	0.016365	0.986943	0.999152	[-1.11159239060411,1.13031144941486]	19.8949	-2.51236	0.78385	-3.20516	0.00134988	0.196322	[-4.04867953902663,-0.976045284775485]	19.8949	0.255518	0.562098	0.454579	0.649412	0.999491	[-0.846173825284323,1.35720976439996]	19.8949	2.10532	0.533519	3.94609	7.94373e-05	0.0068507	[1.05963734132188,3.15099473802235]	19.8949	2.34845	0.531632	4.41744	9.98778e-06	0.000653909	[1.30647181741167,3.39043120791484]		256.601	-2.30827	0.53173	-4.34105	1.41804e-05	0.000128738	[-3.35043685891071,-1.26609409451813]	256.601	5.30113	0.229389	23.1098
ENSG00000106123.7	EPHB6	I	38.3876	-0.193296	0.290844	-0.664604	0.506304	0.981519	[-0.763339878395476,0.376747811331624]	38.3876	-0.536101	0.30097	-1.78125	0.0748722	0.99997	[-1.12599143900717,0.0537886785067826]	38.3876	0.224087	0.282488	0.793262	0.427625	0.999491	[-0.329579602232595,0.777753631603809]	38.3876	-0.607918	0.300068	-2.02594	0.0427714	0.441903	[-1.19604009326818,-0.0197959465720541]	38.3876	-0.337259	0.293845	-1.14775	0.251073	0.560929	[-0.913184872339215,0.238665964574804]		271.75	-1.85203	0.447098	-4.14234	3.43777e-05	0.000286875	[-2.7283296705451,-0.975737192285261]	271.75	5.32604	0.228432	23.3157
ENSG00000168824.10	NSG1	I	538.593	0.0650281	0.115756	0.561768	0.574274	0.981519	[-0.161849797393916,0.291905959552978]	538.593	-0.0949126	0.116667	-0.813533	0.415912	0.99997	[-0.323576071442977,0.133750851635245]	538.593	-0.269201	0.116632	-2.30813	0.0209918	0.378838	[-0.497794968783374,-0.0406074883432055]	538.593	-0.0518017	0.116104	-0.446168	0.655476	0.999264	[-0.279360951125835,0.175757487219787]	538.593	-0.171803	0.116587	-1.47359	0.140591	0.433471	[-0.400309589394131,0.0567045774812778]		23.8616	-3.42766	1.33229	-2.57277	0.0100889	0.0402472	[-6.03889691372068,-0.816429682524958]	23.8616	5.39031	0.628744	8.57313
ENSG00000188624.2	IGFL3	I	0.736229	-1.04142	2.41104	-0.431937	0.665787	NA	[-5.76696265202505,3.68412880000245]	0.736229	1.24678	2.29094	0.54422	0.58629	NA	[-3.24339202685384,5.73694648756408]	0.736229	-0.144837	2.40676	-0.0601791	0.952013	NA	[-4.86200286756128,4.57232938363755]	0.736229	-1.03709	2.41104	-0.430142	0.667092	NA	[-5.7626349127025,3.68845653932501]	0.736229	1.5615	2.25162	0.693501	0.487995	NA	[-2.85158799523675,5.97458242063168]		230.572	1.57662	0.265462	5.93916	2.8648e-09	4.82509e-08	[1.05632525311657,2.09691616999262]	230.572	5.39921	0.235647	22.9123
ENSG00000162817.6	C1orf115	I	299.013	-0.247027	0.139699	-1.76828	0.0770148	0.959129	[-0.520832330620024,0.0267786848086349]	299.013	0.135786	0.138048	0.983615	0.325305	0.99997	[-0.134783371218812,0.406356287091041]	299.013	-0.00302248	0.137783	-0.0219365	0.982499	0.999491	[-0.273072700990698,0.267027735428757]	299.013	-0.337948	0.140319	-2.40843	0.0160214	0.25333	[-0.61296764351608,-0.06292777920892]	299.013	-0.174897	0.139254	-1.25596	0.209132	0.520367	[-0.44782995938089,0.0980360777198105]		36.065	-3.84304	1.29615	-2.96496	0.0030272	0.0148835	[-6.38345362241669,-1.30263107575503]	36.065	5.4015	0.546186	9.88949
ENSG00000113532.8	ST8SIA4	I	32.2661	0.725181	0.329523	2.2007	0.0277572	0.786532	[0.0793281492703661,1.37103337307147]	32.2661	0.540282	0.33532	1.61124	0.107127	0.99997	[-0.116932777472672,1.19749754809384]	32.2661	0.627083	0.329837	1.90119	0.0572766	0.595612	[-0.0193845256547531,1.27355140505691]	32.2661	0.183244	0.341208	0.537046	0.591236	0.997086	[-0.485510433135902,0.851998624973455]	32.2661	0.222807	0.340289	0.654759	0.512623	0.769611	[-0.444147302184472,0.889762129538145]		212.893	1.54376	0.403974	3.82143	0.000132678	0.000969067	[0.751985440913579,2.33553464523394]	212.893	5.40498	0.354624	15.2415
ENSG00000129538.9	RNASE1	I	0.690398	-1.12234	2.18521	-0.513607	0.607527	NA	[-5.40528231443646,3.16059942766686]	0.690398	-1.01101	2.18521	-0.462658	0.64361	NA	[-5.29394725275824,3.27193448934506]	0.690398	1.55316	1.91751	0.809987	0.417948	NA	[-2.20508861839317,5.31140049886638]	0.690398	0.246326	2.03502	0.121043	0.903657	NA	[-3.7422444529082,4.23489654130331]	0.690398	-1.1151	2.18521	-0.510293	0.609846	NA	[-5.39804003443309,3.16784170767022]		120.04	-3.07448	1.08365	-2.83716	0.0045517	0.0209007	[-5.19838824583185,-0.950569121765764]	120.04	5.40546	0.369108	14.6447
ENSG00000170571.7	EMB	I	2728.86	0.224236	0.243017	0.922718	0.356154	0.981519	[-0.252068551316748,0.700540765898246]	2728.86	0.106836	0.243082	0.439506	0.660295	0.99997	[-0.369595502648343,0.583267417673692]	2728.86	-0.32797	0.243177	-1.34869	0.177437	0.869373	[-0.804587782095713,0.148647857496746]	2728.86	-0.111685	0.243122	-0.459377	0.645963	0.999264	[-0.588195406205658,0.36482595979714]	2728.86	-0.459546	0.243273	-1.88901	0.05889	0.288038	[-0.936351879563033,0.0172603164633248]		904.82	-3.97592	0.50106	-7.93502	2.1047e-15	6.64102e-14	[-4.95797882130854,-2.99385949314395]	904.82	5.43817	0.141765	38.3605
ENSG00000149573.4	MPZL2	I	4411.8	0.129191	0.164898	0.783461	0.433356	0.981519	[-0.194002500170061,0.452384185187841]	4411.8	-0.0343017	0.164976	-0.207919	0.835292	0.99997	[-0.357649389262798,0.289045946556006]	4411.8	-0.00503902	0.164908	-0.0305565	0.975623	0.999491	[-0.328253067458806,0.318175021975105]	4411.8	-0.107895	0.164965	-0.654047	0.513081	0.987151	[-0.431221522847144,0.215431110900542]	4411.8	-0.254366	0.165022	-1.54141	0.123217	0.407745	[-0.577802737099246,0.0690705128741794]		32.5985	4.45061	0.874016	5.09214	3.54039e-07	4.27518e-06	[2.73757425792637,6.16365372614562]	32.5985	5.44807	0.864301	6.30344
ENSG00000175471.15	MCTP1	I	528.291	0.232221	0.0991163	2.34291	0.0191339	0.683988	[0.0379564096995897,0.426485073097337]	528.291	0.153322	0.0999488	1.534	0.125029	0.99997	[-0.0425741753627686,0.349218105653835]	528.291	-0.136205	0.100474	-1.35562	0.17522	0.867207	[-0.333131238198794,0.0607212050859204]	528.291	0.270414	0.0989229	2.73358	0.00626491	0.146347	[0.0765288014786291,0.46429963245151]	528.291	0.196156	0.0992695	1.976	0.0481551	0.259894	[0.00159156295795065,0.390720918758157]		174.867	-3.51054	1.06771	-3.28792	0.00100929	0.00581607	[-5.60321487812958,-1.41787480922563]	174.867	5.45015	0.318088	17.1341
ENSG00000147402.7	GABRQ	I	16.1533	0.380046	0.442602	0.858662	0.390527	0.981519	[-0.487438552128632,1.24752969774669]	16.1533	-0.329706	0.4644	-0.709961	0.477728	0.99997	[-1.23991219335445,0.580500957185773]	16.1533	-0.951301	0.481291	-1.97656	0.0480913	0.55417	[-1.89461451193635,-0.00798782416685917]	16.1533	-0.965982	0.485649	-1.98905	0.0466954	0.462832	[-1.9178374747237,-0.0141268319711091]	16.1533	-0.45743	0.465171	-0.983359	0.325431	0.62715	[-1.3691478552532,0.454288205952637]		112.355	-5.36661	1.22084	-4.39582	1.10356e-05	0.000102154	[-7.7594260856742,-2.97380176483383]	112.355	5.50454	0.323718	17.0041
ENSG00000147614.3	ATP6V0D2	I	4.90799	3.04886	1.2089	2.52201	0.0116687	0.561041	[0.679456216751709,5.41827064051743]	4.90799	3.85625	1.18961	3.2416	0.00118859	0.180008	[1.52465313071133,6.18784246687738]	4.90799	-1.03048	1.65173	-0.623884	0.532704	NA	[-4.26780734906971,2.20683784653781]	4.90799	-1.91143	1.65173	-1.15723	0.247177	0.866211	[-5.14875427809511,1.32589091751241]	4.90799	-1.90852	1.65173	-1.15547	0.247899	NA	[-5.14583973556,1.32880546004751]		7.42473	3.68029	1.34747	2.73127	0.00630912	0.027351	[1.03930614986629,6.32127722498471]	7.42473	5.50497	1.26407	4.35495
ENSG00000164181.9	ELOVL7	I	622.326	0.158519	0.240436	0.659298	0.509705	0.981519	[-0.312727478550851,0.629765657267833]	622.326	0.391931	0.240249	1.63136	0.102815	0.99997	[-0.0789469797372448,0.862809875908667]	622.326	-0.433642	0.241315	-1.797	0.0723362	0.649436	[-0.906610369696579,0.0393265040861628]	622.326	-0.144836	0.240911	-0.601201	0.547706	0.992426	[-0.617012770400497,0.327340772721167]	622.326	-0.510338	0.241662	-2.11179	0.0347045	0.21906	[-0.983986133097533,-0.036690383321256]		51.1878	3.05927	0.559886	5.4641	4.6527e-08	6.62194e-07	[1.96191320243094,4.15662425994614]	51.1878	5.50569	0.536113	10.2697
ENSG00000182240.11	BACE2	I	2442.49	0.0393825	0.064666	0.609013	0.542516	0.981519	[-0.0873606064261108,0.16612553897255]	2442.49	0.011925	0.0648603	0.183856	0.854126	0.99997	[-0.11519891450223,0.139048815810607]	2442.49	-0.0458385	0.0646627	-0.708885	0.478396	0.999491	[-0.172575113530831,0.0808981684328151]	2442.49	-0.074984	0.0648281	-1.15666	0.247411	0.866211	[-0.202044663610897,0.0520766416470995]	2442.49	-0.0244211	0.064757	-0.377119	0.706085	0.880255	[-0.151342435252137,0.102500207742292]		2656.26	-3.01445	0.246485	-12.2298	2.15573e-34	2.27972e-32	[-3.49755439410325,-2.53135090114579]	2656.26	5.52797	0.0940465	58.7791
ENSG00000184574.5	LPAR5	I	290.13	0.128856	0.117777	1.09407	0.273923	0.981519	[-0.101981731130562,0.359693928260831]	290.13	0.0901063	0.118736	0.758883	0.447923	0.99997	[-0.142610974954793,0.322823665096897]	290.13	-0.26155	0.119935	-2.18076	0.0292011	0.44111	[-0.49661891420755,-0.0264814117494522]	290.13	-0.0325013	0.118842	-0.273484	0.784481	0.999264	[-0.265426829591,0.200424179080199]	290.13	-0.0558254	0.11903	-0.469003	0.639068	0.843805	[-0.289119678715242,0.177468967458714]		19.2387	2.21213	0.761441	2.90519	0.00367035	0.0175874	[0.719730813551926,3.70452475652728]	19.2387	5.53073	0.705446	7.84004
ENSG00000144476.5	ACKR3	I	1.56085	2.73402	1.39697	1.95711	0.0503344	NA	[-0.00398535964023283,5.47203089025189]	1.56085	1.01958	1.52601	0.668132	0.504049	0.99997	[-1.9713536132232,4.01051278800223]	1.56085	-0.126108	1.68028	-0.0750518	0.940174	NA	[-3.41940150417481,3.16718519806155]	1.56085	1.19299	1.49536	0.797798	0.424988	NA	[-1.73785443432052,4.1238423956528]	1.56085	-0.0655378	1.68586	-0.0388751	0.96899	NA	[-3.3697569565219,3.23868127237164]		41.7219	-3.42837	1.33063	-2.5765	0.00998073	0.0399237	[-6.03636718992632,-0.820378480512513]	41.7219	5.5524	0.62456	8.8901
ENSG00000131941.3	RHPN2	I	511.428	-0.123137	0.117064	-1.05188	0.292853	0.981519	[-0.352577618403782,0.106303139801232]	511.428	-0.0510102	0.117189	-0.435281	0.663359	0.99997	[-0.280697043713386,0.178676547576958]	511.428	-0.172325	0.116927	-1.47379	0.140539	0.812079	[-0.401496889179873,0.0568471885555772]	511.428	-0.120812	0.117036	-1.03226	0.301952	0.904418	[-0.3501983973079,0.108575294820825]	511.428	-0.194592	0.117356	-1.65814	0.0972895	0.365815	[-0.424605598432967,0.0354209636378878]		152.513	-1.91254	0.734085	-2.60534	0.00917821	0.0372853	[-3.35132261129192,-0.473763434878364]	152.513	5.57036	0.353159	15.7729
ENSG00000167011.4	NAT16	I	0.30058	-0.0813337	6.00582	-0.0135425	0.989195	NA	[-11.8525296935208,11.6898623883343]	0.30058	1.80539	5.98213	0.301796	0.762807	NA	[-9.91937252451374,13.5301431341441]	0.30058	-0.157853	6.00582	-0.0262833	0.979031	NA	[-11.929048977677,11.6133431041782]	0.30058	1.84434	5.97318	0.308771	0.757496	NA	[-9.86286833912179,13.5515538384455]	0.30058	2.40452	5.94638	0.404367	0.685943	NA	[-9.25017932262991,14.0592201242364]		2.52356	3.67623	1.43069	2.56955	0.0101829	0.0405574	[0.872134548059198,6.48033195759264]	2.52356	5.58935	1.3505	4.13874
ENSG00000101134.7	DOK5	I	0	NA	NA	NA	NA	NA	[NA,NA]	0	NA	NA	NA	NA	NA	[NA,NA]	0	NA	NA	NA	NA	NA	[NA,NA]	0	NA	NA	NA	NA	NA	[NA,NA]	0	NA	NA	NA	NA	NA	[NA,NA]		409.235	-3.07432	0.764875	-4.01938	5.83517e-05	0.000461668	[-4.5734501894159,-1.5751951314002]	409.235	5.59537	0.256758	21.7923
ENSG00000105605.3	CACNG7	I	0	NA	NA	NA	NA	NA	[NA,NA]	0	NA	NA	NA	NA	NA	[NA,NA]	0	NA	NA	NA	NA	NA	[NA,NA]	0	NA	NA	NA	NA	NA	[NA,NA]	0	NA	NA	NA	NA	NA	[NA,NA]		266.82	-1.75269	0.52736	-3.32352	0.000888883	0.00522402	[-2.78629739759521,-0.719085678667264]	266.82	5.64891	0.26676	21.176
ENSG00000088881.16	EBF4	I	0.195869	-0.0812971	5.75643	-0.0141228	0.988732	NA	[-11.3636879265355,11.2010936774916]	0.195869	0.0300364	5.75643	0.00521789	0.995837	NA	[-11.2523544192241,11.3124271848029]	0.195869	1.74936	5.72335	0.305652	0.759869	NA	[-9.46820997049476,12.9669230505717]	0.195869	0.884811	5.75643	0.153708	0.87784	NA	[-10.3975794903254,12.1672021137017]	0.195869	-0.0740549	5.75643	-0.0128647	0.989736	NA	[-11.3564457476427,11.2083358563843]		71.5686	-4.01389	1.27858	-3.13933	0.00169335	0.00911392	[-6.51986341366246,-1.50791437206555]	71.5686	5.69915	0.501444	11.3655
ENSG00000169271.1	HSPB3	I	0.0429064	-0.0812415	6.00582	-0.0135271	0.989207	NA	[-11.8524375478013,11.6899545345171]	0.0429064	0.0300918	6.00582	0.00501044	0.996002	NA	[-11.7411042038446,11.8012878784739]	0.0429064	-0.157761	6.00582	-0.026268	0.979044	NA	[-11.9289568319575,11.613435250361]	0.0429064	-0.0769138	6.00582	-0.0128065	0.989782	NA	[-11.8481098739582,11.6942822083603]	0.0429064	0.88778	6.00582	0.14782	0.882485	NA	[-10.8834160346955,12.658976047623]		4.59057	4.97157	1.32998	3.73807	0.000185439	0.00130683	[2.36485234765797,7.57829410065176]	4.59057	5.71208	1.31002	4.3603
ENSG00000170381.8	SEMA3E	I	23.1725	0.359961	0.37083	0.970689	0.331703	0.981519	[-0.366853225727158,1.08677523180761]	23.1725	0.125902	0.38046	0.33092	0.740705	0.99997	[-0.619786745848029,0.871590728712551]	23.1725	1.09641	0.35448	3.09301	0.00198135	0.0924208	[0.401643706539027,1.79118058036556]	23.1725	-0.297168	0.391432	-0.759182	0.447743	0.966395	[-1.06435994494111,0.470023954833604]	23.1725	0.180489	0.375722	0.480378	0.630959	0.839205	[-0.555912983764857,0.916890063567968]		136.877	-4.40536	1.2191	-3.61361	0.000301965	0.00200418	[-6.79475137001139,-2.01596046259671]	136.877	5.71759	0.316665	18.0557
ENSG00000164659.10	KIAA1324L	I	383.973	-0.0882611	0.102202	-0.863594	0.387811	0.981519	[-0.288573346881308,0.112051207658852]	383.973	-0.049645	0.102638	-0.48369	0.628606	0.99997	[-0.250811719032359,0.151521704615145]	383.973	-0.0342678	0.101333	-0.338172	0.735234	0.999491	[-0.232876143823746,0.164340461175499]	383.973	0.0963752	0.101028	0.953944	0.340112	0.92471	[-0.101636404807889,0.294386748924394]	383.973	0.198753	0.100474	1.97815	0.0479121	0.258986	[0.0018269703849354,0.395679648264981]		159.916	4.53846	0.419031	10.8308	2.45918e-27	1.82597e-25	[3.71717161707958,5.35974475830687]	159.916	5.72222	0.414154	13.8166
ENSG00000109794.9	FAM149A	I	64.5471	0.100528	0.207009	0.485619	0.627237	0.982631	[-0.305203183790468,0.506258682281778]	64.5471	0.0932714	0.209044	0.44618	0.655467	0.99997	[-0.31644758191242,0.502990293766659]	64.5471	-0.192075	0.21084	-0.910999	0.362296	0.993879	[-0.60531506088485,0.221164359301098]	64.5471	-0.06251	0.209929	-0.297767	0.765881	0.999264	[-0.473964072889984,0.348944057265293]	64.5471	-0.343789	0.215659	-1.59413	0.110907	0.388586	[-0.76647338274785,0.0788952835158924]		34.357	2.40457	0.8053	2.98593	0.0028272	0.0140546	[0.826208664715844,3.98292791749487]	34.357	5.72826	0.747439	7.66384
ENSG00000104381.8	GDAP1	I	316.518	-0.217564	0.130866	-1.66249	0.0964137	0.981519	[-0.474057699724186,0.0389287709261061]	316.518	-0.0419977	0.130394	-0.322083	0.74739	0.99997	[-0.297564924740044,0.213569582909137]	316.518	0.0234774	0.128965	0.182044	0.855548	0.999491	[-0.229289980536411,0.276244780718299]	316.518	-0.133546	0.1303	-1.02491	0.305404	0.90551	[-0.388930416869611,0.121837453210947]	316.518	-0.0480932	0.129823	-0.370452	0.711046	0.882566	[-0.302541878254087,0.206355432175455]		93.9523	3.77466	0.575782	6.55571	5.53768e-11	1.14081e-09	[2.64614907559642,4.90317281789842]	93.9523	5.74565	0.561136	10.2393
ENSG00000256151.1	RP11-76C10.5	I	0	NA	NA	NA	NA	NA	[NA,NA]	0	NA	NA	NA	NA	NA	[NA,NA]	0	NA	NA	NA	NA	NA	[NA,NA]	0	NA	NA	NA	NA	NA	[NA,NA]	0	NA	NA	NA	NA	NA	[NA,NA]		140.359	-3.15632	1.079	-2.92523	0.00344204	0.016628	[-5.27112385376889,-1.04152007266504]	140.359	5.76384	0.354481	16.2599
ENSG00000138271.4	GPR87	I	2620.98	0.132484	0.126235	1.0495	0.293947	0.981519	[-0.114931590924916,0.37989863917798]	2620.98	-0.0360245	0.126425	-0.284947	0.775685	0.99997	[-0.283813210201646,0.211764284690626]	2620.98	0.0637447	0.126219	0.505033	0.613535	0.999491	[-0.183639631327416,0.311129080080274]	2620.98	0.107887	0.126241	0.85461	0.392767	0.951853	[-0.139540809454006,0.355314195062581]	2620.98	0.0701924	0.126272	0.555885	0.57829	0.810055	[-0.177295315390971,0.317680192464975]		102.541	-4.16496	1.26946	-3.28089	0.00103482	0.00593379	[-6.65305659229065,-1.67685928112903]	102.541	5.78806	0.477029	12.1336
ENSG00000158164.6	TMSB15A	I	30.774	-0.621028	0.322508	-1.92562	0.054152	0.914597	[-1.25313185597683,0.011076695025543]	30.774	-0.091779	0.311599	-0.294543	0.768343	0.99997	[-0.702500903741203,0.5189428328951]	30.774	-0.822198	0.32632	-2.51961	0.0117486	0.2712	[-1.46177446568063,-0.1826223626525]	30.774	-0.606354	0.322186	-1.882	0.0598357	0.525194	[-1.2378258421521,0.0251182008510472]	30.774	-1.12374	0.340149	-3.30369	0.000954223	0.0210979	[-1.79042388555647,-0.457065617441756]		46.8761	-3.4293	1.32685	-2.58453	0.00975115	0.0391055	[-6.02988166048977,-0.828709339488817]	46.8761	5.83499	0.615442	9.48097
ENSG00000120149.7	MSX2	I	202.418	-0.0328307	0.156497	-0.209784	0.833836	0.988593	[-0.33955973674324,0.273898405502654]	202.418	0.0240446	0.156806	0.153339	0.878131	0.99997	[-0.283290342738286,0.331379567601166]	202.418	-0.499776	0.159543	-3.13255	0.00173295	0.085189	[-0.812474993992938,-0.187077785788295]	202.418	-0.0918637	0.156873	-0.585594	0.558148	0.99297	[-0.399328575666154,0.215601116813503]	202.418	-0.396171	0.159369	-2.48587	0.0129235	0.123323	[-0.708529535342423,-0.083813216542814]		157.842	-4.93115	1.23179	-4.00325	6.24776e-05	0.000491732	[-7.34540477882006,-2.51689357263515]	157.842	5.86935	0.362933	16.172
ENSG00000186104.6	CYP2R1	I	328.956	0.0833618	0.127752	0.652527	0.514061	0.981519	[-0.167027892216935,0.333751440371575]	328.956	-0.00806087	0.128824	-0.0625728	0.950107	0.99997	[-0.260550870001221,0.244429132349534]	328.956	0.000443367	0.127726	0.00347123	0.99723	0.999491	[-0.249894986652177,0.250781719659567]	328.956	-0.0913007	0.128684	-0.709493	0.478018	0.978693	[-0.3435174218174,0.160916039975555]	328.956	-0.0846991	0.12868	-0.658216	0.510399	0.768949	[-0.336906567616736,0.167508438407416]		80.8601	-3.84291	1.28994	-2.97913	0.00289066	0.0143049	[-6.37114661909022,-1.314668137516]	80.8601	5.8707	0.529738	11.0823
ENSG00000233098.4	RP11-344E13.3	I	0.480156	1.35647	3.42332	0.396243	0.691926	NA	[-5.35311583092541,8.066051375944]	0.480156	0.0300835	3.45387	0.00871007	0.99305	NA	[-6.73938156738783,6.7995485092924]	0.480156	1.59036	3.41551	0.465628	0.641482	NA	[-5.10392657772086,8.2846441614436]	0.480156	2.54193	3.34222	0.76055	0.446926	NA	[-4.00871076441985,9.09256494829691]	0.480156	3.07329	3.3142	0.927308	0.353767	NA	[-3.42243168765492,9.56900555725608]		473.962	-2.24347	0.535438	-4.18996	2.78999e-05	0.000237592	[-3.29290628329348,-1.19402702721655]	473.962	5.8764	0.236967	24.7984
ENSG00000145794.12	MEGF10	I	1.43119	-0.0853825	1.35299	-0.0631065	0.949682	NA	[-2.73719709382819,2.56643200865828]	1.43119	0.263205	1.32972	0.19794	0.843092	0.99997	[-2.3430054172342,2.86941588869088]	1.43119	-0.954659	1.45953	-0.654085	0.513057	NA	[-3.81529043272381,1.90597241514565]	1.43119	-1.444	1.57305	-0.917965	0.358637	NA	[-4.5271262878499,1.63911737590647]	1.43119	0.167532	1.32886	0.126073	0.899674	NA	[-2.43697773937859,2.77204235642336]		50.1961	-4.01284	1.28358	-3.12628	0.00177035	0.00947098	[-6.52861130735508,-1.49705929193074]	50.1961	5.88781	0.513562	11.4647
ENSG00000079215.9	SLC1A3	I	1187.82	-0.187636	0.129905	-1.44441	0.148625	0.981519	[-0.442245333168432,0.0669735591517804]	1187.82	-0.0682574	0.129879	-0.525546	0.599204	0.99997	[-0.322815630878389,0.186300901878975]	1187.82	0.114892	0.129315	0.88847	0.374288	0.994677	[-0.138560144690986,0.368345025307399]	1187.82	-0.226119	0.129966	-1.73983	0.0818889	0.598331	[-0.480848220373197,0.0286100111539591]	1187.82	0.0651417	0.129499	0.503029	0.614944	0.829706	[-0.188671622577779,0.31895504474777]		79.9438	-2.30839	0.922572	-2.50212	0.012345	0.0474573	[-4.11659942245586,-0.500182535553684]	79.9438	5.91862	0.399432	14.8176
ENSG00000159184.7	HOXB13	I	0	NA	NA	NA	NA	NA	[NA,NA]	0	NA	NA	NA	NA	NA	[NA,NA]	0	NA	NA	NA	NA	NA	[NA,NA]	0	NA	NA	NA	NA	NA	[NA,NA]	0	NA	NA	NA	NA	NA	[NA,NA]		155.029	-4.16524	1.26739	-3.28647	0.00101453	0.00583473	[-6.64927938336319,-1.68119639026782]	155.029	5.92737	0.471138	12.581
ENSG00000160181.4	TFF2	I	0.0419907	-0.0812415	6.00582	-0.0135271	0.989207	NA	[-11.8524375478013,11.6899545345171]	0.0419907	0.0300918	6.00582	0.00501044	0.996002	NA	[-11.7411042038446,11.8012878784739]	0.0419907	-0.157761	6.00582	-0.026268	0.979044	NA	[-11.9289568319575,11.6134352503609]	0.0419907	-0.0769138	6.00582	-0.0128065	0.989782	NA	[-11.8481098739582,11.6942822083603]	0.0419907	-0.0739993	6.00582	-0.0123213	0.990169	NA	[-11.8451953795347,11.6971967027837]		139.257	-4.54362	1.24764	-3.64177	0.000270774	0.00182071	[-6.98894821254472,-2.09828501285283]	139.257	5.93309	0.414169	14.3253
ENSG00000137726.11	FXYD6	I	6.99598	-0.844154	0.872166	-0.967883	0.333103	0.981519	[-2.55356747855646,0.86525885147258]	6.99598	1.81016	0.763412	2.37114	0.0177332	0.939588	[0.313898183580083,3.30641657232188]	6.99598	-2.20501	1.0315	-2.13766	0.0325441	0.463643	[-4.22671559352466,-0.183297310099622]	6.99598	-2.5386	1.11214	-2.28263	0.0224523	0.30498	[-4.71834491929035,-0.358846907182541]	6.99598	-4.01111	1.39048	-2.8847	0.00391788	0.0571959	[-6.73639041903734,-1.28582266626583]		143.656	-3.44632	1.07152	-3.21629	0.00129858	0.00723929	[-5.54646321314286,-1.34618149057447]	143.656	5.95729	0.329824	18.0621
ENSG00000116852.10	KIF21B	I	174.905	-0.114001	0.205781	-0.553991	0.579585	0.981519	[-0.517324453079251,0.289322798756767]	174.905	0.127308	0.204743	0.621795	0.534076	0.99997	[-0.273981160772148,0.528598099391575]	174.905	-0.112418	0.20512	-0.548058	0.583652	0.999491	[-0.514445821192419,0.28961035422258]	174.905	-0.209856	0.206388	-1.0168	0.309247	0.906985	[-0.61436914834724,0.194656966884877]	174.905	-0.471208	0.208638	-2.2585	0.0239146	0.180489	[-0.880131276786131,-0.0622855747069431]		144.092	-1.98713	0.668388	-2.97302	0.00294886	0.0145517	[-3.29714719913345,-0.677113927473887]	144.092	5.97234	0.317927	18.7852
ENSG00000106631.4	MYL7	I	2.08253	-0.647299	1.10714	-0.584661	0.558776	0.981519	[-2.81724595012478,1.52264700955009]	2.08253	0.0116849	1.05964	0.0110272	0.991202	0.99997	[-2.06517668519965,2.08854638758074]	2.08253	-0.597139	1.09463	-0.545517	0.585398	NA	[-2.74257653192846,1.54829757933221]	2.08253	-1.72236	1.25901	-1.36803	0.171304	NA	[-4.18997618481084,0.745256779744544]	2.08253	-3.18963	1.51107	-2.11085	0.0347856	NA	[-6.15127500384998,-0.227993129347698]		3.17066	3.68277	1.42135	2.59103	0.00956892	0.0385074	[0.896968267919353,6.46857569198829]	3.17066	5.98116	1.33447	4.48206
ENSG00000183098.6	GPC6	I	111.522	-0.120782	0.197655	-0.611077	0.541148	0.981519	[-0.508178750104357,0.266613930290844]	111.522	-0.370141	0.201999	-1.83239	0.0668928	0.99997	[-0.766051576151852,0.0257691108765536]	111.522	-0.541896	0.201782	-2.68555	0.00724106	0.212007	[-0.937382358657852,-0.146410316391002]	111.522	0.0552022	0.195853	0.281855	0.778055	0.999264	[-0.328662755905995,0.439067105882645]	111.522	-0.250465	0.199155	-1.25764	0.208523	0.520149	[-0.64080285575113,0.139872340095832]		193.882	-1.92485	0.667762	-2.88254	0.00394489	0.0185637	[-3.23363940755908,-0.616058540213224]	193.882	6.13816	0.316532	19.3919
ENSG00000110328.5	GALNT18	I	1060.27	-0.231963	0.0939118	-2.47001	0.0135109	0.593414	[-0.416026668902141,-0.047899354336584]	1060.27	0.0360873	0.0934819	0.386035	0.699471	0.99997	[-0.147133901331387,0.219308470952786]	1060.27	-0.169634	0.0935301	-1.81368	0.0697266	0.638399	[-0.352949441278412,0.0136817047755647]	1060.27	-0.118746	0.0935995	-1.26866	0.204563	0.822413	[-0.302197442951766,0.064705985242421]	1060.27	-0.105954	0.0935781	-1.13225	0.25753	0.568052	[-0.28936343868356,0.0774560839987483]		305.746	1.08323	0.342854	3.15946	0.00158064	0.00860695	[0.411250732745742,1.755214136735]	305.746	6.14331	0.290411	21.1539
ENSG00000172292.10	CERS6	I	2987.92	0.0759665	0.166693	0.455727	0.648586	0.982646	[-0.250745372954396,0.40267829349436]	2987.92	0.00987524	0.166767	0.0592156	0.95278	0.99997	[-0.316982868825386,0.336733341901548]	2987.92	-0.00949355	0.16669	-0.0569534	0.954582	0.999491	[-0.336199640753021,0.317212539403953]	2987.92	-0.0708439	0.166755	-0.424839	0.670954	0.999264	[-0.397676909056168,0.255989160163267]	2987.92	-0.184034	0.166816	-1.10321	0.269934	0.580562	[-0.510987186489761,0.142919642738968]		474.395	-3.10237	0.882141	-3.51686	0.000436676	0.0027758	[-4.8313367613676,-1.37340642402502]	474.395	6.15997	0.292434	21.0644
ENSG00000185985.7	SLITRK2	I	0	NA	NA	NA	NA	NA	[NA,NA]	0	NA	NA	NA	NA	NA	[NA,NA]	0	NA	NA	NA	NA	NA	[NA,NA]	0	NA	NA	NA	NA	NA	[NA,NA]	0	NA	NA	NA	NA	NA	[NA,NA]		36.8517	-3.43066	1.33329	-2.57309	0.0100796	0.0402283	[-6.04385922288239,-0.817470543553638]	36.8517	6.16676	0.628244	9.81587
ENSG00000131831.13	RAI2	I	5.36953	-1.0879	0.838146	-1.29798	0.194295	0.981519	[-2.73063163466009,0.55484104450299]	5.36953	1.11818	0.690528	1.61931	0.105382	0.99997	[-0.235234086925343,2.47158545748457]	5.36953	-1.44175	0.87283	-1.65181	0.0985726	NA	[-3.15246863903288,0.268963113216528]	5.36953	-1.90253	0.960033	-1.98173	0.0475089	0.466822	[-3.78415892007246,-0.0209005903480979]	5.36953	-3.79231	1.33978	-2.83055	0.00464687	NA	[-6.41823855561114,-1.16638923556206]		243.295	-4.93112	1.2315	-4.00414	6.22425e-05	0.000490325	[-7.34482771274571,-2.51741727100933]	243.295	6.22486	0.361376	17.2255
ENSG00000111245.10	MYL2	I	1.48786	0.0247579	1.12839	0.0219408	0.982495	NA	[-2.18685035019063,2.23636612167516]	1.48786	-2.33963	1.52235	-1.53686	0.124328	0.99997	[-5.32338696468158,0.64411823071802]	1.48786	-2.52779	1.52178	-1.66107	0.0966991	NA	[-5.51042415994553,0.454849105959358]	1.48786	-1.66067	1.38579	-1.19836	0.230777	NA	[-4.37676333571356,1.05541911166102]	1.48786	0.564115	1.08041	0.522132	0.601579	NA	[-1.55344354498004,2.68167296419031]		8.64582	3.72819	1.31795	2.82878	0.00467261	0.0213659	[1.14505417744407,6.31132634190181]	8.64582	6.22981	1.27049	4.90348
ENSG00000179314.9	WSCD1	I	0.363625	-0.0812606	3.68758	-0.0220363	0.982419	NA	[-7.30878665017449,7.14626553704108]	0.363625	1.7317	3.65174	0.474212	0.635349	NA	[-5.42557480679849,8.88896619196993]	0.363625	1.49444	3.65815	0.408522	0.682891	NA	[-5.67541487152057,8.66428652031542]	0.363625	-0.0769328	3.68758	-0.0208627	0.983355	NA	[-7.30445892769339,7.15059325952218]	0.363625	1.83514	3.63606	0.504706	0.613765	NA	[-5.29140933340097,8.96169764296154]		146.29	-4.01316	1.27556	-3.14618	0.00165416	0.00894435	[-6.51322332936661,-1.51310077732649]	146.29	6.24486	0.492343	12.684
ENSG00000076641.4	PAG1	I	70.8702	0.475707	0.276552	1.72014	0.0854072	0.97771	[-0.0663240884176162,1.01773886398415]	70.8702	0.0238855	0.283393	0.0842838	0.932831	0.99997	[-0.531555258283678,0.579326163394685]	70.8702	0.387019	0.276524	1.39958	0.161638	0.844495	[-0.154958350205384,0.928996162609844]	70.8702	0.662844	0.274587	2.41396	0.01578	0.25056	[0.12466257152431,1.20102474715362]	70.8702	0.358105	0.277766	1.28923	0.197316	0.508801	[-0.186305408861116,0.902515367677821]		87.6815	-4.30241	1.26149	-3.41058	0.000648249	0.00396284	[-6.77487975968598,-1.8299354872971]	87.6815	6.24773	0.454048	13.7601
ENSG00000186469.4	GNG2	I	58.0471	0.886934	0.251114	3.532	0.000412427	0.0765474	[0.394760089037613,1.379107653638]	58.0471	0.58261	0.256355	2.27267	0.023046	0.99997	[0.0801640195668142,1.08505664618708]	58.0471	-0.188318	0.266488	-0.706665	0.479775	0.999491	[-0.710623715755939,0.33398859835553]	58.0471	-0.410741	0.273393	-1.50238	0.132999	0.720308	[-0.946581600898379,0.12510046727949]	58.0471	-0.391574	0.272987	-1.43441	0.151457	0.450543	[-0.926619097217483,0.143470748041485]		578.709	1.47815	0.375382	3.93772	8.22578e-05	0.000630078	[0.742416692021827,2.21388877596925]	578.709	6.26114	0.325962	19.2082
ENSG00000162687.12	KCNT2	I	0.134088	-1.80644	5.98578	-0.301789	0.762813	NA	[-13.5383544396834,9.9254729777861]	0.134088	-1.69511	5.98578	-0.283189	0.777032	NA	[-13.4270210957267,10.0368063217428]	0.134088	-1.88296	5.98578	-0.314572	0.753086	NA	[-13.6148737238396,9.84895369362992]	0.134088	-1.80211	5.98578	-0.301066	0.763364	NA	[-13.5340267658402,9.92980065162926]	0.134088	-0.837419	5.98578	-0.139901	0.888738	NA	[-12.5693329265775,10.894494490892]		24.6948	2.42775	0.936351	2.59278	0.00952032	0.0383383	[0.592539182186526,4.26296579860783]	24.6948	6.26744	0.868976	7.21244
ENSG00000178538.5	CA8	I	0.398988	2.11987	3.39734	0.62398	0.532641	NA	[-4.538795785739,8.77854212928444]	0.398988	0.0300859	3.47582	0.00865576	0.993094	NA	[-6.78240148851641,6.84257326163635]	0.398988	0.830556	3.4712	0.239271	0.810896	NA	[-5.9728684505853,7.633981255084]	0.398988	2.05331	3.39943	0.604018	0.545832	NA	[-4.60943761308238,8.71606693451083]	0.398988	1.61217	3.42677	0.470465	0.638023	NA	[-5.10417449228158,8.32852378169279]		56.0451	3.68495	0.761438	4.83946	1.30192e-06	1.43962e-05	[2.19255683296236,5.17733722631456]	56.0451	6.38511	0.738162	8.65001
ENSG00000074211.9	PPP2R2C	I	1401.28	0.131251	0.0922267	1.42314	0.154697	0.981519	[-0.0495098206715568,0.312012047707334]	1401.28	0.114284	0.0924213	1.23655	0.216252	0.99997	[-0.0668584390334851,0.295426495131981]	1401.28	0.0395261	0.0922194	0.428609	0.668208	0.999491	[-0.14122069553685,0.22027283721062]	1401.28	-0.00564557	0.0924495	-0.0610665	0.951306	0.999264	[-0.186843286379054,0.175552154305983]	1401.28	0.0322623	0.0923935	0.349184	0.726951	0.889647	[-0.148825525315547,0.213350219551511]		122.321	2.27562	0.716105	3.17777	0.00148413	0.00814869	[0.872076117408512,3.67915437316681]	122.321	6.39871	0.656318	9.7494
ENSG00000112319.13	EYA4	I	0.0747966	-0.0812426	6.00582	-0.0135273	0.989207	NA	[-11.8524386700606,11.6899534122318]	0.0747966	0.0300907	6.00582	0.00501026	0.996002	NA	[-11.7411053261038,11.8012867561885]	0.0747966	-0.157762	6.00582	-0.0262682	0.979043	NA	[-11.9289579542168,11.6134341280756]	0.0747966	-0.076915	6.00582	-0.0128067	0.989782	NA	[-11.8481109962174,11.694281086075]	0.0747966	1.45164	5.99368	0.242195	0.808629	NA	[-10.2957636434197,13.1990396288501]		153.676	-3.65105	1.30205	-2.80407	0.00504623	0.0227592	[-6.20302385796614,-1.09906827166888]	153.676	6.42457	0.557739	11.519
ENSG00000168675.14	LDLRAD4	I	0	NA	NA	NA	NA	NA	[NA,NA]	0	NA	NA	NA	NA	NA	[NA,NA]	0	NA	NA	NA	NA	NA	[NA,NA]	0	NA	NA	NA	NA	NA	[NA,NA]	0	NA	NA	NA	NA	NA	[NA,NA]		105.55	1.56091	0.481199	3.24378	0.00117953	0.00664567	[0.61777274637245,2.50403739069831]	105.55	6.43268	0.422533	15.2241
ENSG00000116141.11	MARK1	I	287.978	0.135014	0.12672	1.06546	0.286669	0.981519	[-0.113351634780685,0.38338057627416]	287.978	0.042328	0.127937	0.330851	0.740757	0.99997	[-0.208423707390632,0.293079768949186]	287.978	-0.118588	0.127771	-0.928128	0.353341	0.990408	[-0.36901405738019,0.131838551470848]	287.978	-0.0528584	0.127861	-0.413407	0.679309	0.999264	[-0.30346060977426,0.197743758078542]	287.978	-0.0248471	0.127712	-0.194555	0.845741	0.943326	[-0.275158430918074,0.225464244289786]		104.833	-4.01331	1.2763	-3.1445	0.00166374	0.00897945	[-6.51480238547463,-1.51181261705996]	104.833	6.44786	0.49385	13.0563
ENSG00000196562.10	SULF2	I	1053.24	-0.151771	0.226089	-0.671289	0.502036	0.981519	[-0.594896787222469,0.291354983413489]	1053.24	0.134215	0.225898	0.594141	0.552418	0.99997	[-0.308536862300712,0.576967768219634]	1053.24	-0.130019	0.225973	-0.575376	0.565037	0.999491	[-0.572918553492777,0.312879614555487]	1053.24	-0.359012	0.226291	-1.5865	0.112625	0.67987	[-0.802534373845238,0.084510457541202]	1053.24	-0.261479	0.226192	-1.156	0.24768	0.557357	[-0.704807468451295,0.181850076556125]		516.175	-4.42514	0.855674	-5.17152	2.32194e-07	2.90226e-06	[-6.10222727266096,-2.74804702538585]	516.175	6.4628	0.196799	32.8397
ENSG00000101210.6	EEF1A2	I	1942.35	0.122988	0.12242	1.00464	0.31507	0.981519	[-0.116950449294549,0.362926183972585]	1942.35	-0.115163	0.122772	-0.938023	0.348233	0.99997	[-0.35579099982943,0.125465513187781]	1942.35	1.03674	0.12167	8.52092	1.58295e-17	5.77778e-14	[0.79826823342976,1.27520414184563]	1942.35	-0.131676	0.122665	-1.07346	0.283065	0.893589	[-0.372095451370809,0.10874328745883]	1942.35	0.218368	0.122308	1.78539	0.0741984	0.324991	[-0.0213521472107002,0.458088065373263]		286.884	-3.15701	1.07883	-2.92634	0.0034298	0.0165734	[-5.27147052046966,-1.04254786206287]	286.884	6.49184	0.35281	18.4004
ENSG00000251129.1	RP11-734I18.1	I	0.087829	-0.0812545	6.00582	-0.0135293	0.989206	NA	[-11.8524505574896,11.6899415248289]	0.087829	0.991858	6.00582	0.165149	0.868826	NA	[-10.7793378686936,12.7630542136249]	0.087829	-0.157774	6.00582	-0.0262701	0.979042	NA	[-11.9289698416458,11.6134222406727]	0.087829	-0.0769268	6.00582	-0.0128087	0.98978	NA	[-11.8481228836465,11.694269198672]	0.087829	-0.0740123	6.00582	-0.0123234	0.990168	NA	[-11.845208389223,11.6971836930955]		9.35871	3.90686	1.27405	3.06649	0.00216586	0.0112543	[1.4097730162831,6.40395437607622]	9.35871	6.54153	1.22994	5.31858
ENSG00000223658.5	AC011242.6	I	2.32415	1.97332	1.25491	1.57248	0.115839	0.981519	[-0.486254874301019,4.43288607490406]	2.32415	1.26786	1.32686	0.955535	0.339307	0.99997	[-1.33273444802019,3.86845416901297]	2.32415	1.40865	1.29358	1.08896	0.276173	NA	[-1.12671309937346,3.94401184087262]	2.32415	2.29671	1.23334	1.86218	0.0625773	NA	[-0.120597484808076,4.71401847615202]	2.32415	2.97348	1.20198	2.47383	0.0133673	NA	[0.617656026595578,5.32931212606469]		12.6064	3.86972	1.31109	2.95154	0.00316198	0.0154591	[1.30003778525163,6.43940928805436]	12.6064	6.57424	1.22324	5.37444
ENSG00000180318.3	ALX1	I	0.0364443	-0.0812415	6.00582	-0.0135271	0.989207	NA	[-11.8524375478013,11.6899545345171]	0.0364443	0.0300918	6.00582	0.00501044	0.996002	NA	[-11.7411042038446,11.8012878784739]	0.0364443	-0.157761	6.00582	-0.026268	0.979044	NA	[-11.9289568319575,11.6134352503609]	0.0364443	-0.0769138	6.00582	-0.0128065	0.989782	NA	[-11.8481098739582,11.6942822083603]	0.0364443	-0.0739993	6.00582	-0.0123213	0.990169	NA	[-11.8451953795347,11.6971967027837]		141.02	-3.65099	1.30125	-2.80575	0.00501999	0.0226894	[-6.20140057458137,-1.10057959236554]	141.02	6.61253	0.555506	11.9036
ENSG00000157570.7	TSPAN18	I	15.6131	-0.520506	0.423395	-1.22936	0.218936	0.981519	[-1.35034481139992,0.309332593094235]	15.6131	-0.784313	0.441068	-1.77821	0.0753688	0.99997	[-1.64878949524963,0.0801641742818232]	15.6131	-0.548363	0.421347	-1.30145	0.193103	0.890076	[-1.37418725260468,0.277461008675527]	15.6131	-0.673675	0.430322	-1.56551	0.117462	0.687955	[-1.51708934085555,0.169739955254833]	15.6131	-0.434475	0.420167	-1.03405	0.301111	0.609149	[-1.25798704114004,0.389037189872551]		243.809	-4.46618	1.21714	-3.6694	0.000243122	0.00165196	[-6.8517382986306,-2.08062562006955]	243.809	6.66286	0.307702	21.6536
ENSG00000132170.15	PPARG	I	298.455	0.058494	0.12168	0.480719	0.630716	0.982631	[-0.179994841315642,0.29698276580578]	298.455	-0.0326035	0.122986	-0.265099	0.790933	0.99997	[-0.273652169181704,0.20844507152247]	298.455	0.102992	0.12091	0.851804	0.394323	0.995318	[-0.133988176237763,0.339972245536913]	298.455	-0.307841	0.124251	-2.47758	0.0132276	0.229335	[-0.551367704920643,-0.0643143212127329]	298.455	-0.126864	0.122923	-1.03206	0.302044	0.609684	[-0.367788044511591,0.114060635125875]		309.655	-3.46645	1.25162	-2.76956	0.00561326	0.0247838	[-5.91958388140068,-1.01330629214573]	309.655	6.67583	0.424981	15.7085
ENSG00000176049.11	JAKMIP2	I	0.0732844	-0.128357	6.00071	-0.0213903	0.982934	NA	[-11.889535788108,11.6328211547478]	0.0732844	-0.927306	6.00545	-0.154411	0.877286	NA	[-12.6977802296143,10.8431680234757]	0.0732844	-1.11516	6.00545	-0.185691	0.852687	NA	[-12.8856328577272,10.6553153953628]	0.0732844	-1.03431	6.00545	-0.172229	0.863258	NA	[-12.8047858997278,10.7361623533622]	0.0732844	-1.0314	6.00545	-0.171743	0.863639	NA	[-12.8018714053044,10.7390768477856]		127.006	-3.2033	1.26682	-2.52862	0.0114512	0.0446906	[-5.68622541108151,-0.720384574656887]	127.006	6.6782	0.468187	14.264
ENSG00000112379.8	KIAA1244	I	584.607	-0.305759	0.119308	-2.56277	0.0103841	0.53513	[-0.539597549219465,-0.0719194836658706]	584.607	-0.0570771	0.118766	-0.480585	0.630811	0.99997	[-0.289853512176897,0.175699390297859]	584.607	-0.118191	0.118351	-0.998649	0.317965	0.977564	[-0.350155797466298,0.113772859091795]	584.607	-0.29777	0.11925	-2.49702	0.0125241	0.222951	[-0.531496041286053,-0.0640441580799422]	584.607	-0.14284	0.118709	-1.20327	0.22887	0.539127	[-0.375505240841854,0.0898260391790738]		179.56	-4.30335	1.25921	-3.41751	0.000631973	0.00387603	[-6.77134748786502,-1.83534847038913]	179.56	6.68095	0.446976	14.947
ENSG00000003989.12	SLC7A2	I	606.419	-0.213848	0.132879	-1.60934	0.107542	0.981519	[-0.474285738887475,0.0465903454636167]	606.419	-0.176749	0.133078	-1.32816	0.184126	0.99997	[-0.4375780936719,0.0840800040246204]	606.419	-0.597566	0.133821	-4.46541	7.99155e-06	0.00156809	[-0.859850204544724,-0.335281391535162]	606.419	-0.542677	0.133906	-4.05268	5.06339e-05	0.0048802	[-0.80512736105533,-0.280226775491185]	606.419	-0.777193	0.134802	-5.76544	8.14461e-09	2.12342e-06	[-1.04140059148328,-0.512985972755095]		129.971	-4.30304	1.25937	-3.41682	0.000633561	0.0038844	[-6.77135079785077,-1.83472249044352]	129.971	6.77687	0.447303	15.1505
ENSG00000170412.12	GPRC5C	I	292.148	0.516511	0.20341	2.53926	0.0111087	0.549419	[0.117834764992014,0.915187581392658]	292.148	0.920019	0.202383	4.54592	5.46949e-06	0.00213252	[0.523355142189519,1.31668329554598]	292.148	-0.0752639	0.205672	-0.365942	0.714409	0.999491	[-0.478373182356913,0.327845381786121]	292.148	-0.11931	0.206346	-0.578204	0.563126	0.994497	[-0.523740692181279,0.285120506260651]	292.148	-0.233171	0.207047	-1.12618	0.260091	0.571985	[-0.638976168752722,0.172633210069313]		570.795	-2.04588	0.659937	-3.10011	0.0019345	0.0102041	[-3.33932828624736,-0.752423200426901]	570.795	6.78587	0.298841	22.7073
ENSG00000198286.5	CARD11	I	0.168108	0.880486	6.00582	0.146605	0.883444	NA	[-10.8907102417738,12.6516818405447]	0.168108	0.991819	6.00582	0.165143	0.868831	NA	[-10.7793768978171,12.7630151845014]	0.168108	-0.157813	6.00582	-0.0262766	0.979037	NA	[-11.9290088707693,11.6133832115492]	0.168108	-0.0769659	6.00582	-0.0128152	0.989775	NA	[-11.8481619127699,11.6942301695486]	0.168108	-0.0740514	6.00582	-0.0123299	0.990162	NA	[-11.8452474183465,11.697144663972]		566.414	-3.30891	0.877407	-3.77123	0.000162443	0.00116167	[-5.02859439841853,-1.58922088858629]	566.414	6.78762	0.276685	24.532
ENSG00000125726.6	CD70	I	1.02475	0.539271	1.64564	0.327696	0.743141	NA	[-2.68613001283507,3.76467247426322]	1.02475	-0.653538	1.79448	-0.364194	0.715713	NA	[-4.17064961492939,2.86357317825824]	1.02475	-2.92481	1.92875	-1.51643	0.129411	NA	[-6.7050897948569,0.855467325359094]	1.02475	-0.78755	1.79916	-0.437732	0.661581	NA	[-4.31384086134499,2.7387415837981]	1.02475	0.108545	1.68209	0.0645297	0.948548	NA	[-3.18828804923658,3.40537753885804]		248.995	-2.30871	0.917689	-2.51579	0.0118767	0.0460219	[-4.10734531957082,-0.510072082949532]	248.995	6.81173	0.386695	17.6152
ENSG00000173376.9	NDNF	I	1.1089	-0.0135556	1.52204	-0.00890616	0.992894	NA	[-2.99670817530463,2.96959702011576]	1.1089	-1.88721	1.79276	-1.05269	0.292484	0.99997	[-5.4009484884147,1.62652418989157]	1.1089	-0.177804	1.5318	-0.116075	0.907593	NA	[-3.18007063687869,2.82446249044528]	1.1089	-0.0935764	1.53137	-0.0611062	0.951275	NA	[-3.0950132072853,2.90786042297113]	1.1089	0.252536	1.49511	0.168908	0.865869	NA	[-2.67781697814556,3.18288896811756]		153.937	-4.54397	1.24866	-3.63908	0.000273613	0.00183838	[-6.99129344859662,-2.09664282662004]	153.937	6.81457	0.415852	16.387
ENSG00000115232.9	ITGA4	I	413.424	0.0425096	0.106738	0.398259	0.690439	0.984606	[-0.166693930948367,0.251713036489545]	413.424	-0.103289	0.108002	-0.956362	0.338889	0.99997	[-0.314968071508487,0.10839065057223]	413.424	-0.216257	0.107602	-2.00979	0.0444533	0.53947	[-0.42715289195818,-0.0053615143181189]	413.424	-0.0444885	0.107104	-0.415376	0.677867	0.999264	[-0.254408826315297,0.16543190601232]	413.424	-0.158099	0.107758	-1.46717	0.142329	0.436463	[-0.369300799576671,0.0531019450197464]		183.641	-3.44688	1.07056	-3.21969	0.00128328	0.00716315	[-5.54514621936975,-1.34861785483785]	183.641	6.87204	0.325687	21.1001
ENSG00000034053.10	APBA2	I	0.733124	1.38679	2.29535	0.604171	0.54573	NA	[-3.11202415632812,5.88559614084751]	0.733124	0.030128	2.43946	0.0123503	0.990146	NA	[-4.75112173138243,4.81137780361092]	0.733124	0.68378	2.37589	0.2878	0.7735	NA	[-3.97286921467171,5.34042921146504]	0.733124	-1.03867	2.43946	-0.42578	0.670268	NA	[-5.81992284534921,3.74257668964413]	0.733124	-1.03576	2.43946	-0.424586	0.671139	NA	[-5.817008307025,3.74549122796835]		772.099	-2.04561	0.659991	-3.09946	0.00193876	0.0102235	[-3.33917238281148,-0.752054591177335]	772.099	7.02443	0.29884	23.5056
ENSG00000149294.12	NCAM1	I	6.19528	-0.470349	0.668463	-0.703626	0.481665	0.981519	[-1.78051285285647,0.839815796578475]	6.19528	0.325917	0.632197	0.515531	0.606182	0.99997	[-0.913166276257705,1.56500060939307]	6.19528	-2.28143	0.857642	-2.66011	0.00781145	NA	[-3.9623740720549,-0.600477366210572]	6.19528	-0.727425	0.686672	-1.05935	0.289441	0.899009	[-2.07327650603051,0.618426602934394]	6.19528	-1.21584	0.729171	-1.66743	0.0954283	NA	[-2.64499344112507,0.213304947554135]		603.039	-2.17933	0.604235	-3.60676	0.00031004	0.00205231	[-3.363611187047,-0.995053949605921]	603.039	7.05579	0.261259	27.0068
ENSG00000111341.5	MGP	I	8.25379	0.262534	0.558543	0.470033	0.638331	0.982631	[-0.832190747737332,1.35725862124357]	8.25379	-0.083717	0.581741	-0.143908	0.885573	0.99997	[-1.22390854875507,1.05647454685418]	8.25379	0.237331	0.556124	0.426759	0.669555	0.999491	[-0.852651575872006,1.32731354837455]	8.25379	-0.495333	0.601367	-0.823679	0.410122	0.957711	[-1.67399195301816,0.683325004728757]	8.25379	-0.178423	0.581559	-0.306801	0.758995	0.903425	[-1.31825752404102,0.961412076923591]		3526.1	6.99245	0.121641	57.4845	0	0	[6.75404237113825,7.23086508648011]	3526.1	7.06909	0.121602	58.1329
ENSG00000073849.10	ST6GAL1	I	618.391	-0.1004	0.134052	-0.748964	0.453879	0.981519	[-0.363138507411107,0.162337633252347]	618.391	-0.0193653	0.134028	-0.144487	0.885116	0.99997	[-0.282055866481148,0.243325298445444]	618.391	-0.445116	0.134775	-3.30266	0.000957712	0.0597547	[-0.709269843677056,-0.180962140262766]	618.391	-0.384933	0.134826	-2.85503	0.00430322	0.11444	[-0.649187057869559,-0.120678777856482]	618.391	-0.297226	0.134587	-2.20843	0.0272146	0.192041	[-0.561012108208981,-0.0334398830720158]		113.007	-3.65084	1.3013	-2.80552	0.00502355	0.0226911	[-6.20134622479674,-1.10032584882166]	113.007	7.07208	0.554914	12.7445
ENSG00000154310.12	TNIK	I	465.866	0.117557	0.136719	0.859848	0.389873	0.981519	[-0.150406408909856,0.385520859129611]	465.866	-0.103181	0.13803	-0.747526	0.454746	0.99997	[-0.373714416703032,0.167352689975816]	465.866	0.168476	0.136181	1.23715	0.216032	0.916888	[-0.0984337504462296,0.435385359769309]	465.866	0.237492	0.136209	1.74359	0.0812314	0.597094	[-0.0294726752879566,0.504456619911129]	465.866	0.409003	0.135671	3.01465	0.00257272	0.0430504	[0.14309141494169,0.674913800205035]		583.256	-2.04678	0.66043	-3.09916	0.00194073	0.0102307	[-3.34119494666435,-0.752356843415915]	583.256	7.12165	0.299619	23.769
ENSG00000102468.6	HTR2A	I	0.0328095	0.87758	6.00556	0.146128	0.88382	NA	[-10.8931106471448,12.6482709088711]	0.0328095	0.0300984	6.00582	0.00501153	0.996001	NA	[-11.7410976588744,11.8012944234436]	0.0328095	-0.157754	6.00582	-0.0262669	0.979044	NA	[-11.9289502869873,11.6134417953306]	0.0328095	-0.0769073	6.00582	-0.0128055	0.989783	NA	[-11.8481033289879,11.69428875333]	0.0328095	-0.0739928	6.00582	-0.0123202	0.99017	NA	[-11.8451888345645,11.6972032477534]		33.9304	4.12822	0.876583	4.70945	2.48384e-06	2.61245e-05	[2.41015359713026,5.84629488177184]	33.9304	7.21782	0.856043	8.43161
ENSG00000179256.2	SMCO3	I	1.24793	3.26086	2.31717	1.40726	0.159349	NA	[-1.28069778612851,7.80242630840775]	1.24793	3.70828	2.3	1.61229	0.106898	0.99997	[-0.799645654551446,8.21619892309448]	1.24793	-0.15776	2.52639	-0.0624449	0.950209	NA	[-5.10939746878411,4.79387711116365]	1.24793	-0.076912	2.52639	-0.0304434	0.975713	NA	[-5.02854931044646,4.8747252695013]	1.24793	-0.0739975	2.52639	-0.0292898	0.976633	NA	[-5.0256347727514,4.87763980719637]		15.1992	4.99648	1.23254	4.05381	5.03901e-05	0.000404256	[2.58074697726006,7.4122105915921]	15.1992	7.24972	1.21246	5.97933
ENSG00000065320.4	NTN1	I	229.902	-0.20539	0.123841	-1.65849	0.0972188	0.981519	[-0.448114224744915,0.0373350469610879]	229.902	-0.0538236	0.123458	-0.435967	0.662861	0.99997	[-0.295796844689377,0.188149591392172]	229.902	-0.400557	0.124857	-3.20814	0.00133598	0.0730287	[-0.645271111275417,-0.155842551946723]	229.902	-0.370318	0.125326	-2.95485	0.00312821	0.0924532	[-0.615951548187582,-0.124684612378916]	229.902	-0.723595	0.129113	-5.60435	2.09036e-08	4.35989e-06	[-0.976651403192447,-0.470537783408071]		324.813	-2.48882	0.910983	-2.73202	0.00629478	0.0273024	[-4.27431492674715,-0.703327632156226]	324.813	7.25287	0.369984	19.6032
ENSG00000107242.13	PIP5K1B	I	1.42812	-1.64821	1.48649	-1.10879	0.267519	NA	[-4.56168017287548,1.26525626424355]	1.42812	0.189146	1.23046	0.15372	0.877831	0.99997	[-2.22250466165939,2.60079585627809]	1.42812	-0.839208	1.32465	-0.633534	0.526385	NA	[-3.43546510664452,1.75704872089715]	1.42812	-1.70706	1.50399	-1.13502	0.256368	NA	[-4.65482134016545,1.24070947356982]	1.42812	-1.70734	1.50394	-1.13525	0.256273	NA	[-4.65502061047095,1.24033071326375]		16.7179	3.99393	1.25364	3.18586	0.00144323	0.00796675	[1.53683777447653,6.45102081761469]	16.7179	7.2712	1.20869	6.01578
ENSG00000136167.9	LCP1	I	10973	-0.0867125	0.0953084	-0.909809	0.362923	0.981519	[-0.273513585493693,0.100088588896559]	10973	0.12633	0.0952842	1.32583	0.184897	0.99997	[-0.0604231152083967,0.313084064261079]	10973	0.0247837	0.0952641	0.260158	0.794742	0.999491	[-0.161930576603458,0.211497937933492]	10973	-0.0106103	0.0952906	-0.111346	0.911342	0.999264	[-0.197376504473694,0.17615595313296]	10973	-0.00769544	0.0952898	-0.0807583	0.935634	0.979707	[-0.194459936034333,0.179069063203801]		2442.47	-1.29433	0.274432	-4.71638	2.40075e-06	2.53422e-05	[-1.83220530491208,-0.756450323556371]	2442.47	7.59311	0.152915	49.6557
ENSG00000179136.2	LINC00670	I	0	NA	NA	NA	NA	NA	[NA,NA]	0	NA	NA	NA	NA	NA	[NA,NA]	0	NA	NA	NA	NA	NA	[NA,NA]	0	NA	NA	NA	NA	NA	[NA,NA]	0	NA	NA	NA	NA	NA	[NA,NA]		45.7127	4.65544	1.05054	4.43149	9.35832e-06	8.76507e-05	[2.59642775187109,6.71445062783505]	45.7127	7.69729	1.03283	7.45265
ENSG00000151224.8	MAT1A	I	31.62	-0.53698	0.301195	-1.78283	0.0746142	0.95553	[-1.1273118842996,0.0533522694913136]	31.62	0.220006	0.284991	0.771978	0.440128	0.99997	[-0.338564976548324,0.778577654936645]	31.62	-0.731071	0.30484	-2.39821	0.0164753	0.333157	[-1.32854622685501,-0.133595543135756]	31.62	-0.348147	0.295877	-1.17666	0.239331	0.858423	[-0.928054292695103,0.231760897420844]	31.62	-0.381849	0.296881	-1.2862	0.198372	0.509485	[-0.963724703423786,0.200026477494135]		51.982	2.92029	1.09614	2.66416	0.0077181	0.0323034	[0.771897551724299,5.06869154879396]	51.982	7.73011	1.03318	7.48185
ENSG00000099617.2	EFNA2	I	12.2602	-0.0660947	0.464164	-0.142395	0.886768	0.9929	[-0.975838673996425,0.843649184202717]	12.2602	0.526802	0.445296	1.18304	0.236794	0.99997	[-0.345961122257084,1.39956517101746]	12.2602	-0.03766	0.459719	-0.0819197	0.934711	0.999491	[-0.938692928865855,0.863372870874656]	12.2602	0.200166	0.453336	0.44154	0.658822	0.999264	[-0.688355631233606,1.08868733497562]	12.2602	-0.539769	0.489419	-1.10288	0.270081	0.580562	[-1.49901256020047,0.419474698700719]		13.5725	3.67954	1.33541	2.75536	0.00586281	0.0257294	[1.06217887282595,6.29690356731023]	13.5725	7.79192	1.22578	6.3567
ENSG00000181804.10	SLC9A9	I	61.0711	0.241545	0.261781	0.922699	0.356164	0.981519	[-0.271536358997543,0.754627031358167]	61.0711	0.0350567	0.266316	0.131636	0.895272	0.99997	[-0.486912717564299,0.557026180707225]	61.0711	-0.0306323	0.264416	-0.115849	0.907772	0.999491	[-0.54887883444594,0.487614142213601]	61.0711	0.134348	0.263141	0.510557	0.609661	0.998704	[-0.381397827742596,0.650094300165595]	61.0711	0.151341	0.262991	0.575459	0.564981	0.802701	[-0.364113047163774,0.666794615791224]		75.8824	2.91967	1.09335	2.67038	0.00757652	0.0318254	[0.776737013040718,5.06260489008654]	75.8824	7.80129	1.03008	7.57344
ENSG00000119715.10	ESRRB	I	0.646914	1.74229	2.27588	0.765543	0.443948	NA	[-2.71836123833158,6.20293216822114]	0.646914	2.88827	2.15284	1.34161	0.179723	NA	[-1.33122255847124,7.10777221522827]	0.646914	3.01532	2.12892	1.41636	0.15667	NA	[-1.15728997217553,7.18792962381652]	0.646914	-0.0769014	2.34538	-0.0327885	0.973843	NA	[-4.67375583963873,4.51995301707892]	0.646914	-0.0739869	2.34538	-0.0315458	0.974834	NA	[-4.67084130065847,4.52286755605918]		13.3423	3.46094	1.35567	2.55294	0.0106818	0.0421403	[0.803879088100215,6.11800620711123]	13.3423	7.868	1.22785	6.40793
ENSG00000170454.5	KRT75	I	3.57548	-0.134019	0.86323	-0.155252	0.876622	0.992626	[-1.82591911747318,1.55788181703063]	3.57548	-1.63561	1.05204	-1.55471	0.120016	0.99997	[-3.69757111815137,0.426345596727805]	3.57548	0.770473	0.810783	0.950283	0.341969	NA	[-0.818632568543443,2.35957841696164]	3.57548	-0.838455	0.925226	-0.906217	0.364821	NA	[-2.65186585266107,0.974954878766409]	3.57548	0.0625292	0.850283	0.0735393	0.941377	NA	[-1.60399468160536,1.72905314469793]		33.8128	3.67875	1.31272	2.80238	0.0050727	0.0228481	[1.10586038065399,6.25164228417206]	33.8128	7.97808	1.20014	6.64762
ENSG00000112175.6	BMP5	I	0.0816936	-0.0812545	6.00582	-0.0135293	0.989206	NA	[-11.8524505574896,11.6899415248289]	0.0816936	0.991858	6.00582	0.165149	0.868826	NA	[-10.7793378686936,12.7630542136249]	0.0816936	-0.157774	6.00582	-0.0262701	0.979042	NA	[-11.9289698416458,11.6134222406727]	0.0816936	-0.0769268	6.00582	-0.0128087	0.98978	NA	[-11.8481228836465,11.694269198672]	0.0816936	-0.0740123	6.00582	-0.0123234	0.990168	NA	[-11.845208389223,11.6971836930955]		203.5	-3.42816	1.32097	-2.59518	0.00945419	0.0381601	[-6.01722113424309,-0.839100839305869]	203.5	8.07659	0.598854	13.4868
ENSG00000143061.13	IGSF3	I	2121.9	-0.0752539	0.0865007	-0.86998	0.384311	0.981519	[-0.244792223179183,0.094284438519277]	2121.9	-0.0583796	0.0865884	-0.67422	0.500172	0.99997	[-0.22808980514944,0.111330555321491]	2121.9	-0.0684064	0.0863628	-0.792082	0.428313	0.999491	[-0.237674444696512,0.100861592211491]	2121.9	-0.101721	0.0865044	-1.1759	0.239634	0.858423	[-0.271266041074324,0.0678247905751558]	2121.9	-0.0901827	0.0865037	-1.04253	0.297166	0.605193	[-0.259726908427634,0.0793614965770024]		358.782	-3.58222	1.24664	-2.87349	0.00405959	0.0190479	[-6.02558998551683,-1.13884426296872]	358.782	8.07734	0.408788	19.7592
ENSG00000141052.13	MYOCD	I	0	NA	NA	NA	NA	NA	[NA,NA]	0	NA	NA	NA	NA	NA	[NA,NA]	0	NA	NA	NA	NA	NA	[NA,NA]	0	NA	NA	NA	NA	NA	[NA,NA]	0	NA	NA	NA	NA	NA	[NA,NA]		733.653	4.25973	0.317288	13.4254	4.2899e-41	5.89405e-39	[3.6378566437748,4.88160157466748]	733.653	8.08165	0.310195	26.0534
ENSG00000176907.3	C8orf4	I	0.0404749	-1.04286	6.00582	-0.173641	0.862147	NA	[-12.8140542710973,10.7283378112212]	0.0404749	-0.931525	6.00582	-0.155104	0.87674	NA	[-12.7027209271406,10.8396711551779]	0.0404749	-1.11938	6.00582	-0.186382	0.852145	NA	[-12.8905735552535,10.651818527065]	0.0404749	-1.03853	6.00582	-0.172921	0.862714	NA	[-12.8097265972542,10.7326654850643]	0.0404749	-1.03562	6.00582	-0.172435	0.863095	NA	[-12.8068121028307,10.7355799794878]		76.543	3.53557	1.07313	3.29464	0.000985472	0.0057071	[1.43227853174773,5.63885798816322]	76.543	8.27816	1.03161	8.02447
ENSG00000145936.4	KCNMB1	I	0.641031	1.46753	2.42572	0.604986	0.545189	NA	[-3.28679694008225,6.22184696378002]	0.641031	1.11195	2.45817	0.452348	0.651018	NA	[-3.70596925550527,5.92986457737477]	0.641031	-1.64568	2.60396	-0.63199	0.527393	NA	[-6.74933861713036,3.45798837603082]	0.641031	-1.56483	2.60396	-0.600942	0.547879	NA	[-6.66849048393081,3.53883650923038]	0.641031	-1.56191	2.60396	-0.599822	0.548625	NA	[-6.66557594714195,3.54175104601923]		801.447	1.9481	0.398228	4.8919	9.98653e-07	1.12495e-05	[1.16758177359482,2.72860856776858]	801.447	8.61349	0.356175	24.1833
ENSG00000120594.12	PLXDC2	I	411.511	-0.300273	0.1513	-1.98462	0.0471868	0.885548	[-0.596815696538567,-0.00373045302376068]	411.511	-0.0854805	0.150848	-0.566668	0.57094	0.99997	[-0.381136393658161,0.210175319467653]	411.511	-0.863385	0.153393	-5.62858	1.81704e-08	9.14783e-06	[-1.16403000511534,-0.562739925574006]	411.511	-0.61576	0.152561	-4.03615	5.43346e-05	0.00510678	[-0.914774557583182,-0.316745890069961]	411.511	-0.747618	0.153237	-4.87883	1.06718e-06	0.000112093	[-1.04795785563724,-0.447278731761901]		470.354	-4.30316	1.25802	-3.42058	0.000624888	0.00383527	[-6.76883930199337,-1.83748181821486]	470.354	8.68537	0.442138	19.644
ENSG00000081803.11	CADPS2	I	570.88	-0.047884	0.0901278	-0.53129	0.595218	0.981519	[-0.224531342652846,0.128763319205874]	570.88	0.0291568	0.0902525	0.323058	0.746651	0.99997	[-0.147734822204989,0.206048404290532]	570.88	-0.123326	0.0900859	-1.36898	0.171005	0.860854	[-0.299891134528748,0.053239081970887]	570.88	-0.0328694	0.0900327	-0.365083	0.715049	0.999264	[-0.209330144485775,0.143591369807963]	570.88	0.0736522	0.0895571	0.822405	0.410846	0.699625	[-0.10187648877213,0.249180884479126]		432.321	-3.65061	1.29995	-2.80828	0.00498075	0.0225562	[-6.19846734455079,-1.102762475193]	432.321	9.00694	0.550314	16.3669
ENSG00000149972.6	CNTN5	I	0	NA	NA	NA	NA	NA	[NA,NA]	0	NA	NA	NA	NA	NA	[NA,NA]	0	NA	NA	NA	NA	NA	[NA,NA]	0	NA	NA	NA	NA	NA	[NA,NA]	0	NA	NA	NA	NA	NA	[NA,NA]		130.485	2.82002	1.09841	2.56736	0.0102476	0.0407514	[0.667172126868823,4.97286078317405]	130.485	10.0733	1.02895	9.78996
ENSG00000131737.5	KRT34	J	15.4404	2.73827	0.580337	4.71842	2.37687e-06	0.00140047	[1.60083272072155,3.87571289433714]	15.4404	1.52567	0.600393	2.54112	0.0110497	0.741704	[0.348924402941151,2.70242060428035]	15.4404	-2.21166	0.871282	-2.5384	0.0111361	0.264783	[-3.91934336007314,-0.503980214697008]	15.4404	-2.39996	0.920171	-2.60816	0.00910296	0.181723	[-4.20346027590822,-0.596454296369435]	15.4404	-1.80906	0.822132	-2.20045	0.0277747	0.194567	[-3.42041121331872,-0.197714052410784]		13587.3	0.298917	0.0549812	5.43672	5.42716e-08	7.63083e-07	[0.191155965392395,0.406678289315648]	13587.3	-0.679435	0.0552768	-12.2915
ENSG00000177675.4	CD163L1	J	16.8564	2.20387	0.584237	3.77222	0.000161801	0.0398979	[1.05878646544177,3.34895204649408]	16.8564	2.12334	0.588374	3.60883	0.000307583	0.0640507	[0.970149344949417,3.27653394817983]	16.8564	0.776045	0.625501	1.24068	0.214725	0.916103	[-0.449914192840499,2.00200342846383]	16.8564	1.61366	0.598286	2.69714	0.00699387	0.157253	[0.441039391272702,2.78627632031274]	16.8564	0.876676	0.624803	1.40312	0.16058	0.4613	[-0.347915217124696,2.10126718045075]		648.242	0.159245	0.0822473	1.93617	0.0528467	0.14861	[-0.00195686567072714,0.320446791690367]	648.242	-0.483348	0.0847619	-5.70243
ENSG00000149591.12	TAGLN	J	262.511	-1.37579	0.277559	-4.95676	7.16792e-07	0.000475867	[-1.91979980830688,-0.831787735884897]	262.511	-0.653748	0.27547	-2.37321	0.0176341	0.939588	[-1.19365797964595,-0.113837296446942]	262.511	-1.13618	0.276407	-4.11054	3.9473e-05	0.00565006	[-1.67793139440514,-0.594435351461852]	262.511	-1.42406	0.277948	-5.12348	2.99955e-07	8.72868e-05	[-1.96882972888233,-0.87929254951667]	262.511	-1.69805	0.279282	-6.08003	1.2016e-09	4.87314e-07	[-2.24542851351255,-1.15066184644618]		67271	0.300769	0.0808521	3.71998	0.000199236	0.00138947	[0.14230133988645,0.459235885689087]	67271	0.778821	0.0808333	9.6349
ENSG00000171094.11	ALK	J	3.26068	6.58831	1.47499	4.46668	7.94427e-06	0.00342815	[3.69738350764017,9.47924120708097]	3.26068	3.15006	1.60404	1.96383	0.04955	0.99997	[0.00619839500379804,6.29391451419564]	3.26068	0.804047	1.87776	0.428195	0.668509	NA	[-2.87629316000142,4.48438660988761]	3.26068	-0.0769	1.87776	-0.0409531	0.967333	NA	[-3.7572398844379,3.60343988545113]	3.26068	-0.0739855	1.87776	-0.0394009	0.968571	NA	[-3.75432534257967,3.60635442730937]		1.55863	-0.572696	1.59419	-0.359239	0.719416	NA	[-3.697253837128,2.55186129493185]	1.55863	1.83965	1.29582	1.41968
ENSG00000108602.13	ALDH3A1	J	239.606	1.49836	0.251221	5.9643	2.45687e-09	3.26215e-06	[1.00597247068061,1.99074016624931]	239.606	0.473837	0.255446	1.85494	0.0636054	0.99997	[-0.0268290326049636,0.974502378119212]	239.606	0.447454	0.254683	1.75691	0.0789336	0.6783	[-0.0517150136222357,0.946622322312971]	239.606	0.803585	0.253373	3.17155	0.0015163	0.0566534	[0.306982458929301,1.30018743544862]	239.606	0.901726	0.253081	3.56299	0.000366655	0.0106213	[0.405696060771597,1.39775685991719]		3.92823	-1.25032	0.841833	-1.48523	0.137483	0.302648	[-2.9002783855829,0.399645794620556]	3.92823	-1.14492	0.822478	-1.39203
ENSG00000185633.6	NDUFA4L2	J	22.7301	3.63245	0.432746	8.39397	4.70011e-17	2.70428e-13	[2.78428606942985,4.48061755799225]	22.7301	0.527228	0.487627	1.08121	0.279603	0.99997	[-0.4285030787451,1.48295923939552]	22.7301	0.0581712	0.499928	0.116359	0.907368	0.999491	[-0.921669649071969,1.03801198383943]	22.7301	0.175975	0.498215	0.353211	0.72393	0.999264	[-0.800507657327137,1.15245752939041]	22.7301	-0.396542	0.530123	-0.748019	0.454449	0.729649	[-1.43556446184718,0.642480031748674]		36.4838	-0.478893	0.24626	-1.94466	0.0518154	0.146702	[-0.961553074889945,0.00376768220105594]	36.4838	-0.234797	0.238752	-0.983434
ENSG00000188293.5	IGFL1	J	51.1074	-1.47416	0.325429	-4.5299	5.90123e-06	0.00289305	[-2.11198702694374,-0.83633008838703]	51.1074	0.260277	0.292295	0.890459	0.373219	0.99997	[-0.3126110870414,0.83316502421943]	51.1074	-0.896985	0.308022	-2.91208	0.00359028	0.136151	[-1.50069677618437,-0.293273224042298]	51.1074	-2.32445	0.35984	-6.45967	1.04935e-10	1.58788e-07	[-3.02972313173585,-1.61917447332709]	51.1074	-0.880854	0.309618	-2.84497	0.00444157	0.0611643	[-1.48769505605408,-0.274013807873527]		0.742571	0.0138986	2.2031	0.00630864	0.994966	NA	[-4.30410729831004,4.33190449937408]	0.742571	1.76817	2.00219	0.883119
ENSG00000109511.6	ANXA10	J	181.768	1.33142	0.339342	3.92352	8.72639e-05	0.027183	[0.666317406538266,1.9965131866391]	181.768	0.653323	0.343752	1.90057	0.0573586	0.99997	[-0.0204174893519443,1.32706384524198]	181.768	2.3283	0.335541	6.93895	3.9502e-12	4.43638e-09	[1.67065437245731,2.98595083739707]	181.768	1.5886	0.337962	4.70054	2.59471e-06	0.000461919	[0.926211300260195,2.25099777349068]	181.768	2.11114	0.33633	6.277	3.45174e-10	1.67985e-07	[1.45194703124938,2.77033566256443]		224.693	-0.3018	0.193681	-1.55823	0.119179	0.272835	[-0.681407360382807,0.077808127007724]	224.693	-0.0918944	0.186399	-0.493
ENSG00000146477.4	SLC22A3	J	12.7778	1.71103	0.451745	3.7876	0.000152108	0.0380512	[0.825626750044014,2.59643473019146]	12.7778	0.0295414	0.521009	0.0567003	0.954784	0.99997	[-0.991616968096011,1.05069972005106]	12.7778	0.712651	0.478013	1.49086	0.135998	0.805973	[-0.224237530917716,1.64954005449927]	12.7778	1.04974	0.469117	2.23768	0.0252416	0.325623	[0.130283601677837,1.96918986596884]	12.7778	1.71443	0.451762	3.79498	0.000147652	0.00537587	[0.828993403792896,2.5998693502468]		0.633242	0.97567	2.46832	0.395276	0.692639	NA	[-3.86215447769052,5.81349435290692]	0.633242	-0.0692463	2.46832	-0.028054
ENSG00000006059.3	KRT33A	J	2.85081	5.56866	1.42741	3.90124	9.57022e-05	0.0279986	[2.77099201823509,8.36633413325907]	2.85081	4.20966	1.47483	2.85434	0.00431263	0.415942	[1.31905023585487,7.10026600117328]	2.85081	-0.157747	1.82917	-0.0862393	0.931276	NA	[-3.74285950501518,3.42736638236069]	2.85081	-0.0768983	1.82917	-0.0420399	0.966467	NA	[-3.662011223912,3.50821466346386]	2.85081	-0.0739837	1.82917	-0.0404466	0.967737	NA	[-3.6590966817913,3.51112920558457]		0.522108	0.0138785	2.50151	0.00554807	0.995573	NA	[-4.88899104637264,4.91674813174066]	0.522108	1.72852	2.44048	0.708273
ENSG00000115705.16	TPO	J	18.6738	6.40127	0.993239	6.44484	1.15721e-10	2.85351e-07	[4.45455680029878,8.34798298137309]	18.6738	3.59008	1.01882	3.52375	0.000425487	0.0803819	[1.59322142788522,5.58693669948728]	18.6738	-2.58955	1.53829	-1.68339	0.0922989	0.723719	[-5.6045430577766,0.425445772481067]	18.6738	-1.54493	1.52753	-1.01139	0.31183	0.906985	[-4.53882667915461,1.44897235730943]	18.6738	-0.765309	1.38819	-0.551298	0.58143	0.811866	[-3.48612011472713,1.95550298201193]		0.523997	0.0138802	2.81483	0.00493111	0.996066	NA	[-5.50307703205185,5.53083749125718]	0.523997	3.66555	2.61152	1.40361
ENSG00000166220.8	TBATA	J	4.49058	6.62178	1.45992	4.53573	5.74045e-06	0.00289305	[3.76040110557256,9.48316479724341]	4.49058	4.46537	1.50876	2.95963	0.00308005	0.342176	[1.50825958184215,7.42247912804015]	4.49058	-0.157751	1.86581	-0.0845484	0.93262	NA	[-3.81467652559076,3.49917369740471]	4.49058	-0.0769031	1.86581	-0.041217	0.967123	NA	[-3.73382824996051,3.58002197303496]	4.49058	-0.0739886	1.86581	-0.0396549	0.968368	NA	[-3.7309137080371,3.58293651495837]		0	NA	NA	NA	NA	NA	[NA,NA]	0	NA	NA	NA
ENSG00000185442.8	FAM174B	K	19.3329	0.27421	0.347596	0.788876	0.430184	0.981519	[-0.407065069489679,0.955485113408789]	19.3329	-2.14236	0.503142	-4.25796	2.063e-05	0.00687353	[-3.12849992350182,-1.15621921378642]	19.3329	-0.986089	0.394979	-2.49656	0.0125404	0.282545	[-1.76023308064666,-0.211944913810686]	19.3329	0.70767	0.337118	2.09917	0.0358015	0.400789	[0.046930345479016,1.36841033792607]	19.3329	1.16993	0.328693	3.55933	0.000371802	0.0107279	[0.525700460321134,1.81415316722445]		303.522	0.474215	0.109088	4.3471	1.37952e-05	0.000125644	[0.260406948113181,0.68802338650856]	303.522	-0.34017	0.115621	-2.94212
ENSG00000169933.8	FRMPD4	K	11.2605	2.93216	0.842918	3.47858	0.000504082	0.0844754	[1.28006724181744,4.58424633548066]	11.2605	3.56405	0.834816	4.26927	1.96117e-05	0.00665526	[1.92784291722076,5.20026167457815]	11.2605	-0.516267	1.0539	-0.489865	0.62423	0.999491	[-2.58186608101773,1.54933286879383]	11.2605	-0.444955	1.05308	-0.422528	0.67264	0.999264	[-2.50894974902962,1.61904033172129]	11.2605	-0.405928	1.05542	-0.384614	0.700524	0.876781	[-2.47450696027486,1.66265144186249]		568.277	0.404569	0.0764858	5.28947	1.22672e-07	1.60457e-06	[0.254660001192653,0.554478988883134]	568.277	0.290228	0.0766739	3.78523
ENSG00000170153.6	RNF150	K	71.6519	1.47016	0.445393	3.3008	0.000964085	0.131032	[0.597200566287418,2.34310971552099]	71.6519	2.56042	0.440075	5.81814	5.95074e-09	6.81546e-06	[1.69788558117516,3.42294835106635]	71.6519	-0.84218	0.484357	-1.73876	0.0820772	0.689486	[-1.7915015172997,0.107142132965873]	71.6519	-0.634754	0.48039	-1.32133	0.186391	0.797266	[-1.57630014294526,0.306792110468662]	71.6519	-1.03652	0.49418	-2.09745	0.0359537	0.224	[-2.00509481206442,-0.0679430737499283]		761.694	-0.0146501	0.0851499	-0.172051	0.863398	0.942355	[-0.181540891910797,0.152240662903289]	761.694	0.429832	0.0836844	5.13635
ENSG00000081181.3	ARG2	K	579.782	0.272684	0.297569	0.91637	0.359473	0.981519	[-0.310541689966911,0.855908971949617]	579.782	1.63512	0.295946	5.52506	3.29382e-08	2.87425e-05	[1.05507362461466,2.2151596962213]	579.782	-0.149339	0.298372	-0.500512	0.616714	0.999491	[-0.734136609885037,0.435459181159583]	579.782	0.016777	0.298167	0.0562671	0.955129	0.999264	[-0.567619378494328,0.601173337051205]	579.782	0.112288	0.297931	0.376891	0.706254	0.880255	[-0.471646546092503,0.696221907297276]		203.521	-0.305619	0.13198	-2.31564	0.0205779	0.0717268	[-0.564295497300432,-0.0469422466531848]	203.521	0.745616	0.120279	6.19906
ENSG00000196368.4	NUDT11	K	30.758	0.0806268	0.336141	0.23986	0.810438	0.988593	[-0.578196486355881,0.739450093428719]	30.758	-1.96854	0.410451	-4.79603	1.61839e-06	0.000847341	[-2.77300720544299,-1.16406800610915]	30.758	-0.285022	0.341276	-0.835167	0.403624	0.997776	[-0.953909983299371,0.383865852161742]	30.758	-0.0992964	0.339239	-0.292704	0.769749	0.999264	[-0.764192281293612,0.565599449336851]	30.758	-0.236436	0.34198	-0.691372	0.489332	0.754806	[-0.906704859570688,0.433833503433909]		321.392	-0.702321	0.117062	-5.99959	1.97817e-09	3.40069e-08	[-0.931757381884643,-0.472884694938499]	321.392	0.948205	0.102373	9.26227
ENSG00000205488.4	CALML3-AS1	K	21.3814	1.52611	0.659912	2.31259	0.020745	0.709069	[0.232704354843436,2.81951381892219]	21.3814	2.4026	0.650655	3.69259	0.000221983	0.0484266	[1.12734149452294,3.67786352025009]	21.3814	-0.126494	0.703074	-0.179916	0.857219	0.999491	[-1.50449433933122,1.25150573365273]	21.3814	-0.749879	0.741496	-1.01131	0.31187	0.906985	[-2.20318439662102,0.703426444342659]	21.3814	-0.19062	0.709737	-0.268578	0.788254	0.917189	[-1.58167885948911,1.20043927225769]		0.954737	-1.91653	2.05017	-0.934816	0.349883	NA	[-5.93479646374648,2.10172912180025]	0.954737	-3.90445	2.14088	-1.82376
ENSG00000186281.8	GPAT2	K	67.5511	0.319863	0.343139	0.932168	0.35125	0.981519	[-0.35267684044205,0.992402987964266]	67.5511	-1.96342	0.365928	-5.3656	8.06815e-08	6.16037e-05	[-2.68063022120776,-1.24621775725532]	67.5511	-4.0945	0.436146	-9.38792	6.11981e-21	8.93493e-17	[-4.94933308973408,-3.23967222309141]	67.5511	-0.740969	0.349143	-2.12225	0.0338165	0.387661	[-1.4252769056992,-0.0566618763754557]	67.5511	-2.1952	0.368322	-5.96001	2.5222e-09	8.3691e-07	[-2.91710151959704,-1.47330573147964]		1.23598	1.22471	1.27444	0.960979	0.336563	NA	[-1.273141609729,3.72255216049953]	1.23598	0.650303	1.32117	0.492216
ENSG00000116039.7	ATP6V1B1	K	37.082	1.25779	0.896296	1.40333	0.16052	0.981519	[-0.498913015929931,3.014500852704]	37.082	3.81973	0.877618	4.35238	1.34665e-05	0.00474565	[2.09963076731074,5.53982958900909]	37.082	-1.01785	0.971913	-1.04727	0.294976	0.96743	[-2.92276816720576,0.887062514946642]	37.082	-1.18651	0.989229	-1.19943	0.230362	0.849963	[-3.12536320308564,0.752344635177857]	37.082	-0.292867	0.938001	-0.312225	0.75487	0.901853	[-2.13131562571475,1.54558106250401]		13.3089	-0.192765	0.432913	-0.445274	0.656122	0.812308	[-1.04125789199304,0.655728180314167]	13.3089	0.158159	0.4135	0.382488
ENSG00000113722.12	CDX1	K	9.67937	3.72881	1.35876	2.74428	0.00606433	0.409117	[1.06569852407481,6.39192780269207]	9.67937	6.73778	1.2808	5.26059	1.43595e-07	0.000101207	[4.22745098937699,9.24810782658829]	9.67937	-0.15775	1.72702	-0.0913426	0.92722	0.999491	[-3.54264149402712,3.22714088096688]	9.67937	-0.076902	1.72702	-0.0445288	0.964483	0.999264	[-3.46179319823795,3.30798917675605]	9.67937	-0.0739875	1.72702	-0.0428412	0.965828	0.989673	[-3.45887865558783,3.31090371940618]		0.855914	-0.432303	1.7231	-0.250886	0.801902	NA	[-3.80952504862338,2.94491969417324]	0.855914	0.21626	1.63988	0.131876
ENSG00000058404.15	CAMK2B	K	25.2312	0.938568	0.718446	1.30639	0.191421	0.981519	[-0.469560239375386,2.34669565559563]	25.2312	2.74682	0.694982	3.95236	7.73834e-05	0.0218162	[1.38468089589341,4.10895988152589]	25.2312	0.56326	0.725421	0.776459	0.437478	0.999491	[-0.858539576550541,1.98505961800835]	25.2312	0.10826	0.742905	0.145725	0.884138	0.999264	[-1.34780672185076,1.56432702005674]	25.2312	1.17225	0.713301	1.64342	0.100296	0.3702	[-0.225791678200625,2.57029505255903]		3.14427	0.746379	0.927334	0.804865	0.420897	0.635236	[-1.07116269363069,2.56392169211679]	3.14427	-0.0933699	1.00127	-0.0932517
ENSG00000118245.2	TNP1	K	19.9818	4.77374	1.31985	3.61688	0.00029818	0.0615699	[2.18687648658858,7.36059551093791]	19.9818	7.58717	1.28164	5.91989	3.22152e-09	5.36676e-06	[5.07520246550161,10.099138419206]	19.9818	-0.157756	1.73148	-0.0911106	0.927405	0.999491	[-3.55140033303522,3.23588739689313]	19.9818	-0.0769082	1.73148	-0.0444175	0.964572	0.999264	[-3.47055203787041,3.31673569205794]	19.9818	-0.0739936	1.73148	-0.0427343	0.965913	0.989673	[-3.46763749524279,3.31965023468556]		0.0487855	0.0138725	5.26765	0.00263353	0.997899	NA	[-10.3105289002383,10.338273962252]	0.0487855	-0.0692491	5.26765	-0.0131461
ENSG00000168907.9	PLA2G4F	K	88.5449	2.26433	0.643279	3.51997	0.000431589	0.0776005	[1.0035225558722,3.52513165259693]	88.5449	3.11612	0.641019	4.86119	1.16682e-06	0.000668188	[1.859741896387,4.37249144751223]	88.5449	0.629011	0.65443	0.961158	0.336473	0.98215	[-0.653649213686198,1.91167055866727]	88.5449	-0.562953	0.677572	-0.830838	0.406065	0.956392	[-1.89097052993033,0.765064497132174]	88.5449	0.237364	0.660793	0.359211	0.719437	0.886155	[-1.0577661792846,1.53249451843137]		0	NA	NA	NA	NA	NA	[NA,NA]	0	NA	NA	NA
ENSG00000182902.9	SLC25A18	K	106.687	0.782833	0.23191	3.37559	0.000736572	0.107746	[0.328298134789355,1.23736863449405]	106.687	1.16257	0.229412	5.06759	4.02881e-07	0.000263671	[0.712927854191803,1.61220742456429]	106.687	-0.230301	0.244007	-0.943831	0.345256	0.988426	[-0.708546037607224,0.247943468120959]	106.687	-0.438514	0.249465	-1.75781	0.0787793	0.589267	[-0.927456826688706,0.0504295546351156]	106.687	-0.576365	0.252516	-2.28248	0.0224608	0.173335	[-1.07128736320888,-0.0814416445085884]		0.614754	0.0138793	2.39041	0.00580625	0.995367	NA	[-4.67122999259776,4.69898857831909]	0.614754	2.71797	2.20772	1.23112
ENSG00000130055.9	GDPD2	K	14.1458	4.64197	1.41921	3.27082	0.00107237	0.143489	[1.86037602588287,7.42357128583292]	14.1458	6.56209	1.40077	4.68462	2.80483e-06	0.00122377	[3.81662504981526,9.30755978780158]	14.1458	0.7313	1.70495	0.428927	0.667976	0.999491	[-2.61034251183937,4.07294196159481]	14.1458	-0.0769088	1.82412	-0.0421623	0.966369	0.999264	[-3.65210878418716,3.49829116318265]	14.1458	2.29837	1.52077	1.51132	0.130706	0.418574	[-0.682281199982713,5.27902673892016]		0.263886	0.975663	3.40654	0.286409	0.774565	NA	[-5.70102732079409,7.65235322537155]	0.263886	0.892541	3.40654	0.262008
ENSG00000100336.13	APOL4	K	4.33308	4.41351	1.37601	3.20747	0.00133907	0.164189	[1.71658380951162,7.11044510220617]	4.33308	5.99393	1.33812	4.47937	7.48639e-06	0.00274376	[3.37126179494368,8.61658846020704]	4.33308	-0.157748	1.76399	-0.089427	0.928743	NA	[-3.61510299235851,3.29960660930838]	4.33308	-0.0768999	1.76399	-0.0435943	0.965228	NA	[-3.53425470178701,3.38045489987987]	4.33308	-0.0739854	1.76399	-0.0419421	0.966545	NA	[-3.53134015932498,3.3833694423419]		0.607436	3.43894	2.51601	1.36683	0.171679	NA	[-1.49233501359879,8.37022479702848]	0.607436	-0.0692438	2.71412	-0.0255124
ENSG00000143851.11	PTPN7	K	12.2624	3.52733	1.11642	3.1595	0.00158039	0.178295	[1.33918741871541,5.71547256979271]	12.2624	5.23328	1.09088	4.79731	1.60811e-06	0.000847341	[3.09519681275303,7.37135944537995]	12.2624	1.12375	1.25068	0.898506	0.368916	0.994677	[-1.32754622631022,3.57503822888432]	12.2624	-1.88899	1.59586	-1.18368	0.236538	0.856443	[-5.01681803303971,1.23883224428624]	12.2624	-0.921137	1.58265	-0.58202	0.560553	0.79963	[-4.02308154074074,2.18080852124407]		0.28733	2.83398	4.27119	0.663511	0.507004	NA	[-5.53739409113314,11.2053477863525]	0.28733	0.892523	4.36991	0.204243
ENSG00000254528.3	RP11-728F11.4	K	13.5117	4.06995	1.34403	3.02817	0.00246038	0.24691	[1.43570324339761,6.70420141620368]	13.5117	6.27376	1.31303	4.77806	1.76993e-06	0.000900941	[3.70025702880371,8.84725311681377]	13.5117	-1.12344	1.7557	-0.63988	0.522251	0.999491	[-4.56455564532774,2.317676741667]	13.5117	-1.04259	1.7557	-0.593831	0.552625	0.992426	[-4.48370735555697,2.39852503143777]	13.5117	-1.03968	1.7557	-0.592171	0.553736	0.796037	[-4.48079281312379,2.40143957387094]		0	NA	NA	NA	NA	NA	[NA,NA]	0	NA	NA	NA
ENSG00000198203.5	SULT1C2	K	5.9189	4.43096	1.49926	2.95543	0.00312237	0.277811	[1.49245889975205,7.36945850698353]	5.9189	5.82335	1.46713	3.96922	7.21082e-05	0.0206466	[2.94783392537518,8.69886596985681]	5.9189	-0.157755	1.86252	-0.0846999	0.9325	NA	[-3.80822432312194,3.49271394022755]	5.9189	-0.0769069	1.86252	-0.0412919	0.967063	0.999264	[-3.72737604699522,3.57356221635426]	5.9189	-0.0739924	1.86252	-0.0397271	0.968311	NA	[-3.72446150505391,3.57647675829557]		0.52214	-0.947894	2.35966	-0.401708	0.687899	NA	[-5.57274135174994,3.6769534755]	0.52214	-1.03102	2.35966	-0.436934
ENSG00000196218.7	RYR1	K	53.2753	0.49541	0.228803	2.16522	0.0303706	0.800347	[0.0469639062896574,0.943856181942014]	53.2753	-1.02537	0.263857	-3.88609	0.000101872	0.0268846	[-1.54252499534931,-0.508222712027105]	53.2753	-0.0795794	0.235984	-0.337224	0.735948	0.999491	[-0.542098842847123,0.382940102887849]	53.2753	0.420937	0.229635	1.83307	0.0667922	0.553577	[-0.0291393336064317,0.871012623244185]	53.2753	0.458137	0.229238	1.99852	0.0456603	0.252663	[0.00883858418511912,0.907435350009005]		0.444624	0.882577	2.63832	0.334522	0.737986	NA	[-4.28844471355499,6.05359876232402]	0.444624	1.74902	2.5398	0.688642
ENSG00000122711.4	SPINK4	K	11.9098	2.66994	1.44887	1.84277	0.0653623	0.941752	[-0.169796523810399,5.50967578857911]	11.9098	7.4116	1.26983	5.83667	5.32545e-09	6.50593e-06	[4.92277340274865,9.90043201051527]	11.9098	1.50701	1.56819	0.960987	0.336559	0.98215	[-1.56658147378614,4.58059358329749]	11.9098	-0.0769026	1.72404	-0.0446061	0.964421	0.999264	[-3.45595879730747,3.30215352556271]	11.9098	-0.0739881	1.72404	-0.0429155	0.965769	0.989673	[-3.45304425464237,3.30506806822781]		0.213502	0.975651	4.12526	0.236506	0.81304	NA	[-7.10971170139548,9.06101290487237]	0.213502	0.892529	4.12526	0.216357
ENSG00000113073.10	SLC4A9	K	24.48	2.46253	1.4023	1.75606	0.0790778	0.969243	[-0.285932353641104,5.21099553222399]	24.48	6.74342	1.34164	5.02625	5.00161e-07	0.000305515	[4.11385549754972,9.37299021883189]	24.48	-1.07339	1.78262	-0.602139	0.547081	0.999491	[-4.56725473278977,2.42048456188155]	24.48	-0.0919375	1.68074	-0.0547008	0.956377	0.999264	[-3.3861185872228,3.2022435163278]	24.48	-0.0722721	1.67777	-0.0430764	0.965641	0.989673	[-3.36063803247653,3.21609374346672]		0	NA	NA	NA	NA	NA	[NA,NA]	0	NA	NA	NA
ENSG00000169688.10	MT1B	K	16.9818	-1.31299	0.842436	-1.55857	0.119099	0.981519	[-2.9641368266227,0.338151426362844]	16.9818	2.53942	0.611806	4.15069	3.31475e-05	0.0104027	[1.34029929660536,3.73853494337422]	16.9818	1.75154	0.623429	2.80952	0.00496149	0.165006	[0.529640388637782,2.9734386809222]	16.9818	1.90262	0.621494	3.06137	0.00220328	0.0731142	[0.684515788348602,3.1207274020907]	16.9818	2.05053	0.619786	3.30845	0.000938144	0.0207844	[0.83577228146268,3.2652900737392]		0.0499839	0.0138725	5.26765	0.00263353	0.997899	NA	[-10.3105289002383,10.338273962252]	0.0499839	-0.0692491	5.26765	-0.0131461
[truncated: 4,393 more rows]
[truncated: 24 more columns]
