# Supplementary material for: Multi-omic and functional analysis for classification and treatment of sarcomas with FUS-TFCP2 or EWSR1-TFCP2 fusions
Source: Nat Commun. 2024 Jan 2;15:51. doi: 10.1038/s41467-023-44360-2 (PMC10761971; doi:10.1038/s41467-023-44360-2)
Supplement: Supplementary file 8 — Source Data [file 41467_2023_44360_MOESM8_ESM.xlsx]

## Sheet: Figure 3a
Colony formation assay: stained plates were scanned with an Epson Perfection V850 scanner, and the area covered by cells was quantified with ImageJ version 1.53e and the ColonyArea macro
Values show the mean of three technical replicates.
Replicate (R1-R3): biological replicates.
		MCF10A cells
	Replicate	EV	ALK-WT	ALK-ATI	ALK-ST3	ALK-ST4	ALK-ST1	ALK-ST2	TPM3-ALK	ALK-F1147L	EML4-ALK
	R1	5.45	7.23	7.06	12.6333	4.09333	33.74	40.545	35.6867	19.9	13.8067
	R2	6.18667	3.55667	7.23333	11.2333	3.65	26.78	33.59	26.5433	21.4533	14.64
	R3	5.07333	5.45	7.56	13.2133	3.48	35.1033	33.59	38.2433	21.9067	14.5467

## Sheet: Figure 3b
Anchorage-independent growth assay: stained colonies were scanned with a Lionheart FX automated microscope (Bio-Tek) and counted using Gen5 software version 3.10 (Bio-Tek).
Values show the mean colony numbers of three technical replicates.
Replicate (R1-R3): biological replicates.
		MCF10A cells
	Replicate	EV	ALK-WT	ALK-ATI	ALK-ST3	ALK-ST4	ALK-ST1	ALK-ST2	TPM3-ALK	ALK-F1147L	EML4-ALK
	R1	27.3333	49	46.3333	238	49	409.667	1013	1115.35	227.667	125.667
	R2	81.3333	128.667	51.6667	171.667	74	209.667	1069.67	1195.67	287	213
	R3	4	4.66667	45.346	252.333	3.66667	139	807.333	1256	81	178.667

## Sheet: Figure 3c
Xenotransplantation: Each cell line was applied to both flanks of three mice, resulting in six tumors (T1–T6) per group.
Values: Tumor width and length were measured with a caliper, and tumor volume was calculated using the formula (length x width x width)/2.
The graph in Figure 3c and the table below displays the tumor volumes per cell line until the first animal had to be sacrificed.
		MCF10A cells
		EV						ALK-WT						ALK-ATI						ALK-ST3						ALK-ST4						ALK-ST1						ALK-ST2
		Mouse 1		Mouse 2		Mouse 3		Mouse 1		Mouse 2		Mouse 3		Mouse 1		Mouse 2		Mouse 3		Mouse 1		Mouse 2		Mouse 3		Mouse 1		Mouse 2		Mouse 3		Mouse 1		Mouse 2		Mouse 3		Mouse 1		Mouse 2		Mouse 3
	Day after injection	T1	T2	T3	T4	T5	T6	T1	T2	T3	T4	T5	T6	T1	T2	T3	T4	T5	T6	T1	T2	T3	T4	T5	T6	T1	T2	T3	T4	T5	T6	T1	T2	T3	T4	T5	T6	T1	T2	T3	T4	T5	T6
	0	0	0	0	0	0	0	0	0	0	0	0	0	0	0	0	0	0	0	0	0	0	0	0	0	0	0	0	0	0	0	0	0	0	0	0	0	0	0	0	0	0	0
	6	0	0	0	0	0	0	0	0	0	0	0	0	0	0	0	0	0	0	0	0	0	0	0	0	0	0	0	0	0	0	0	0	0	0	0	0	0	0	0	0	0	0
	13	0	0	0	0	0	0	0	0	0	0	0	0	0	0	0	0	0	0	0	0	0	0	0	0	0	0	0	0	0	0	23.5914	0	0	0	0	0	27.5069	61.8697	114.599	75.9896	289.946	41.0375
	14	0	0	0	0	0	0	0	0	0	0	0	0	0	0	0	0	0	0	0	0	0	0	0	0	0	0	0	0	0	0	77.8612	0	4	4	4	17.298	58.151	90.569	264.372	152.703	404.33	127.26
	15	0	0	0	0	0	0	0	0	0	0	0	0	0	0	0	0	0	0	0	0	0	0	0	0	0	0	0	0	0	0	106.469	0	4	13.5	14.206	23.8645	61.7203	278.662	678.14	197.379	704.811	226.182
	17	0	0	0	0	0	0	0	0	0	0	0	0	0	0	0	0	0	0	0	0	0	0	0	0	0	0	0	0	0	0	95.175	91.2925	38.3386	105.237	86.756	95.506
	20	0	0	0	0	0	0	0	0	0	0	0	0	0	0	0	0	0	0	0	0	0	0	26.3375	29.4	0	0	0	0	0	0	287.337	117.74	41.876	116.964	248.292	117.74
	21	0	0	0	0	0	0	0	0	0	0	0	0	0	0	0	0	0	0	0	0	0	4	110.543	30.492	0	0	0	0	0	0	569.184	199.962	84.564	121.104	370.562	476.847
	22	0	0	0	0	0	0	0	0	0	0	0	0	0	0	0	0	0	0	0	4	0	17.1	110.543	40.432	0	0	0	0	0	0	831.464	335.962	99.238	239.447	390.062	580.608
	23	0	0	0	0	0	0	0	0	0	0	0	0	0	0	0	0	0	0	0	4	0		114.92	67.228	0	0	0	0	0	0
	24	0	0	0	0	0	0	0	0	0	0	0	0	0	0	0	0	0	0	30.625	41.6	44.376	84.7	147.942	131.712	0	0	0	0	0	0
	27	0	0	0	0	0	0	0	0	0	0	0	0	0	0	0	0	0	0	70.262	52.65	437.4	107.388	232.73	177.45	0	0	0	0	0	0
	30	0	0	0	0	0	0	0	0	0	0	0	0	0	0	0	0	0	0	72.111	105.456	840.448	281.6	525	514.553	0	0	0	0	0	0
	31	0	0	0	0	0	0	0	0	0	0	0	0	0	0	0	0	0	0	72.111	105.456	893.273	451.25	700.087	571.32	0	0	0	0	0	0
	34	0	0	0	0	0	0	0	0	0	0	0	0	0	0	0	0	0	0							0	0	0	0	0	0
	37	0	0	0	0	0	0	0	0	0	0	0	0	0	0	0	0	0	0							0	0	0	0	0	0
	40	0	0	0	0	0	0	0	0	0	0	0	0	0	0	0	0	23.12	4							0	0	0	0	0	0
	44	0	0	0	0	0	0	0	0	0	0	0	0	0	0	0	0	59.7375	4							0	0	0	0	0	0
	48	0	0	0	0	0	0	0	0	0	0	0	0	0	0	0	0	100.92	4							0	0	0	0	0	0
	51	0	0	0	0	0	0	0	0	0	0	0	0	4	110.956	84.1	20.7	226.482	4							0	0	0	0	0	0
	55	0	0	0	0	0	0	0	0	0	0	0	0	4	182.648	117.74	29.808	255.792	4.8							0	0	0	0	0	0
	57	0	0	0	0	0	0	0	0	0	0	0	0	57.6	182.648	117.74	29.808	387.2	5							0	0	0	0	0	0
	58	0	0	0	0	0	0	0	0	0	0	0	0	57.6	182.648	117.74	29.808	387.2	5							0	0	0	0	0	0
	60	0	0	0	0	0	0	0	0	0	0	0	0	69.12	219.04	170.582	29.808	418.176	5							0	0	0	0	0	0
	62	0	0	0	0	0	0	0	0	0	0	0	0	75	219.04	180.918	36.8	518.616	26.6955							0	0	0	0	0	0
	68	0	0	0	0	0	0	0	0	0	0	0	0	100	257.911	600	36.8	518.616	27.38							0	0	0	0	0	0
	71	0	0	0	0	0	0	0	0	0	0	0	0	162.662	296.45	1267.5	98.315	518.616	46.552							0	0	0	0	0	0

## Sheet: Figure 3d
ALK Inhibitor Testing in Isogenic MCF10A Cells: Cell viability was determined after 72 hours using CellTiter-Glo Cell Viability Assay (Promega), and luminescence was measured with an EnVision Multimode Microplate Reader (PerkinElmer).
Values show the mean of three technical replicates normalized to the mean of DMSO from each inhibitor.
Replicate (R1-R2): biological replicates.
				Drug concentration [µM]
	MCF10A cellline	Inhibitors	Replicate	50	20	8	3.2	1.28	0.512	0.205	0.082	0.033	0.013	DMSO
	ALK-ST1	Alectinib	R1	0.38	0.53	0.611	0.689	0.603	0.653	0.721	0.806	0.802	0.868	1.027
		Alectinib	R2	0.414	0.569	0.637	0.709	0.592	0.682	0.757	0.813	0.783	0.874	1.07
		Ceritinib	R1	0	0	0.003	0.047	0.094	0.233	0.444	0.588	0.838	0.992	1
		Ceritinib	R2	0	0	0.002	0.04	0.071	0.192	0.375	0.529	0.763	1.022	0.981
		Crizotinib	R1	0	0.024	0.085	0.205	0.469	0.605	0.799	0.804	1.08	1.054	1.013
		Crizotinib	R2	0	0.027	0.074	0.212	0.487	0.599	0.727	0.796	1.048	1.066	1
	ALK-ST2	Alectinib	R1	0.482	0.775	0.856	0.967	0.78	0.937	1.017	1.057	1.103	0.983	1.044
		Alectinib	R2	0.536	0.696	0.827	0.923	0.787	0.882	0.985	0.977	0.911	0.975	0.963
		Ceritinib	R1	0	0	0.003	0.102	0.161	0.312	0.523	0.629	0.846	0.969	1.023
		Ceritinib	R2	0	0	0.003	0.092	0.156	0.325	0.515	0.635	0.905	1.022	0.938
		Crizotinib	R1	0	0.034	0.136	0.341	0.747	0.834	1.02	1.019	1.238	1.159	1.008
		Crizotinib	R2	0	0.036	0.128	0.354	0.646	0.766	0.937	0.992	1.091	1.056	0.969
	ALK-ST3	Alectinib	R1	0.917	1.373	1.681	1.819	1.476	1.847	2.04	1.968	1.795	1.59	1.145
		Alectinib	R2	0.995	1.337	1.464	1.696	1.36	1.632	1.87	1.764	1.545	1.432	1.226
		Ceritinib	R1	0.001	0	0.003	0.064	0.146	0.473	0.857	1.029	1.287	1.082	1.031
		Ceritinib	R2	0.001	0	0.007	0.098	0.215	0.425	0.782	1.023	1.253	1.044	1.092
		Crizotinib	R1	0.001	0.032	0.142	0.463	1.211	1.316	1.643	1.423	1.562	1.038	1.114
		Crizotinib	R2	0.001	0.05	0.161	0.495	1.22	1.27	1.46	1.264	1.334	1.17	1.14
	ALK-WT	Alectinib	R1	1.296	1.893	2.028	2.232	1.593	2.124	2.178	2.425	2.055	1.999	1.099
		Alectinib	R2	0.964	1.554	1.772	1.912	1.509	1.796	2.005	2.101	1.753	1.629	1.131
		Ceritinib	R1	0.001	0.001	0.003	0.051	0.123	0.437	1.057	1.521	1.704	1.449	1.199
		Ceritinib	R2	0.001	0.001	0.008	0.121	0.227	0.573	1.123	1.342	1.722	1.451	1.02
		Crizotinib	R1	0.001	0.032	0.142	0.516	1.591	2.005	2.301	1.932	1.858	1.177	1.044
		Crizotinib	R2	0.001	0.056	0.241	0.573	1.425	1.76	2.082	1.932	1.866	1.412	1.086
	EV	Alectinib	R1	1.246	1.923	2.135	2.351	1.68	2.098	2.342	2.545	2.176	1.972	1.21
		Alectinib	R2	1.215	1.965	2.152	2.191	1.819	2.056	2.26	2.589	2.347	2.004	1.21
		Ceritinib	R1	0.001	0.001	0.005	0.083	0.172	0.572	1.282	1.679	1.968	1.464	1.014
		Ceritinib	R2	0.001	0.001	0.006	0.103	0.213	0.674	1.282	1.754	1.75	1.445	1.115
		Crizotinib	R1	0.001	0.051	0.176	0.542	1.764	2.077	2.087	1.883	1.835	1.457	1.047
		Crizotinib	R2	0.001	0.047	0.2	0.712	1.751	2.031	2.402	1.989	2.008	1.298	1.23
	TPM3-ALK	Alectinib	R1	0.348	0.466	0.526	0.577	0.512	0.541	0.618	0.57	0.626	0.643	1.024
		Alectinib	R2	0.329	0.462	0.562	0.583	0.504	0.562	0.616	0.609	0.613	0.657	1.002
		Ceritinib	R1	0	0	0.002	0.016	0.031	0.137	0.297	0.415	0.551	0.699	1.019
		Ceritinib	R2	0	0	0.002	0.039	0.06	0.151	0.301	0.422	0.525	0.673	0.981
		Crizotinib	R1	0	0.03	0.067	0.138	0.373	0.45	0.56	0.588	0.771	0.883	1.011
		Crizotinib	R2	0	0.031	0.089	0.169	0.383	0.476	0.535	0.579	0.746	0.923	0.994

## Sheet: Figure 3e
IC50 determination of patient-derived tumor cells: Cell viability was assessed after 48 hours with the ATPlite luminescence assay (PerkinElmer).
Values are normalized to the mean of DMSO.
Replicate (1-4): technical replicates.
			Drug concentration [µM]
	Inhibitors	Replicate	50	25	12.5	6.25	3.125	1.5625	0.78125	0.390625	0.195312	0.0976562	0.0488281	0.0244141	0.012207	0.00610352	0.00305176	0.00152588	0.000762939	0.00038147	0.000190735	9.53674e-05	DMSO
	Alectinib	1	0.138632	0.449382	0.700141	0.842682	0.819796	0.854121	0.86178	0.877958	0.826038	0.990094	0.937604	0.895088	1.00374	0.989618	0.891776	0.738552	0.817436	0.818005	0.858282	0.948016	0.981277
		2	0.134051	0.547663	0.764143	0.780014	0.814786	0.844949	0.883734	0.902664	0.881466	0.962515	1.04016	0.978814	0.958727	0.962702	1.06027	0.804962	0.887139	0.918189	0.935141	0.997679	1.00545
		3	0.127791	0.570353	0.808078	0.812426	0.873135	0.83965	0.875971	0.916202	0.91762	0.977489	1.05534	0.978721	0.965734	0.975399	1.03077	0.920838	0.912889	0.957869	0.98583	1.00279	1.01445
		4	0.118629	0.59879	0.760272	0.831524	0.832653	0.896982	0.929646	0.867836	1.02944	0.936466	1.01445	0.944042	0.944891	0.945842	0.971705	0.875971	0.865568	0.958914	1.01987	1.06834	0.998817
	Ceritinib	1	0.0045723	0.00269598	0.00230096	0.00397978	0.00674488	0.0114851	0.0718631	0.44215	0.584671	0.748069	0.778041	0.842922	0.882137	0.912968	1.03293	0.86843	0.839318	0.910667	0.930497	0.900259	1.00204
	Ceritinib	2	0.00269598	0.00259722	0.00279473	0.00299224	0.00565859	0.0200766	0.0971737	0.528095	0.665817	0.758557	0.82722	0.940116	0.921886	0.930201	1.01418	0.884043	0.86453	0.880735	0.941014	0.948223	1.14297
	Ceritinib	3	0.0032885	0.00180719	0.00249847	0.00388102	0.00634986	0.016324	0.194367	0.563844	0.654451	0.770644	0.818422	0.885742	0.910371	0.966759	0.978886	0.889346	0.877437	0.807825	0.99924	1.02741	0.908564
	Ceritinib	4	0.00358476	0.00220221	0.00141218	0.00190595	0.00348601	0.0170153	0.383816	0.690061	0.728694	0.804922	0.825117	0.87874	0.886542	0.903162	0.949626	0.787531	0.887342	0.855928	0.86453	1.00465	0.946426
	Crizotinib	1	0.00701814	0.0143058	0.0951392	0.189679	0.336511	0.548353	0.659675	0.773193	0.873154	1.0141	1.04735	1.08996	1.11238	1.13817	1.1069	1.02119	1.04421	1.05425	1.08305	1.04948	0.925166
	Crizotinib	2	0.00492168	0.015404	0.105731	0.247072	0.380876	0.608881	0.683165	0.842207	0.931745	0.995148	1.09168	1.13208	1.15147	1.10639	1.18205	1.16427	1.14366	1.18246	1.14356	1.09483	1.04126
	Crizotinib	3	0.00432269	0.0140063	0.11233	0.225729	0.364005	0.567381	0.734728	0.872036	0.957252	1.04776	1.05749	1.13339	1.16184	1.17891	1.36775	0.969212	1.09858	1.11868	1.09148	1.05221	1.03944
	Crizotinib	4	0.00472202	0.0100131	0.0913356	0.223123	0.356278	0.575637	0.714542	0.85778	0.876898	1.04877	1.04755	1.11959	1.15137	1.14488	1.15269	1.01632	1.12883	1.1203	1.06175	1.03315	0.99413

## Sheet: Figure 4c
Nuclear fusion index
Values: The nuclear fusion index (%) was calculated as the number of nuclei located inside myotubes divided by the total number of nuclei within each image at 20x magnification. Of each well, five images at 20x magnification were taken, and nuclei were counted manually using the multi-point tool counter in ImageJ version 1.53e.
R1-R3: biological replicates.
		LHCN-M2
		EV			FUS-TFCP2
	Day	R1	R2	R3	R1	R2	R3
	1	0	0	0	0	0	0
	2	19.4135	24.8699	36.2513	0	0	0
	3	63.5144	59.5851	64.8158	8.53988	16.1073	16.5273
	4	65.2024	38.3125	60.4834	26.9801	29.4434	21.7463
	5	78.7471	58.6863	40.23	33.116	32.532	31.725

## Sheet: Figure 4d
MYOD and MYOG expression in LHCN-M2 cells stably transduced with FUS-TFCP2 or EV and cultured in differentiation medium over time
Shown are qPCR results (Ct values) and the calculation of relative expression (2^-∆Ct).
Ct 1–3: technical replicates; r1–r3: biological replicates
		MyoD						PPIB
		Sample	Ct 1	Ct 2	Ct 3	Avg. Ct		Sample	Ct 1	Ct 2	Ct 3	Avg. Ct		∆ Ct	2^-∆ Ct
	Day 1	EV_r1	21.4873	21.4473	21.3172	21.4173		EV_r1	26.6755	26.1435	26.0784	26.2991		-4.88186	29.484
		EV_r2	22.0735	22.0377	22.1477	22.0863		EV_r2	25.4139	25.4284	25.2963	25.3795		-3.29322	9.80299
		EV_r3	20.8854	20.7507	20.7426	20.7929		EV_r3	24.7817	24.8328	24.8718	24.8288		-4.03586	16.4027
	Day 2	EV_r1	22.0223	21.632	21.5084	21.7209		EV_r1	26.2222	25.896	25.7099	25.9427		-4.22179	18.6589
		EV_r2	23.037	22.5427	22.4359	22.6719		EV_r2	25.0771	25.1245	25.0785	25.0934		-2.42149	5.35725
		EV_r3	21.4676	21.411	21.3088	21.3958		EV_r3	24.1857	24.0883	24.2382	24.1707		-2.7749	6.84428
	Day 3	EV_r1	22.2623	21.8575	21.6436	21.9211		EV_r1	27.1241	26.7496	26.5527	26.8088		-4.88772	29.6039
		EV_r2	22.6383	22.2303	22.2826	22.3837		EV_r2	25.9923	26.202	26.0494	26.0812		-3.69749	12.9735
		EV_r3	22.43	22.9989	22.7629	22.7306		EV_r3	24.1717	24.2789	24.4453	24.2986		-1.56801	2.96495
	Day 4	EV_r1	23.7663	22.9463	22.8925	23.2017		EV_r1	27.8773	27.2797	27.0255	27.3942		-4.19246	18.2833
		EV_r2	22.7385	21.7959	21.8354	22.1233		EV_r2	26.3468	26.4744	26.5063	26.4425		-4.3192	19.9623
		EV_r3	22.791	22.7442	22.8353	22.7902		EV_r3	26.7015	26.7015	26.5405	26.6479		-3.85771	14.4973
	Day 5	EV_r1	21.5927	21.2181	21.2409	21.3506		EV_r1	24.8215	24.9122	25.0348	24.9228		-3.57229	11.895
		EV_r2	23.8096	21.3146	21.3853	22.1698		EV_r2	25.5165	25.7288	25.4871	25.5775		-3.40765	10.6122
		EV_r3	22.1925	22.0598	22.1006	22.1176		EV_r3	25.8862	26.0255	25.9188	25.9435		-3.8259	14.1811
	Day 6	EV_r1	22.1716	22.0466	21.938	22.052		EV_r1	26.6024	26.3299	26.1567	26.363		-4.31095	19.8484
		EV_r2	23.086	22.5512	22.3899	22.6757		EV_r2	25.6768	26.0173	26.0067	25.9003		-3.22457	9.34741
		EV_r3	22.1137	22.109	22.1604	22.1277		EV_r3	26.0514	25.7457	25.792	25.863		-3.73528	13.3178
	Day 1	FUS-TFCP2_r1	21.5259	21.2428	21.2441	21.3376		FUS-TFCP2_r1	25.3939	25.5177	25.2503	25.3873		-4.04972	16.561
		FUS-TFCP2_r2	23.1594	22.8295	22.617	22.8686		FUS-TFCP2_r2	26.5809	25.9047	25.5238	26.0031		-3.13448	8.78155
		FUS-TFCP2_r3	23.4617	23.2688	23.2158	23.3154		FUS-TFCP2_r3	25.4391	25.2542	25.2159	25.3031		-1.98761	3.9658
	Day 2	FUS-TFCP2_r1	24.3342	23.3624	23.6759	23.7908		FUS-TFCP2_r1	25.7926	25.977	26.0979	25.9558		-2.16503	4.48476
		FUS-TFCP2_r2	23.9327	23.3879	23.1734	23.498		FUS-TFCP2_r2	25.7578	25.434	25.3124	25.5014		-2.00342	4.00949
		FUS-TFCP2_r3	22.1393	22.1066	22.0022	22.0827		FUS-TFCP2_r3	25.973	25.8728	25.6654	25.837		-3.75435	13.495
	Day 3	FUS-TFCP2_r1	22.9668	22.4963	22.3916	22.6182		FUS-TFCP2_r1	25.681	26.1779	28.3306	26.7299		-4.11162	17.2871
		FUS-TFCP2_r2	22.2194	22.2518	22.2801	22.2504		FUS-TFCP2_r2	26.6357	26.2831	26.1185	26.3457		-4.09532	17.0929
		FUS-TFCP2_r3	22.2913	22.5957	22.423	22.4367		FUS-TFCP2_r3	25.5615	25.5071	25.9236	25.6641		-3.22738	9.36567
	Day 4	FUS-TFCP2_r1	22.1748	21.3949	21.4801	21.6833		FUS-TFCP2_r1	26.8309	27.0161	27.6004	27.1491		-5.46585	44.1961
		FUS-TFCP2_r2	22.638	21.5532	21.3741	21.8551		FUS-TFCP2_r2	27.5283	27.1152	26.7563	27.1333		-5.27819	38.8057
		FUS-TFCP2_r3	22.1792	22.1067	21.9069	22.0642		FUS-TFCP2_r3	26.18	25.6819	25.3501	25.7373		-3.67311	12.756
	Day 5	FUS-TFCP2_r1	21.5106	21.0144	21.1065	21.2105		FUS-TFCP2_r1	25.1011	25.3524	25.89	25.4479		-4.23735	18.8613
		FUS-TFCP2_r2	20.932	20.7132	20.5292	20.7248		FUS-TFCP2_r2	26.0239	26.2943	26.0608	26.1264		-5.40156	42.27
		FUS-TFCP2_r3	21.7342	21.6216	21.6844	21.6801		FUS-TFCP2_r3	25.4558	25.3663	25.2057	25.3426		-3.66253	12.6629
	Day 6	FUS-TFCP2_r1	23.2003	22.6861	22.6936	22.86		FUS-TFCP2_r1	27.3419	27.4803	27.7529	27.525		-4.66505	25.37
		FUS-TFCP2_r2	22.1664	21.5221	21.4607	21.7164		FUS-TFCP2_r2	27.0901	26.7774	26.6068	26.8248		-5.10835	34.4959
		FUS-TFCP2_r3	21.5248	21.6171	21.4942	21.5454		FUS-TFCP2_r3	25.5588	25.3328	25.4122	25.4346		-3.88927	14.8179
		MyoG						PPIB
		Sample	Ct 1	Ct 2	Ct 3	Avg. Ct		Sample	Ct 1	Ct 2	Ct 3	Avg. Ct		∆ Ct	2^-∆ Ct
	Day 1	EV_r1	22.4647	22.3013	22.1508	22.3056		EV_r1	26.6755	26.1435	26.0784	26.2991		-3.99358	15.929
		EV_r2	22.2718	22.2414	22.0638	22.1923		EV_r2	25.4139	25.4284	25.2963	25.3795		-3.1872	9.1084
		EV_r3	20.8854	20.7507	20.7426	20.7929		EV_r3	24.7817	24.8328	24.8718	24.8288		-4.03586	16.4027
	Day 2	EV_r1	19.8103	19.742	19.5496	19.7006		EV_r1	26.2222	25.896	25.7099	25.9427		-6.24205	75.691
		EV_r2	20.3841	20.3111	20.3476	20.3476		EV_r2	25.0771	25.1245	25.0785	25.0934		-4.7458	26.8304
		EV_r3	21.4676	21.411	21.3088	21.3958		EV_r3	24.1857	24.0883	24.2382	24.1707		-2.7749	6.84428
	Day 3	EV_r1	19.3984	19.3333	19.1664	19.2994		EV_r1	27.1241	26.7496	26.5527	26.8088		-7.50947	182.211
		EV_r2	19.4577	19.6102	19.3752	19.481		EV_r2	25.9923	26.202	26.0494	26.0812		-6.60017	97.0174
		EV_r3	22.43	22.9989	22.7629	22.7306		EV_r3	24.1717	24.2789	24.4453	24.2986		-1.56801	2.96495
	Day 4	EV_r1	21.1281	21.1378	21.0508	21.1056		EV_r1	27.8773	27.2797	27.0255	27.3942		-6.28862	78.1741
		EV_r2	19.9379	20.025	20.0602	20.0077		EV_r2	26.3468	26.4744	26.5063	26.4425		-6.4348	86.5103
		EV_r3	22.791	22.7442	22.8353	22.7902		EV_r3	27.2179	26.7015	26.5405	26.82		-4.02984	16.3344
	Day 5	EV_r1	19.492	19.4076	19.3109	19.4035		EV_r1	24.8215	24.9122	25.0348	24.9228		-5.51934	45.8655
		EV_r2	19.2943	19.3603	19.342	19.3322		EV_r2	25.5165	25.7288	25.4871	25.5775		-6.24528	75.8605
		EV_r3	22.1925	22.0598	22.1006	22.1176		EV_r3	25.8862	26.0255	25.9188	25.9435		-3.8259	14.1811
	Day 6	EV_r1	20.7798	20.8717	20.8069	20.8195		EV_r1	26.6024	26.3299	26.1567	26.363		-5.54351	46.6403
		EV_r2	21.1718	21.0182	21.1793	21.1231		EV_r2	25.6768	26.0173	26.0067	25.9003		-4.77718	27.4204
		EV_r3	22.1137	22.109	22.1604	22.1277		EV_r3	26.0514	25.7457	25.792	25.863		-3.73528	13.3178
	Day 1	FUS-TFCP2_r1	22.4122	22.4195	22.1607	22.3308		FUS-TFCP2_r1	25.3939	25.5177	25.2503	25.3873		-3.0565	8.31951
		FUS-TFCP2_r2	25.1963	25.1137	24.9861	25.0987		FUS-TFCP2_r2	26.5809	25.9047	25.5238	26.0031		-0.90439	1.87175
		FUS-TFCP2_r3	23.4617	23.2688	23.2158	23.3154		FUS-TFCP2_r3	25.4391	25.2542	25.2159	25.3031		-1.98761	3.9658
	Day 2	FUS-TFCP2_r1	23.3583	23.3415	23.2777	23.3258		FUS-TFCP2_r1	25.7926	25.977	26.0979	25.9558		-2.63003	6.1904
		FUS-TFCP2_r2	23.6779	23.5373	23.4267	23.5473		FUS-TFCP2_r2	25.7578	25.434	25.3124	25.5014		-1.95406	3.87462
		FUS-TFCP2_r3	22.1393	22.1066	22.0022	22.0827		FUS-TFCP2_r3	25.973	25.8728	25.6654	25.837		-3.75435	13.495
	Day 3	FUS-TFCP2_r1	21.4203	21.1927	21.3886	21.3338		FUS-TFCP2_r1	25.681	26.1779	28.3306	26.7299		-5.39601	42.1077
		FUS-TFCP2_r2	22.3081	21.1287	21.0885	21.5085		FUS-TFCP2_r2	26.6357	26.2831	26.1185	26.3457		-4.83729	28.587
		FUS-TFCP2_r3	22.2913	22.5957	22.423	22.4367		FUS-TFCP2_r3	25.5615	25.5071	25.9236	25.6641		-3.22738	9.36567
	Day 4	FUS-TFCP2_r1	20.9008	20.8147	20.8918	20.8691		FUS-TFCP2_r1	26.8309	27.0161	27.6004	27.1491		-6.28006	77.7115
		FUS-TFCP2_r2	20.8115	20.9783	20.661	20.8169		FUS-TFCP2_r2	27.5283	27.1152	26.7563	27.1333		-6.31635	79.6911
		FUS-TFCP2_r3	22.1792	22.1067	21.9069	22.0642		FUS-TFCP2_r3	26.18	25.6819	25.3501	25.7373		-3.67311	12.756
	Day 5	FUS-TFCP2_r1	19.8628	19.8475	19.9608	19.8903		FUS-TFCP2_r1	25.1011	25.3524	25.89	25.4479		-5.55751	47.0952
		FUS-TFCP2_r2	19.2598	19.5318	19.4166	19.4027		FUS-TFCP2_r2	26.0239	26.2943	26.0608	26.1264		-6.72362	105.685
		FUS-TFCP2_r3	21.7342	21.6216	21.6844	21.6801		FUS-TFCP2_r3	25.4558	25.3663	25.2057	25.3426		-3.66253	12.6629
	Day 6	FUS-TFCP2_r1	21.4354	21.581	21.4895	21.502		FUS-TFCP2_r1	27.3419	27.4803	27.7529	27.525		-6.02308	65.032
		FUS-TFCP2_r2	20.3037	20.3731	20.3213	20.3327		FUS-TFCP2_r2	27.0901	26.7774	26.6068	26.8248		-6.49209	90.0146
		FUS-TFCP2_r3	21.5248	21.6171	21.4942	21.5454		FUS-TFCP2_r3	25.5588	25.3328	25.4122	25.4346		-3.88927	14.8179

## Sheet: Figure 5a
FUS-TFCP2 and ALK expression in MCF10A cells
Shown are qPCR results (Ct values) and the calculation of relative expression (2^-∆∆Ct).
Ct 1–3: technical replicates; r1–r3: biological replicates
	FUS-TFCP2						PPIB
	Sample	Ct 1	Ct 2	Ct 3	Avg. Ct		Sample	Ct 1	Ct 2	Ct 3	Avg. Ct		∆ Ct	∆∆ Ct	2^-∆∆ Ct
	EV	32.4188	32.814	33.7723	33.0017		EV	19.9377	20.0894	20.2289	20.0853		12.9164	0	1
	FUS-TFCP2_r1	20.0833	20.4459	20.1819	20.237		FUS-TFCP2_r1	22.7144	22.9063	22.5939	22.7382		-2.50117	-15.4176	43767.4
	FUS-TFCP2_r2	19.9556	20.052	19.9786	19.9954		FUS-TFCP2_r2	21.8184	22.0153	21.8265	21.8867		-1.89133	-14.8077	28679.4
	FUS-TFCP2_r3	19.7026	19.864	19.8108	19.7925		FUS-TFCP2_r3	22.0338	22.0119	22.0315	22.0257		-2.23328	-15.1497	36350.2
											Avg. ∆ Ct EV		12.9164
	ALK						PPIB
	Sample	Ct 1	Ct 2	Ct 3	Avg. Ct		Sample	Ct 1	Ct 2	Ct 3	Avg. Ct		∆ Ct	∆∆ Ct	2^-∆∆ Ct
	EV	39.0907	35.1374	35.9595	36.7292		EV	20.4039	20.3964	20.491	20.4304		16.2988	0	1
	FUS-TFCP2_r1	26.139	26.6016	28.0162	26.9189		FUS-TFCP2_r1	21.3531	22.2523	22.1959	21.9338		4.98516	-11.3136	2545.28
	FUS-TFCP2_r2	26.0391	27.6666	28.126	27.2772		FUS-TFCP2_r2	21.6458	21.269	21.562	21.4923		5.78497	-10.5138	1462.08
	FUS-TFCP2_r3	26.7341	26.9206	27.8436	27.1661		FUS-TFCP2_r3	20.8148	21.4735	22.1517	21.48		5.68609	-10.6127	1565.8
											Avg. ∆ Ct EV		16.2988

## Sheet: Figure 5i
Western blot with tumor tissue from five patients and HeLa cells with an antibody binding to the C-terminus of TERT.
	TERT							GAPDH

## Sheet: Figure 6a
Correlation of the gene expression profiles induced by EV, FUS-TFCP2, EWSR1-TFCP2, TFCP2, FUS, or EWSR1 in MCF10A and SCP-1 cells with the HRD gene expression signature reported by Peng et al. (Peng, G. et al. Genome-wide transcriptome profiling of homologous recombination DNA repair. Nat. Commun. 5, 3361 (2014).)
Values: Spearman’s rank correlation
Replicate (R1–R3: Independently transduced cell lines
		MCF10A
	Replicate	EV	FUS-TFCP2	EWSR1-TFCP2	TFCP2	FUS	EWSR1
	R1	0.224975	0.482322	0.0973164	-0.273518	-0.25122	-0.288667
	R2	-0.0950707	0.168659	0.0891388	-0.0770053	-0.170482	0.0706323
	R3	-0.107004	0.192083	0.155885	-0.254286	-0.133213	-0.288867
		SCP-1
	Replicate	EV	FUS-TFCP2	EWSR1-TFCP2	TFCP2	FUS	EWSR1
	R1	-0.0868412	0.330099	0.239574	-0.445464	0.00502969	-0.0931965
	R2	-0.0645939	0.426138	0.146813	-0.445683	-0.0215872	-0.153821
	R3	-0.196801	0.420272	0.121718	-0.426825	0.104092	-0.141475

[truncated: 18 more sheets: Figure 6b, Figure 6c, Figure 6d, Figure 6e, Suppl. Fig. 3a, Suppl. Fig. 3d, Suppl. Fig. 3f, Suppl. Fig. 3i, Suppl. Fig. 3j, Suppl. Fig. 3k, Suppl. Fig. 4a, Suppl. Fig. 4b, Suppl. Fig. 4c, Suppl. Fig. 4d, Suppl. Fig. 4e, Suppl. Fig. 4f, Suppl. Fig. 5a, Suppl. Fig. 5b]
